# Supplementary material for: Oral Microbiome–Derived Proteins in Brain Extracellular Vesicles Circulate and Tie to Specific Dysbiotic and Neuropathological Profiles in Age-Related Dementias
Source: Mol Cell Proteomics. 2025 Nov 17;24(12):101464. doi: 10.1016/j.mcpro.2025.101464 (PMC12757489; doi:10.1016/j.mcpro.2025.101464)
Supplement: Supplemental Dataset S1 [file mmc1.xlsx]

## Sheet: Dataset
Oral microbiome-derived proteins in brain extracellular vesicles circulate and tie to specific dysbiotic and neuropathological profiles in age-related dementias
María Mulet1,2, Jose Antonio Sánchez Milán1,2†, Cristina Lorca1,2†, María Fernández-Rhodes1,2, Ana Adrados-Planell3, María Consuelo Bejarano Castillo4, Laura Saiz5, María-Victoria Mateos-Moreno6, Yoshiki Hase7, Alex Mira3, Alberto Rábano5, Teodoro del Ser5, Raj N. Kalaria7, Anna Lagunas8,9, Mònica Mir8,9,10, Andrés Crespo8,9, Josep Samitier8,9,10, Xavier Gallart-Palau1‡* and Aida Serra1,2‡*
1Biomedical Research Institute of Lleida (IRBLLEIDA) - +Pec Proteomics Research Group (+PPRG) - Neuroscience Area – University Hospital Arnau de Vilanova (HUAV), 80 Av. Rovira Roure, 25198, Lleida, Spain
2Department of Medical Basic Sciences, University of Lleida (UdL), 25198, Lleida, Spain
3Department of Genomics and Health, FISABIO Foundation, Valencia, Spain
4Centro de Salud Argüelles. Servicio Madrileño de Salud.
5Alzheimer's Centre Reina Sofia-CIEN Foundation-ISCIII, Research Platforms, 28031 Madrid, Spain.
6Department of Dental Clinical Specialties, Faculty of Dentistry, Complutense University of Madrid, Madrid, Spain
7Translational and Clinical Research Institute, Campus for Ageing and Vitality, Newcastle University, Newcastle upon Tyne, NE4 5PL, UK.
8Networking Biomedical Research Center in Bioengineering, Biomaterials and Nanomedicine (CIBER-BBN), 08028 Barcelona, Spain.
9Nanobioengineering group, Institute for Bioengineering of Catalonia (IBEC) Barcelona Institute of Science and Technology (BIST), 12 Baldiri Reixac 15-21, Barcelona 08028, Spain.
10Department of Electronics and Biomedical engineering, University of Barcelona, Martí i Franquès 1, 08028 Barcelona, Spain.
Jose Antonio Sánchez Milán and Cristina Lorca contributed equally.
‡Xavier Gallart-Palau and Aida Serra are joint senior authors.
Supplementary dataset: Proteome characterization of brain extracellular vesicles (bEVs). List of molecular features identified from bEVs by LC-MS/MS. Three technical replicates were analyzed from each bEVs sample (A, B and C) and 3 individuals (1, 2 and 3) were included in each study group (age-matched controls (C), vascular dementia (VaD), early AD (AD3), and three advanced AD stages (AD4, AD5 a…
* indicates data obtained from the Human Oral Microbiome Database. # in Protein Accessions indicates the proteins and microorganisms that can be found in all study groups. **Yes in the column unique peptide indicates that the identity of this protein was verified by the indentification of a unique peptide, as a peptide sequence that is exclusively present in the sequence of this protein.
										1			2			3			1			2			3			1			2			3			1			2			3			1			2
Protein	Peptide	Protein identity	Genus*	Species*	Strain*	Contigs*	Habitat*	HMT_ID*	Unique	A	B	C	A	B	C	A	B	C	A	B	C	A	B	C	A	B	C	A	B	C	A	B	C	A	B	C	A	B	C	A	B	C	A	B	C	A	B	C	A
SEQF2673_03166	K.IGGEDLLIM(+15.99)K.E	10 kDa chaperonin	Ochrobactrum	anthropi	W13P3	W13P3	Unassigned	544	Yes	ND	ND	ND	ND	ND	ND	ND	ND	ND	ND	ND	ND	ND	ND	ND	ND	ND	ND	ND	ND	ND	ND	ND	ND	ND	ND	ND	ND	ND	ND	ND	ND	ND	ND	ND	ND	ND	ND	ND	ND
SEQF2673_03166	K.TAGGIIIPDTAK.E	10 kDa chaperonin	Ochrobactrum	anthropi	W13P3	W13P3	Unassigned	544	Yes	ND	ND	ND	ND	ND	ND	ND	ND	ND	1	ND	ND	ND	ND	ND	ND	ND	ND	ND	ND	1	ND	ND	ND	ND	ND	ND	ND	ND	ND	1	ND	ND	ND	ND	ND	ND	ND	ND	ND
SEQF2856_03415	K.TAGGILLPDTAK.E	10 kDa chaperonin	Arthrospira	platensis	paraca	paraca	Unassigned	229	Yes	ND	ND	ND	ND	ND	ND	ND	ND	ND	1	ND	ND	ND	ND	ND	ND	ND	ND	ND	ND	1	ND	ND	ND	ND	ND	ND	ND	ND	ND	1	ND	ND	ND	ND	ND	ND	ND	ND	ND
SEQF2325_03215	K.TAGGIIIPDTAK.E	10 kDa chaperonin 1	Bradyrhizobium	elkanii	587	587	Unassigned	597	Yes	ND	ND	ND	ND	ND	ND	ND	ND	ND	1	ND	ND	ND	ND	ND	ND	ND	ND	ND	ND	1	ND	ND	ND	ND	ND	ND	ND	ND	ND	1	ND	ND	ND	ND	ND	ND	ND	ND	ND
SEQF2325_04224	K.TAGGIIIPDTAK.E	10 kDa chaperonin 1	Bradyrhizobium	elkanii	587	587	Unassigned	597	Yes	ND	ND	ND	ND	ND	ND	ND	ND	ND	1	ND	ND	ND	ND	ND	ND	ND	ND	ND	ND	1	ND	ND	ND	ND	ND	ND	ND	ND	ND	1	ND	ND	ND	ND	ND	ND	ND	ND	ND
SEQF2325_04228	K.TAGGIIIPDTAK.E	10 kDa chaperonin 1	Bradyrhizobium	elkanii	587	587	Unassigned	597	Yes	ND	ND	ND	ND	ND	ND	ND	ND	ND	1	ND	ND	ND	ND	ND	ND	ND	ND	ND	ND	1	ND	ND	ND	ND	ND	ND	ND	ND	ND	1	ND	ND	ND	ND	ND	ND	ND	ND	ND
SEQF2487_00679	K.TAGGIIIPDTAK.E	10 kDa chaperonin 1	Bradyrhizobium	elkanii	USDA 76	USDA 76	Unassigned	597	Yes	ND	ND	ND	ND	ND	ND	ND	ND	ND	1	ND	ND	ND	ND	ND	ND	ND	ND	ND	ND	1	ND	ND	ND	ND	ND	ND	ND	ND	ND	1	ND	ND	ND	ND	ND	ND	ND	ND	ND
SEQF2487_03471	K.TAGGIIIPDTAK.E	10 kDa chaperonin 1	Bradyrhizobium	elkanii	USDA 76	USDA 76	Unassigned	597	Yes	ND	ND	ND	ND	ND	ND	ND	ND	ND	1	ND	ND	ND	ND	ND	ND	ND	ND	ND	ND	1	ND	ND	ND	ND	ND	ND	ND	ND	ND	1	ND	ND	ND	ND	ND	ND	ND	ND	ND
SEQF2487_06982	K.TAGGIIIPDTAK.E	10 kDa chaperonin 1	Bradyrhizobium	elkanii	USDA 76	USDA 76	Unassigned	597	Yes	ND	ND	ND	ND	ND	ND	ND	ND	ND	1	ND	ND	ND	ND	ND	ND	ND	ND	ND	ND	1	ND	ND	ND	ND	ND	ND	ND	ND	ND	1	ND	ND	ND	ND	ND	ND	ND	ND	ND
SEQF2664_01224	K.TAGGIIIPDTAK.E	10 kDa chaperonin 1	Bartonella	schoenbuchensis	m07a	m07a	Unassigned	1	Yes	ND	ND	ND	ND	ND	ND	ND	ND	ND	1	ND	ND	ND	ND	ND	ND	ND	ND	ND	ND	1	ND	ND	ND	ND	ND	ND	ND	ND	ND	1	ND	ND	ND	ND	ND	ND	ND	ND	ND
SEQF2763_01009	K.TAGGIIIPDTAK.E	10 kDa chaperonin 1	Mesorhizobium	loti	NZP2037	NZP2037	Unassigned	659	Yes	ND	ND	ND	ND	ND	ND	ND	ND	ND	1	ND	ND	ND	ND	ND	ND	ND	ND	ND	ND	1	ND	ND	ND	ND	ND	ND	ND	ND	ND	1	ND	ND	ND	ND	ND	ND	ND	ND	ND
SEQF2763_06845	K.TAGGIIIPDTAK.E	10 kDa chaperonin 1	Mesorhizobium	loti	NZP2037	NZP2037	Unassigned	659	Yes	ND	ND	ND	ND	ND	ND	ND	ND	ND	1	ND	ND	ND	ND	ND	ND	ND	ND	ND	ND	1	ND	ND	ND	ND	ND	ND	ND	ND	ND	1	ND	ND	ND	ND	ND	ND	ND	ND	ND
SEQF2764_02597	K.TAGGIIIPDTAK.E	10 kDa chaperonin 1	Mesorhizobium	loti	USDA 3471	USDA 3471	Unassigned	659	Yes	ND	ND	ND	ND	ND	ND	ND	ND	ND	1	ND	ND	ND	ND	ND	ND	ND	ND	ND	ND	1	ND	ND	ND	ND	ND	ND	ND	ND	ND	1	ND	ND	ND	ND	ND	ND	ND	ND	ND
SEQF3086_02673	K.TAGGIIIPDTAK.E	10 kDa chaperonin 1	Novosphingobium	panipatense	P5:ABC	P5:ABC	Unassigned	342	Yes	ND	ND	ND	ND	ND	ND	ND	ND	ND	1	ND	ND	ND	ND	ND	ND	ND	ND	ND	ND	1	ND	ND	ND	ND	ND	ND	ND	ND	ND	1	ND	ND	ND	ND	ND	ND	ND	ND	ND
SEQF3089_02098	K.TAGGIIIPDTAK.E	10 kDa chaperonin 1	Neisseria	perflava	CCH6-A12	CCH6-A12	Unassigned	101	Yes	ND	ND	ND	ND	ND	ND	ND	ND	ND	1	ND	ND	ND	ND	ND	ND	ND	ND	ND	ND	1	ND	ND	ND	ND	ND	ND	ND	ND	ND	1	ND	ND	ND	ND	ND	ND	ND	ND	ND
SEQF2325_04239	K.TAGGIIIPDTAK.E	10 kDa chaperonin 2	Bradyrhizobium	elkanii	587	587	Unassigned	597	Yes	ND	ND	ND	ND	ND	ND	ND	ND	ND	1	ND	ND	ND	ND	ND	ND	ND	ND	ND	ND	1	ND	ND	ND	ND	ND	ND	ND	ND	ND	1	ND	ND	ND	ND	ND	ND	ND	ND	ND
SEQF2487_08392	K.TAGGIIIPDTAK.E	10 kDa chaperonin 2	Bradyrhizobium	elkanii	USDA 76	USDA 76	Unassigned	597	Yes	ND	ND	ND	ND	ND	ND	ND	ND	ND	1	ND	ND	ND	ND	ND	ND	ND	ND	ND	ND	1	ND	ND	ND	ND	ND	ND	ND	ND	ND	1	ND	ND	ND	ND	ND	ND	ND	ND	ND
SEQF2325_06069	K.TAGGIIIPDTAK.E	10 kDa chaperonin 3	Bradyrhizobium	elkanii	587	587	Unassigned	597	Yes	ND	ND	ND	ND	ND	ND	ND	ND	ND	1	ND	ND	ND	ND	ND	ND	ND	ND	ND	ND	1	ND	ND	ND	ND	ND	ND	ND	ND	ND	1	ND	ND	ND	ND	ND	ND	ND	ND	ND
SEQF2487_03140	K.TAGGIIIPDTAK.E	10 kDa chaperonin 3	Bradyrhizobium	elkanii	USDA 76	USDA 76	Unassigned	597	Yes	ND	ND	ND	ND	ND	ND	ND	ND	ND	1	ND	ND	ND	ND	ND	ND	ND	ND	ND	ND	1	ND	ND	ND	ND	ND	ND	ND	ND	ND	1	ND	ND	ND	ND	ND	ND	ND	ND	ND
SEQF2487_03378	K.TAGGIIIPDTAK.E	10 kDa chaperonin 3	Bradyrhizobium	elkanii	USDA 76	USDA 76	Unassigned	597	Yes	ND	ND	ND	ND	ND	ND	ND	ND	ND	1	ND	ND	ND	ND	ND	ND	ND	ND	ND	ND	1	ND	ND	ND	ND	ND	ND	ND	ND	ND	1	ND	ND	ND	ND	ND	ND	ND	ND	ND
SEQF2719_02182	K.TAGGIILPDTAK.E	10 kDa chaperonin 3	Ignavibacterium	album	JCM 16511	JCM 16511	NonOralRef	982	Yes	ND	ND	ND	ND	ND	ND	ND	ND	ND	1	ND	ND	ND	ND	ND	ND	ND	ND	ND	ND	1	ND	ND	ND	ND	ND	ND	ND	ND	ND	1	ND	ND	ND	ND	ND	ND	ND	ND	ND
SEQF2763_03386	K.TAGGIIIPDTAK.E	10 kDa chaperonin 5	Mesorhizobium	loti	NZP2037	NZP2037	Unassigned	659	Yes	ND	ND	ND	ND	ND	ND	ND	ND	ND	1	ND	ND	ND	ND	ND	ND	ND	ND	ND	ND	1	ND	ND	ND	ND	ND	ND	ND	ND	ND	1	ND	ND	ND	ND	ND	ND	ND	ND	ND
SEQF1685_00270	E.LTVDLPGMTK.D	18 kDa heat shock protein	Megasphaera	micronuciformis	F0359	F0359	Oral	122	Yes	ND	ND	ND	ND	ND	ND	ND	ND	ND	ND	ND	ND	ND	ND	ND	ND	ND	ND	ND	ND	ND	ND	ND	ND	ND	ND	ND	ND	ND	ND	1	ND	ND	ND	ND	ND	ND	ND	ND	ND
SEQF2604_00218	E.RVIIAAHGNSLR.A	2,3-bisphosphoglycerate-dependent phosphoglycerate mutase	Enterobacter	cancerogenus	YZ1	YZ1	Unassigned	565	Yes	ND	ND	ND	ND	ND	ND	ND	ND	1	ND	ND	ND	ND	ND	ND	ND	ND	ND	ND	ND	ND	ND	ND	ND	ND	ND	ND	ND	ND	ND	ND	ND	ND	ND	ND	ND	ND	ND	ND	ND
SEQF2669_04099	E.RVIIAAHGNSLR.A	2,3-bisphosphoglycerate-dependent phosphoglycerate mutase	Cronobacter	sakazakii	680	680	Unassigned	753	Yes	ND	ND	ND	ND	ND	ND	ND	ND	1	ND	ND	ND	ND	ND	ND	ND	ND	ND	ND	ND	ND	ND	ND	ND	ND	ND	ND	ND	ND	ND	ND	ND	ND	ND	ND	ND	ND	ND	ND	ND
SEQF2690_02833	E.RVIIAAHGNSLR.A	2,3-bisphosphoglycerate-dependent phosphoglycerate mutase	Cronobacter	sakazakii	CMCC 45402	CMCC 45402	Unassigned	753	Yes	ND	ND	ND	ND	ND	ND	ND	ND	1	ND	ND	ND	ND	ND	ND	ND	ND	ND	ND	ND	ND	ND	ND	ND	ND	ND	ND	ND	ND	ND	ND	ND	ND	ND	ND	ND	ND	ND	ND	ND
SEQF2691_02770	E.RVIIAAHGNSLR.A	2,3-bisphosphoglycerate-dependent phosphoglycerate mutase	Cronobacter	sakazakii	ES15	ES15	Unassigned	753	Yes	ND	ND	ND	ND	ND	ND	ND	ND	1	ND	ND	ND	ND	ND	ND	ND	ND	ND	ND	ND	ND	ND	ND	ND	ND	ND	ND	ND	ND	ND	ND	ND	ND	ND	ND	ND	ND	ND	ND	ND
SEQF2692_02505	E.RVIIAAHGNSLR.A	2,3-bisphosphoglycerate-dependent phosphoglycerate mutase	Cronobacter	sakazakii	SP291	SP291	Unassigned	753	Yes	ND	ND	ND	ND	ND	ND	ND	ND	1	ND	ND	ND	ND	ND	ND	ND	ND	ND	ND	ND	ND	ND	ND	ND	ND	ND	ND	ND	ND	ND	ND	ND	ND	ND	ND	ND	ND	ND	ND	ND
SEQF2529_00746	K.LVLIRHGESAWNLENR.F	2,3-bisphosphoglycerate-dependent phosphoglycerate mutase	Fusobacterium	periodonticum	2_1_31	2_1_31	Oral	201	Yes	ND	ND	ND	2	ND	1	ND	ND	ND	ND	ND	ND	ND	ND	ND	ND	ND	ND	ND	ND	ND	ND	ND	ND	ND	ND	ND	ND	ND	ND	ND	ND	ND	ND	ND	ND	ND	ND	ND	ND
SEQF2530_01465	K.LVLIRHGESAWNLENR.F	2,3-bisphosphoglycerate-dependent phosphoglycerate mutase	Fusobacterium	nucleatum subsp. animalis	21_1A	21_1A	Oral	420	Yes	ND	ND	ND	2	ND	1	ND	ND	ND	ND	ND	ND	ND	ND	ND	ND	ND	ND	ND	ND	ND	ND	ND	ND	ND	ND	ND	ND	ND	ND	ND	ND	ND	ND	ND	ND	ND	ND	ND	ND
SEQF2531_00809	K.LVLIRHGESAWNLENR.F	2,3-bisphosphoglycerate-dependent phosphoglycerate mutase	Fusobacterium	nucleatum subsp. animalis	11_3_2	11_3_2	Oral	420	Yes	ND	ND	ND	2	ND	1	ND	ND	ND	ND	ND	ND	ND	ND	ND	ND	ND	ND	ND	ND	ND	ND	ND	ND	ND	ND	ND	ND	ND	ND	ND	ND	ND	ND	ND	ND	ND	ND	ND	ND
SEQF2539_00918	K.LVLIRHGESAWNLENR.F	2,3-bisphosphoglycerate-dependent phosphoglycerate mutase	Fusobacterium	nucleatum subsp. animalis	4_8	4_8	Oral	420	Yes	ND	ND	ND	2	ND	1	ND	ND	ND	ND	ND	ND	ND	ND	ND	ND	ND	ND	ND	ND	ND	ND	ND	ND	ND	ND	ND	ND	ND	ND	ND	ND	ND	ND	ND	ND	ND	ND	ND	ND
SEQF2555_01401	K.LVLIRHGESAWNLENR.F	2,3-bisphosphoglycerate-dependent phosphoglycerate mutase	Fusobacterium	periodonticum	1_1_41FAA	1_1_41FAA	Oral	201	Yes	ND	ND	ND	2	ND	1	ND	ND	ND	ND	ND	ND	ND	ND	ND	ND	ND	ND	ND	ND	ND	ND	ND	ND	ND	ND	ND	ND	ND	ND	ND	ND	ND	ND	ND	ND	ND	ND	ND	ND
SEQF2477_00751	K.RVIIAAHGNSLR.A	2,3-bisphosphoglycerate-dependent phosphoglycerate mutase	Eggerthia	catenaformis	OT 569 = DSM 20559	OT 569 = DSM 20559	Oral	569	Yes	ND	ND	ND	ND	ND	ND	ND	ND	1	ND	ND	ND	ND	ND	ND	ND	ND	ND	ND	ND	ND	ND	ND	ND	ND	ND	ND	ND	ND	ND	ND	ND	ND	ND	ND	ND	ND	ND	ND	ND
SEQF2481_00541	K.RVIIAAHGNSLR.A	2,3-bisphosphoglycerate-dependent phosphoglycerate mutase	Stomatobaculum	longum	ACC2	ACC2	Oral	419	Yes	ND	ND	ND	ND	ND	ND	ND	ND	1	ND	ND	ND	ND	ND	ND	ND	ND	ND	ND	ND	ND	ND	ND	ND	ND	ND	ND	ND	ND	ND	ND	ND	ND	ND	ND	ND	ND	ND	ND	ND
SEQF2585_01654	K.RVIIAAHGNSLR.A	2,3-bisphosphoglycerate-dependent phosphoglycerate mutase	Solobacterium	moorei	DSM 22971	DSM 22971	Oral	678	Yes	ND	ND	ND	ND	ND	ND	ND	ND	1	ND	ND	ND	ND	ND	ND	ND	ND	ND	ND	ND	ND	ND	ND	ND	ND	ND	ND	ND	ND	ND	ND	ND	ND	ND	ND	ND	ND	ND	ND	ND
SEQF2448_01142	K.RVLIAAHGNSLR.A	2,3-bisphosphoglycerate-dependent phosphoglycerate mutase	Oribacterium	sp. HMT 078	F0263	F0263	Oral	78	Yes	ND	ND	ND	ND	ND	ND	ND	ND	1	ND	ND	ND	ND	ND	ND	ND	ND	ND	1	ND	ND	ND	ND	ND	ND	ND	ND	ND	ND	ND	ND	ND	ND	ND	ND	ND	ND	ND	ND	ND
SEQF2455_00778	K.RVLIAAHGNSLR.A	2,3-bisphosphoglycerate-dependent phosphoglycerate mutase	Atopobium	sp. HMT 810	F0209	F0209	Unassigned	810	Yes	ND	ND	ND	ND	ND	ND	ND	ND	1	ND	ND	ND	ND	ND	ND	ND	ND	ND	1	ND	ND	ND	ND	ND	ND	ND	ND	ND	ND	ND	ND	ND	ND	ND	ND	ND	ND	ND	ND	ND
SEQF2483_01167	K.RVLIAAHGNSLR.A	2,3-bisphosphoglycerate-dependent phosphoglycerate mutase	Atopobium	minutum	10063974	10063974	Unassigned	674	Yes	ND	ND	ND	ND	ND	ND	ND	ND	1	ND	ND	ND	ND	ND	ND	ND	ND	ND	1	ND	ND	ND	ND	ND	ND	ND	ND	ND	ND	ND	ND	ND	ND	ND	ND	ND	ND	ND	ND	ND
SEQF2631_00997	K.RVLIAAHGNSLR.A	2,3-bisphosphoglycerate-dependent phosphoglycerate mutase	Olsenella	uli	MSTE5	MSTE5	Oral	38	Yes	ND	ND	ND	ND	ND	ND	ND	ND	1	ND	ND	ND	ND	ND	ND	ND	ND	ND	1	ND	ND	ND	ND	ND	ND	ND	ND	ND	ND	ND	ND	ND	ND	ND	ND	ND	ND	ND	ND	ND
SEQF2448_01142	L.IAAHGN(+.98)SLR.A	2,3-bisphosphoglycerate-dependent phosphoglycerate mutase	Oribacterium	sp. HMT 078	F0263	F0263	Oral	78	No	ND	ND	ND	ND	ND	ND	ND	ND	ND	ND	ND	ND	ND	ND	ND	ND	ND	ND	1	ND	ND	ND	ND	ND	ND	ND	ND	ND	ND	ND	ND	ND	ND	ND	ND	ND	ND	ND	ND	ND
SEQF2455_00778	L.IAAHGN(+.98)SLR.A	2,3-bisphosphoglycerate-dependent phosphoglycerate mutase	Atopobium	sp. HMT 810	F0209	F0209	Unassigned	810	No	ND	ND	ND	ND	ND	ND	ND	ND	ND	ND	ND	ND	ND	ND	ND	ND	ND	ND	1	ND	ND	ND	ND	ND	ND	ND	ND	ND	ND	ND	ND	ND	ND	ND	ND	ND	ND	ND	ND	ND
SEQF2483_01167	L.IAAHGN(+.98)SLR.A	2,3-bisphosphoglycerate-dependent phosphoglycerate mutase	Atopobium	minutum	10063974	10063974	Unassigned	674	No	ND	ND	ND	ND	ND	ND	ND	ND	ND	ND	ND	ND	ND	ND	ND	ND	ND	ND	1	ND	ND	ND	ND	ND	ND	ND	ND	ND	ND	ND	ND	ND	ND	ND	ND	ND	ND	ND	ND	ND
SEQF2631_00997	L.IAAHGN(+.98)SLR.A	2,3-bisphosphoglycerate-dependent phosphoglycerate mutase	Olsenella	uli	MSTE5	MSTE5	Oral	38	No	ND	ND	ND	ND	ND	ND	ND	ND	ND	ND	ND	ND	ND	ND	ND	ND	ND	ND	1	ND	ND	ND	ND	ND	ND	ND	ND	ND	ND	ND	ND	ND	ND	ND	ND	ND	ND	ND	ND	ND
SEQF2529_00746	L.IRHGESAW(+31.99)NLENR.F	2,3-bisphosphoglycerate-dependent phosphoglycerate mutase	Fusobacterium	periodonticum	2_1_31	2_1_31	Oral	201	Yes	ND	ND	ND	1	ND	ND	ND	ND	ND	ND	ND	ND	ND	ND	ND	ND	ND	ND	ND	ND	ND	ND	ND	ND	ND	ND	ND	ND	ND	ND	ND	ND	ND	ND	ND	ND	ND	ND	ND	ND
SEQF2530_01465	L.IRHGESAW(+31.99)NLENR.F	2,3-bisphosphoglycerate-dependent phosphoglycerate mutase	Fusobacterium	nucleatum subsp. animalis	21_1A	21_1A	Oral	420	Yes	ND	ND	ND	1	ND	ND	ND	ND	ND	ND	ND	ND	ND	ND	ND	ND	ND	ND	ND	ND	ND	ND	ND	ND	ND	ND	ND	ND	ND	ND	ND	ND	ND	ND	ND	ND	ND	ND	ND	ND
SEQF2531_00809	L.IRHGESAW(+31.99)NLENR.F	2,3-bisphosphoglycerate-dependent phosphoglycerate mutase	Fusobacterium	nucleatum subsp. animalis	11_3_2	11_3_2	Oral	420	Yes	ND	ND	ND	1	ND	ND	ND	ND	ND	ND	ND	ND	ND	ND	ND	ND	ND	ND	ND	ND	ND	ND	ND	ND	ND	ND	ND	ND	ND	ND	ND	ND	ND	ND	ND	ND	ND	ND	ND	ND
SEQF2539_00918	L.IRHGESAW(+31.99)NLENR.F	2,3-bisphosphoglycerate-dependent phosphoglycerate mutase	Fusobacterium	nucleatum subsp. animalis	4_8	4_8	Oral	420	Yes	ND	ND	ND	1	ND	ND	ND	ND	ND	ND	ND	ND	ND	ND	ND	ND	ND	ND	ND	ND	ND	ND	ND	ND	ND	ND	ND	ND	ND	ND	ND	ND	ND	ND	ND	ND	ND	ND	ND	ND
SEQF2555_01401	L.IRHGESAW(+31.99)NLENR.F	2,3-bisphosphoglycerate-dependent phosphoglycerate mutase	Fusobacterium	periodonticum	1_1_41FAA	1_1_41FAA	Oral	201	Yes	ND	ND	ND	1	ND	ND	ND	ND	ND	ND	ND	ND	ND	ND	ND	ND	ND	ND	ND	ND	ND	ND	ND	ND	ND	ND	ND	ND	ND	ND	ND	ND	ND	ND	ND	ND	ND	ND	ND	ND
SEQF2529_00746	L.IRHGESAWNLENR.F	2,3-bisphosphoglycerate-dependent phosphoglycerate mutase	Fusobacterium	periodonticum	2_1_31	2_1_31	Oral	201	Yes	ND	ND	ND	ND	ND	ND	ND	ND	ND	ND	ND	ND	ND	1	0	2	ND	2	1	1	2	ND	1	ND	ND	ND	ND	ND	1	1	0	ND	ND	ND	ND	ND	ND	ND	ND	ND
SEQF2530_01465	L.IRHGESAWNLENR.F	2,3-bisphosphoglycerate-dependent phosphoglycerate mutase	Fusobacterium	nucleatum subsp. animalis	21_1A	21_1A	Oral	420	Yes	ND	ND	ND	ND	ND	ND	ND	ND	ND	ND	ND	ND	ND	1	0	2	ND	2	1	1	2	2	1	ND	ND	ND	ND	ND	1	1	0	ND	ND	ND	ND	ND	ND	ND	ND	ND
SEQF2531_00809	L.IRHGESAWNLENR.F	2,3-bisphosphoglycerate-dependent phosphoglycerate mutase	Fusobacterium	nucleatum subsp. animalis	11_3_2	11_3_2	Oral	420	Yes	ND	ND	ND	ND	ND	ND	ND	ND	ND	ND	ND	ND	ND	1	0	2	ND	2	1	1	2	2	1	ND	ND	ND	ND	ND	1	1	0	ND	ND	ND	ND	ND	ND	ND	ND	ND
SEQF2539_00918	L.IRHGESAWNLENR.F	2,3-bisphosphoglycerate-dependent phosphoglycerate mutase	Fusobacterium	nucleatum subsp. animalis	4_8	4_8	Oral	420	Yes	ND	ND	ND	ND	ND	ND	ND	ND	ND	ND	ND	ND	ND	1	0	2	ND	2	1	1	2	2	1	ND	ND	ND	ND	ND	1	1	0	ND	ND	ND	ND	ND	ND	ND	ND	ND
SEQF2555_01401	L.IRHGESAWNLENR.F	2,3-bisphosphoglycerate-dependent phosphoglycerate mutase	Fusobacterium	periodonticum	1_1_41FAA	1_1_41FAA	Oral	201	Yes	ND	ND	ND	ND	ND	ND	ND	ND	ND	ND	ND	ND	ND	1	0	2	ND	2	1	1	2	2	1	ND	ND	ND	ND	ND	1	1	0	ND	ND	ND	ND	ND	ND	ND	ND	ND
SEQF2529_00746	N.V(+42.01)IVAAHGNSLR.A	2,3-bisphosphoglycerate-dependent phosphoglycerate mutase	Fusobacterium	periodonticum	2_1_31	2_1_31	Oral	201	Yes	ND	ND	ND	ND	ND	ND	ND	ND	ND	ND	ND	ND	1	ND	ND	ND	ND	ND	ND	2	1	ND	ND	ND	ND	ND	ND	1	ND	ND	ND	ND	ND	ND	ND	ND	ND	ND	ND	ND
SEQF2530_01465	N.V(+42.01)IVAAHGNSLR.A	2,3-bisphosphoglycerate-dependent phosphoglycerate mutase	Fusobacterium	nucleatum subsp. animalis	21_1A	21_1A	Oral	420	Yes	ND	ND	ND	ND	ND	ND	ND	ND	ND	ND	ND	ND	1	ND	ND	ND	ND	ND	ND	2	1	ND	ND	ND	ND	ND	ND	1	ND	ND	ND	ND	ND	ND	ND	ND	ND	ND	ND	ND
SEQF2531_00809	N.V(+42.01)IVAAHGNSLR.A	2,3-bisphosphoglycerate-dependent phosphoglycerate mutase	Fusobacterium	nucleatum subsp. animalis	11_3_2	11_3_2	Oral	420	Yes	ND	ND	ND	ND	ND	ND	ND	ND	ND	ND	ND	ND	1	ND	ND	ND	ND	ND	ND	2	1	ND	ND	ND	ND	ND	ND	1	ND	ND	ND	ND	ND	ND	ND	ND	ND	ND	ND	ND
SEQF2539_00918	N.V(+42.01)IVAAHGNSLR.A	2,3-bisphosphoglycerate-dependent phosphoglycerate mutase	Fusobacterium	nucleatum subsp. animalis	4_8	4_8	Oral	420	Yes	ND	ND	ND	ND	ND	ND	ND	ND	ND	ND	ND	ND	1	ND	ND	ND	ND	ND	ND	2	1	ND	ND	ND	ND	ND	ND	1	ND	ND	ND	ND	ND	ND	ND	ND	ND	ND	ND	ND
SEQF2555_01401	N.V(+42.01)IVAAHGNSLR.A	2,3-bisphosphoglycerate-dependent phosphoglycerate mutase	Fusobacterium	periodonticum	1_1_41FAA	1_1_41FAA	Oral	201	Yes	ND	ND	ND	ND	ND	ND	ND	ND	ND	ND	ND	ND	1	ND	ND	ND	ND	ND	ND	2	1	ND	ND	ND	ND	ND	ND	1	ND	ND	ND	ND	ND	ND	ND	ND	ND	ND	ND	ND
SEQF2529_00746	R.H(+27.99)GESAWNLENR.F	2,3-bisphosphoglycerate-dependent phosphoglycerate mutase	Fusobacterium	periodonticum	2_1_31	2_1_31	Oral	201	Yes	ND	ND	ND	1	1	1	ND	ND	ND	ND	ND	ND	1	1	1	1	ND	ND	1	1	2	ND	ND	ND	ND	ND	ND	ND	ND	ND	ND	ND	ND	ND	1	1	ND	ND	ND	ND
SEQF2530_01465	R.H(+27.99)GESAWNLENR.F	2,3-bisphosphoglycerate-dependent phosphoglycerate mutase	Fusobacterium	nucleatum subsp. animalis	21_1A	21_1A	Oral	420	Yes	ND	ND	ND	1	1	1	ND	ND	ND	ND	ND	ND	1	1	1	1	ND	ND	1	1	2	ND	ND	ND	ND	ND	ND	ND	ND	ND	ND	ND	ND	ND	1	1	ND	ND	ND	ND
SEQF2531_00809	R.H(+27.99)GESAWNLENR.F	2,3-bisphosphoglycerate-dependent phosphoglycerate mutase	Fusobacterium	nucleatum subsp. animalis	11_3_2	11_3_2	Oral	420	Yes	ND	ND	ND	1	1	1	ND	ND	ND	ND	ND	ND	1	1	1	1	ND	ND	1	1	2	ND	ND	ND	ND	ND	ND	ND	ND	ND	ND	ND	ND	ND	1	1	ND	ND	ND	ND
SEQF2539_00918	R.H(+27.99)GESAWNLENR.F	2,3-bisphosphoglycerate-dependent phosphoglycerate mutase	Fusobacterium	nucleatum subsp. animalis	4_8	4_8	Oral	420	Yes	ND	ND	ND	1	1	1	ND	ND	ND	ND	ND	ND	1	1	1	1	ND	ND	1	1	2	ND	ND	ND	ND	ND	ND	ND	ND	ND	ND	ND	ND	ND	1	1	ND	ND	ND	ND
SEQF2555_01401	R.H(+27.99)GESAWNLENR.F	2,3-bisphosphoglycerate-dependent phosphoglycerate mutase	Fusobacterium	periodonticum	1_1_41FAA	1_1_41FAA	Oral	201	Yes	ND	ND	ND	1	1	1	ND	ND	ND	ND	ND	ND	1	1	1	1	ND	ND	1	1	2	ND	ND	ND	ND	ND	ND	ND	ND	ND	ND	ND	ND	ND	1	1	ND	ND	ND	ND
SEQF2529_00746	R.H(+42.01)(+15.99)GESAWNLENR.F	2,3-bisphosphoglycerate-dependent phosphoglycerate mutase	Fusobacterium	periodonticum	2_1_31	2_1_31	Oral	201	Yes	ND	ND	ND	ND	ND	ND	ND	ND	ND	ND	ND	ND	ND	ND	ND	ND	ND	ND	ND	ND	ND	ND	ND	ND	ND	ND	ND	ND	ND	ND	ND	0	ND	ND	ND	ND	ND	ND	ND	ND
SEQF2530_01465	R.H(+42.01)(+15.99)GESAWNLENR.F	2,3-bisphosphoglycerate-dependent phosphoglycerate mutase	Fusobacterium	nucleatum subsp. animalis	21_1A	21_1A	Oral	420	Yes	ND	ND	ND	ND	ND	ND	ND	ND	ND	ND	ND	ND	ND	ND	ND	ND	ND	ND	ND	ND	ND	ND	ND	ND	ND	ND	ND	ND	ND	ND	ND	0	ND	ND	ND	ND	ND	ND	ND	ND
SEQF2531_00809	R.H(+42.01)(+15.99)GESAWNLENR.F	2,3-bisphosphoglycerate-dependent phosphoglycerate mutase	Fusobacterium	nucleatum subsp. animalis	11_3_2	11_3_2	Oral	420	Yes	ND	ND	ND	ND	ND	ND	ND	ND	ND	ND	ND	ND	ND	ND	ND	ND	ND	ND	ND	ND	ND	ND	ND	ND	ND	ND	ND	ND	ND	ND	ND	0	ND	ND	ND	ND	ND	ND	ND	ND
SEQF2539_00918	R.H(+42.01)(+15.99)GESAWNLENR.F	2,3-bisphosphoglycerate-dependent phosphoglycerate mutase	Fusobacterium	nucleatum subsp. animalis	4_8	4_8	Oral	420	Yes	ND	ND	ND	ND	ND	ND	ND	ND	ND	ND	ND	ND	ND	ND	ND	ND	ND	ND	ND	ND	ND	ND	ND	ND	ND	ND	ND	ND	ND	ND	ND	0	ND	ND	ND	ND	ND	ND	ND	ND
SEQF2555_01401	R.H(+42.01)(+15.99)GESAWNLENR.F	2,3-bisphosphoglycerate-dependent phosphoglycerate mutase	Fusobacterium	periodonticum	1_1_41FAA	1_1_41FAA	Oral	201	Yes	ND	ND	ND	ND	ND	ND	ND	ND	ND	ND	ND	ND	ND	ND	ND	ND	ND	ND	ND	ND	ND	ND	ND	ND	ND	ND	ND	ND	ND	ND	ND	0	ND	ND	ND	ND	ND	ND	ND	ND
SEQF2529_00746	R.H(+43.01)GESAWNLENR.F	2,3-bisphosphoglycerate-dependent phosphoglycerate mutase	Fusobacterium	periodonticum	2_1_31	2_1_31	Oral	201	Yes	ND	ND	ND	ND	ND	ND	ND	ND	ND	ND	ND	ND	ND	ND	ND	ND	ND	ND	ND	ND	ND	ND	ND	ND	ND	ND	ND	ND	ND	ND	ND	ND	ND	1	ND	ND	ND	ND	ND	ND
SEQF2530_01465	R.H(+43.01)GESAWNLENR.F	2,3-bisphosphoglycerate-dependent phosphoglycerate mutase	Fusobacterium	nucleatum subsp. animalis	21_1A	21_1A	Oral	420	Yes	ND	ND	ND	ND	ND	ND	ND	ND	ND	ND	ND	ND	ND	ND	ND	ND	ND	ND	ND	ND	ND	ND	ND	ND	ND	ND	ND	ND	ND	ND	ND	ND	ND	1	ND	ND	ND	ND	ND	ND
SEQF2531_00809	R.H(+43.01)GESAWNLENR.F	2,3-bisphosphoglycerate-dependent phosphoglycerate mutase	Fusobacterium	nucleatum subsp. animalis	11_3_2	11_3_2	Oral	420	Yes	ND	ND	ND	ND	ND	ND	ND	ND	ND	ND	ND	ND	ND	ND	ND	ND	ND	ND	ND	ND	ND	ND	ND	ND	ND	ND	ND	ND	ND	ND	ND	ND	ND	1	ND	ND	ND	ND	ND	ND
SEQF2539_00918	R.H(+43.01)GESAWNLENR.F	2,3-bisphosphoglycerate-dependent phosphoglycerate mutase	Fusobacterium	nucleatum subsp. animalis	4_8	4_8	Oral	420	Yes	ND	ND	ND	ND	ND	ND	ND	ND	ND	ND	ND	ND	ND	ND	ND	ND	ND	ND	ND	ND	ND	ND	ND	ND	ND	ND	ND	ND	ND	ND	ND	ND	ND	1	ND	ND	ND	ND	ND	ND
SEQF2555_01401	R.H(+43.01)GESAWNLENR.F	2,3-bisphosphoglycerate-dependent phosphoglycerate mutase	Fusobacterium	periodonticum	1_1_41FAA	1_1_41FAA	Oral	201	Yes	ND	ND	ND	ND	ND	ND	ND	ND	ND	ND	ND	ND	ND	ND	ND	ND	ND	ND	ND	ND	ND	ND	ND	ND	ND	ND	ND	ND	ND	ND	ND	ND	ND	1	ND	ND	ND	ND	ND	ND
SEQF2529_00746	R.HGESAW(+13.98)NLENR.F	2,3-bisphosphoglycerate-dependent phosphoglycerate mutase	Fusobacterium	periodonticum	2_1_31	2_1_31	Oral	201	Yes	ND	ND	ND	ND	ND	ND	ND	ND	ND	ND	ND	ND	2	1	ND	ND	ND	ND	1	ND	ND	ND	ND	ND	ND	ND	ND	ND	ND	1	3	1	1	ND	ND	ND	ND	ND	ND	ND
SEQF2530_01465	R.HGESAW(+13.98)NLENR.F	2,3-bisphosphoglycerate-dependent phosphoglycerate mutase	Fusobacterium	nucleatum subsp. animalis	21_1A	21_1A	Oral	420	Yes	ND	ND	ND	ND	ND	ND	ND	ND	ND	ND	ND	ND	2	1	ND	ND	ND	ND	1	ND	ND	ND	ND	ND	ND	ND	ND	ND	ND	1	3	1	1	ND	ND	ND	ND	ND	ND	ND
SEQF2531_00809	R.HGESAW(+13.98)NLENR.F	2,3-bisphosphoglycerate-dependent phosphoglycerate mutase	Fusobacterium	nucleatum subsp. animalis	11_3_2	11_3_2	Oral	420	Yes	ND	ND	ND	ND	ND	ND	ND	ND	ND	ND	ND	ND	2	1	ND	ND	ND	ND	1	ND	ND	ND	ND	ND	ND	ND	ND	ND	ND	1	3	1	1	ND	ND	ND	ND	ND	ND	ND
SEQF2539_00918	R.HGESAW(+13.98)NLENR.F	2,3-bisphosphoglycerate-dependent phosphoglycerate mutase	Fusobacterium	nucleatum subsp. animalis	4_8	4_8	Oral	420	Yes	ND	ND	ND	ND	ND	ND	ND	ND	ND	ND	ND	ND	2	1	ND	ND	ND	ND	1	ND	ND	ND	ND	ND	ND	ND	ND	ND	ND	1	3	1	1	ND	ND	ND	ND	ND	ND	ND
SEQF2555_01401	R.HGESAW(+13.98)NLENR.F	2,3-bisphosphoglycerate-dependent phosphoglycerate mutase	Fusobacterium	periodonticum	1_1_41FAA	1_1_41FAA	Oral	201	Yes	ND	ND	ND	ND	ND	ND	ND	ND	ND	ND	ND	ND	2	1	ND	ND	ND	ND	1	ND	ND	ND	ND	ND	ND	ND	ND	ND	ND	1	3	1	1	ND	ND	ND	ND	ND	ND	ND
SEQF2529_00746	R.HGESAW(+15.99)NLENR.F	2,3-bisphosphoglycerate-dependent phosphoglycerate mutase	Fusobacterium	periodonticum	2_1_31	2_1_31	Oral	201	Yes	ND	ND	ND	ND	ND	ND	ND	ND	ND	ND	ND	ND	ND	0	ND	ND	ND	ND	0	ND	ND	ND	ND	ND	ND	ND	ND	0	ND	ND	ND	0	ND	ND	ND	ND	ND	ND	ND	ND
SEQF2530_01465	R.HGESAW(+15.99)NLENR.F	2,3-bisphosphoglycerate-dependent phosphoglycerate mutase	Fusobacterium	nucleatum subsp. animalis	21_1A	21_1A	Oral	420	Yes	ND	ND	ND	ND	ND	ND	ND	ND	ND	ND	ND	ND	ND	0	ND	ND	ND	ND	0	ND	ND	ND	ND	ND	ND	ND	ND	0	ND	ND	ND	0	ND	ND	ND	ND	ND	ND	ND	ND
SEQF2531_00809	R.HGESAW(+15.99)NLENR.F	2,3-bisphosphoglycerate-dependent phosphoglycerate mutase	Fusobacterium	nucleatum subsp. animalis	11_3_2	11_3_2	Oral	420	Yes	ND	ND	ND	ND	ND	ND	ND	ND	ND	ND	ND	ND	ND	0	ND	ND	ND	ND	0	ND	ND	ND	ND	ND	ND	ND	ND	0	ND	ND	ND	0	ND	ND	ND	ND	ND	ND	ND	ND
SEQF2539_00918	R.HGESAW(+15.99)NLENR.F	2,3-bisphosphoglycerate-dependent phosphoglycerate mutase	Fusobacterium	nucleatum subsp. animalis	4_8	4_8	Oral	420	Yes	ND	ND	ND	ND	ND	ND	ND	ND	ND	ND	ND	ND	ND	0	ND	ND	ND	ND	0	ND	ND	ND	ND	ND	ND	ND	ND	0	ND	ND	ND	0	ND	ND	ND	ND	ND	ND	ND	ND
SEQF2555_01401	R.HGESAW(+15.99)NLENR.F	2,3-bisphosphoglycerate-dependent phosphoglycerate mutase	Fusobacterium	periodonticum	1_1_41FAA	1_1_41FAA	Oral	201	Yes	ND	ND	ND	ND	ND	ND	ND	ND	ND	ND	ND	ND	ND	0	ND	ND	ND	ND	0	ND	ND	ND	ND	ND	ND	ND	ND	0	ND	ND	ND	0	ND	ND	ND	ND	ND	ND	ND	ND
SEQF2529_00746	R.HGESAW(+29.97)NLENR.F	2,3-bisphosphoglycerate-dependent phosphoglycerate mutase	Fusobacterium	periodonticum	2_1_31	2_1_31	Oral	201	Yes	ND	ND	ND	ND	ND	ND	ND	ND	ND	ND	ND	ND	ND	ND	ND	ND	ND	ND	ND	ND	ND	ND	ND	ND	ND	ND	ND	ND	ND	ND	ND	ND	ND	ND	ND	ND	ND	ND	ND	ND
SEQF2530_01465	R.HGESAW(+29.97)NLENR.F	2,3-bisphosphoglycerate-dependent phosphoglycerate mutase	Fusobacterium	nucleatum subsp. animalis	21_1A	21_1A	Oral	420	Yes	ND	ND	ND	ND	ND	ND	ND	ND	ND	ND	ND	ND	ND	ND	ND	ND	ND	ND	ND	ND	ND	ND	ND	ND	ND	ND	ND	ND	ND	ND	ND	ND	ND	ND	ND	ND	ND	ND	ND	ND
SEQF2531_00809	R.HGESAW(+29.97)NLENR.F	2,3-bisphosphoglycerate-dependent phosphoglycerate mutase	Fusobacterium	nucleatum subsp. animalis	11_3_2	11_3_2	Oral	420	Yes	ND	ND	ND	ND	ND	ND	ND	ND	ND	ND	ND	ND	ND	ND	ND	ND	ND	ND	ND	ND	ND	ND	ND	ND	ND	ND	ND	ND	ND	ND	ND	ND	ND	ND	ND	ND	ND	ND	ND	ND
SEQF2539_00918	R.HGESAW(+29.97)NLENR.F	2,3-bisphosphoglycerate-dependent phosphoglycerate mutase	Fusobacterium	nucleatum subsp. animalis	4_8	4_8	Oral	420	Yes	ND	ND	ND	ND	ND	ND	ND	ND	ND	ND	ND	ND	ND	ND	ND	ND	ND	ND	ND	ND	ND	ND	ND	ND	ND	ND	ND	ND	ND	ND	ND	ND	ND	ND	ND	ND	ND	ND	ND	ND
SEQF2555_01401	R.HGESAW(+29.97)NLENR.F	2,3-bisphosphoglycerate-dependent phosphoglycerate mutase	Fusobacterium	periodonticum	1_1_41FAA	1_1_41FAA	Oral	201	Yes	ND	ND	ND	ND	ND	ND	ND	ND	ND	ND	ND	ND	ND	ND	ND	ND	ND	ND	ND	ND	ND	ND	ND	ND	ND	ND	ND	ND	ND	ND	ND	ND	ND	ND	ND	ND	ND	ND	ND	ND
SEQF2529_00746	R.HGESAW(+31.99)NLENR.F	2,3-bisphosphoglycerate-dependent phosphoglycerate mutase	Fusobacterium	periodonticum	2_1_31	2_1_31	Oral	201	Yes	ND	ND	ND	ND	ND	ND	ND	ND	ND	ND	ND	ND	2	1	1	ND	ND	ND	3	ND	ND	ND	ND	ND	ND	ND	ND	2	ND	2	ND	1	ND	1	2	ND	ND	ND	ND	ND
SEQF2530_01465	R.HGESAW(+31.99)NLENR.F	2,3-bisphosphoglycerate-dependent phosphoglycerate mutase	Fusobacterium	nucleatum subsp. animalis	21_1A	21_1A	Oral	420	Yes	ND	ND	ND	ND	ND	ND	ND	ND	ND	ND	ND	ND	2	1	1	ND	ND	ND	3	ND	ND	ND	ND	ND	ND	ND	ND	2	ND	2	ND	1	ND	1	2	ND	ND	ND	ND	ND
SEQF2531_00809	R.HGESAW(+31.99)NLENR.F	2,3-bisphosphoglycerate-dependent phosphoglycerate mutase	Fusobacterium	nucleatum subsp. animalis	11_3_2	11_3_2	Oral	420	Yes	ND	ND	ND	ND	ND	ND	ND	ND	ND	ND	ND	ND	2	1	1	ND	ND	ND	3	ND	ND	ND	ND	ND	ND	ND	ND	2	ND	2	ND	1	ND	1	2	ND	ND	ND	ND	ND
SEQF2539_00918	R.HGESAW(+31.99)NLENR.F	2,3-bisphosphoglycerate-dependent phosphoglycerate mutase	Fusobacterium	nucleatum subsp. animalis	4_8	4_8	Oral	420	Yes	ND	ND	ND	ND	ND	ND	ND	ND	ND	ND	ND	ND	2	1	1	ND	ND	ND	3	ND	ND	ND	ND	ND	ND	ND	ND	2	ND	2	ND	1	ND	1	2	ND	ND	ND	ND	ND
SEQF2555_01401	R.HGESAW(+31.99)NLENR.F	2,3-bisphosphoglycerate-dependent phosphoglycerate mutase	Fusobacterium	periodonticum	1_1_41FAA	1_1_41FAA	Oral	201	Yes	ND	ND	ND	ND	ND	ND	ND	ND	ND	ND	ND	ND	2	1	1	ND	ND	ND	3	ND	ND	ND	ND	ND	ND	ND	ND	2	ND	2	ND	1	ND	1	2	ND	ND	ND	ND	ND
SEQF2529_00746	R.HGESAWN(+.98)LENR.F	2,3-bisphosphoglycerate-dependent phosphoglycerate mutase	Fusobacterium	periodonticum	2_1_31	2_1_31	Oral	201	Yes	ND	ND	ND	ND	ND	ND	ND	ND	ND	ND	ND	ND	ND	ND	ND	ND	ND	ND	ND	ND	1	ND	ND	ND	ND	ND	ND	ND	0	1	ND	ND	ND	ND	ND	ND	ND	ND	ND	ND
SEQF2530_01465	R.HGESAWN(+.98)LENR.F	2,3-bisphosphoglycerate-dependent phosphoglycerate mutase	Fusobacterium	nucleatum subsp. animalis	21_1A	21_1A	Oral	420	Yes	ND	ND	ND	ND	ND	ND	ND	ND	ND	ND	ND	ND	ND	ND	ND	ND	ND	ND	ND	ND	1	ND	ND	ND	ND	ND	ND	ND	0	1	ND	ND	ND	ND	ND	ND	ND	ND	ND	ND
SEQF2531_00809	R.HGESAWN(+.98)LENR.F	2,3-bisphosphoglycerate-dependent phosphoglycerate mutase	Fusobacterium	nucleatum subsp. animalis	11_3_2	11_3_2	Oral	420	Yes	ND	ND	ND	ND	ND	ND	ND	ND	ND	ND	ND	ND	ND	ND	ND	ND	ND	ND	ND	ND	1	ND	ND	ND	ND	ND	ND	ND	0	1	ND	ND	ND	ND	ND	ND	ND	ND	ND	ND
SEQF2539_00918	R.HGESAWN(+.98)LENR.F	2,3-bisphosphoglycerate-dependent phosphoglycerate mutase	Fusobacterium	nucleatum subsp. animalis	4_8	4_8	Oral	420	Yes	ND	ND	ND	ND	ND	ND	ND	ND	ND	ND	ND	ND	ND	ND	ND	ND	ND	ND	ND	ND	1	ND	ND	ND	ND	ND	ND	ND	0	1	ND	ND	ND	ND	ND	ND	ND	ND	ND	ND
SEQF2555_01401	R.HGESAWN(+.98)LENR.F	2,3-bisphosphoglycerate-dependent phosphoglycerate mutase	Fusobacterium	periodonticum	1_1_41FAA	1_1_41FAA	Oral	201	Yes	ND	ND	ND	ND	ND	ND	ND	ND	ND	ND	ND	ND	ND	ND	ND	ND	ND	ND	ND	ND	1	ND	ND	ND	ND	ND	ND	ND	0	1	ND	ND	ND	ND	ND	ND	ND	ND	ND	ND
SEQF2529_00746	R.HGESAWN(+45.99)LENR.F	2,3-bisphosphoglycerate-dependent phosphoglycerate mutase	Fusobacterium	periodonticum	2_1_31	2_1_31	Oral	201	Yes	ND	ND	ND	ND	ND	ND	ND	ND	ND	ND	ND	ND	1	ND	ND	ND	ND	ND	ND	ND	ND	ND	ND	ND	ND	ND	ND	ND	ND	ND	ND	ND	ND	ND	ND	ND	ND	ND	ND	ND
SEQF2530_01465	R.HGESAWN(+45.99)LENR.F	2,3-bisphosphoglycerate-dependent phosphoglycerate mutase	Fusobacterium	nucleatum subsp. animalis	21_1A	21_1A	Oral	420	Yes	ND	ND	ND	ND	ND	ND	ND	ND	ND	ND	ND	ND	1	ND	ND	ND	ND	ND	ND	ND	ND	ND	ND	ND	ND	ND	ND	ND	ND	ND	ND	ND	ND	ND	ND	ND	ND	ND	ND	ND
SEQF2531_00809	R.HGESAWN(+45.99)LENR.F	2,3-bisphosphoglycerate-dependent phosphoglycerate mutase	Fusobacterium	nucleatum subsp. animalis	11_3_2	11_3_2	Oral	420	Yes	ND	ND	ND	ND	ND	ND	ND	ND	ND	ND	ND	ND	1	ND	ND	ND	ND	ND	ND	ND	ND	ND	ND	ND	ND	ND	ND	ND	ND	ND	ND	ND	ND	ND	ND	ND	ND	ND	ND	ND
SEQF2539_00918	R.HGESAWN(+45.99)LENR.F	2,3-bisphosphoglycerate-dependent phosphoglycerate mutase	Fusobacterium	nucleatum subsp. animalis	4_8	4_8	Oral	420	Yes	ND	ND	ND	ND	ND	ND	ND	ND	ND	ND	ND	ND	1	ND	ND	ND	ND	ND	ND	ND	ND	ND	ND	ND	ND	ND	ND	ND	ND	ND	ND	ND	ND	ND	ND	ND	ND	ND	ND	ND
SEQF2555_01401	R.HGESAWN(+45.99)LENR.F	2,3-bisphosphoglycerate-dependent phosphoglycerate mutase	Fusobacterium	periodonticum	1_1_41FAA	1_1_41FAA	Oral	201	Yes	ND	ND	ND	ND	ND	ND	ND	ND	ND	ND	ND	ND	1	ND	ND	ND	ND	ND	ND	ND	ND	ND	ND	ND	ND	ND	ND	ND	ND	ND	ND	ND	ND	ND	ND	ND	ND	ND	ND	ND
SEQF2529_00746	R.HGESAWN(-17.03)LENR.F	2,3-bisphosphoglycerate-dependent phosphoglycerate mutase	Fusobacterium	periodonticum	2_1_31	2_1_31	Oral	201	Yes	ND	ND	ND	ND	ND	ND	ND	ND	ND	ND	ND	ND	ND	ND	ND	ND	ND	ND	ND	ND	ND	ND	ND	ND	ND	ND	ND	ND	ND	ND	ND	ND	ND	ND	ND	ND	ND	ND	ND	ND
SEQF2530_01465	R.HGESAWN(-17.03)LENR.F	2,3-bisphosphoglycerate-dependent phosphoglycerate mutase	Fusobacterium	nucleatum subsp. animalis	21_1A	21_1A	Oral	420	Yes	ND	ND	ND	ND	ND	ND	ND	ND	ND	ND	ND	ND	ND	ND	ND	ND	ND	ND	ND	ND	ND	ND	ND	ND	ND	ND	ND	ND	ND	ND	ND	ND	ND	ND	ND	ND	ND	ND	ND	ND
SEQF2531_00809	R.HGESAWN(-17.03)LENR.F	2,3-bisphosphoglycerate-dependent phosphoglycerate mutase	Fusobacterium	nucleatum subsp. animalis	11_3_2	11_3_2	Oral	420	Yes	ND	ND	ND	ND	ND	ND	ND	ND	ND	ND	ND	ND	ND	ND	ND	ND	ND	ND	ND	ND	ND	ND	ND	ND	ND	ND	ND	ND	ND	ND	ND	ND	ND	ND	ND	ND	ND	ND	ND	ND
SEQF2539_00918	R.HGESAWN(-17.03)LENR.F	2,3-bisphosphoglycerate-dependent phosphoglycerate mutase	Fusobacterium	nucleatum subsp. animalis	4_8	4_8	Oral	420	Yes	ND	ND	ND	ND	ND	ND	ND	ND	ND	ND	ND	ND	ND	ND	ND	ND	ND	ND	ND	ND	ND	ND	ND	ND	ND	ND	ND	ND	ND	ND	ND	ND	ND	ND	ND	ND	ND	ND	ND	ND
SEQF2555_01401	R.HGESAWN(-17.03)LENR.F	2,3-bisphosphoglycerate-dependent phosphoglycerate mutase	Fusobacterium	periodonticum	1_1_41FAA	1_1_41FAA	Oral	201	Yes	ND	ND	ND	ND	ND	ND	ND	ND	ND	ND	ND	ND	ND	ND	ND	ND	ND	ND	ND	ND	ND	ND	ND	ND	ND	ND	ND	ND	ND	ND	ND	ND	ND	ND	ND	ND	ND	ND	ND	ND
SEQF2529_00746	R.HGESAWNLENR.F	2,3-bisphosphoglycerate-dependent phosphoglycerate mutase	Fusobacterium	periodonticum	2_1_31	2_1_31	Oral	201	Yes	ND	ND	ND	1	1	1	ND	2	ND	ND	ND	ND	3	4	4	1	1	1	5	ND	1	ND	1	ND	1	1	1	3	ND	2	2	3	3	3	3	3	ND	1	1	1
SEQF2530_01465	R.HGESAWNLENR.F	2,3-bisphosphoglycerate-dependent phosphoglycerate mutase	Fusobacterium	nucleatum subsp. animalis	21_1A	21_1A	Oral	420	Yes	ND	ND	ND	1	1	1	ND	2	ND	ND	ND	ND	3	4	4	1	1	1	5	ND	1	ND	1	ND	1	1	1	3	ND	2	2	3	3	3	3	3	ND	1	1	1
SEQF2531_00809	R.HGESAWNLENR.F	2,3-bisphosphoglycerate-dependent phosphoglycerate mutase	Fusobacterium	nucleatum subsp. animalis	11_3_2	11_3_2	Oral	420	Yes	ND	ND	ND	1	1	1	ND	2	ND	ND	ND	ND	3	4	4	1	1	1	5	ND	1	ND	1	ND	1	1	1	3	ND	2	2	3	3	3	3	3	ND	1	1	1
SEQF2539_00918	R.HGESAWNLENR.F	2,3-bisphosphoglycerate-dependent phosphoglycerate mutase	Fusobacterium	nucleatum subsp. animalis	4_8	4_8	Oral	420	Yes	ND	ND	ND	1	1	1	ND	2	ND	ND	ND	ND	3	4	4	1	1	1	5	ND	1	ND	1	ND	1	1	1	3	ND	2	2	3	3	3	3	3	ND	1	1	1
SEQF2555_01401	R.HGESAWNLENR.F	2,3-bisphosphoglycerate-dependent phosphoglycerate mutase	Fusobacterium	periodonticum	1_1_41FAA	1_1_41FAA	Oral	201	Yes	ND	ND	ND	1	1	1	ND	2	ND	ND	ND	ND	3	4	4	1	1	1	5	ND	1	ND	1	ND	1	1	1	3	ND	2	2	3	3	3	3	3	ND	1	1	1
SEQF2529_00746	R.HGESAWNLENRF.T	2,3-bisphosphoglycerate-dependent phosphoglycerate mutase	Fusobacterium	periodonticum	2_1_31	2_1_31	Oral	201	Yes	ND	ND	ND	ND	ND	1	ND	ND	ND	ND	ND	ND	ND	ND	ND	ND	ND	ND	ND	ND	ND	ND	ND	ND	ND	ND	ND	ND	ND	ND	ND	ND	ND	ND	ND	ND	ND	ND	ND	ND
SEQF2530_01465	R.HGESAWNLENRF.T	2,3-bisphosphoglycerate-dependent phosphoglycerate mutase	Fusobacterium	nucleatum subsp. animalis	21_1A	21_1A	Oral	420	Yes	ND	ND	ND	ND	ND	1	ND	ND	ND	ND	ND	ND	ND	ND	ND	ND	ND	ND	ND	ND	ND	ND	ND	ND	ND	ND	ND	ND	ND	ND	ND	ND	ND	ND	ND	ND	ND	ND	ND	ND
SEQF2531_00809	R.HGESAWNLENRF.T	2,3-bisphosphoglycerate-dependent phosphoglycerate mutase	Fusobacterium	nucleatum subsp. animalis	11_3_2	11_3_2	Oral	420	Yes	ND	ND	ND	ND	ND	1	ND	ND	ND	ND	ND	ND	ND	ND	ND	ND	ND	ND	ND	ND	ND	ND	ND	ND	ND	ND	ND	ND	ND	ND	ND	ND	ND	ND	ND	ND	ND	ND	ND	ND
SEQF2539_00918	R.HGESAWNLENRF.T	2,3-bisphosphoglycerate-dependent phosphoglycerate mutase	Fusobacterium	nucleatum subsp. animalis	4_8	4_8	Oral	420	Yes	ND	ND	ND	ND	ND	1	ND	ND	ND	ND	ND	ND	ND	ND	ND	ND	ND	ND	ND	ND	ND	ND	ND	ND	ND	ND	ND	ND	ND	ND	ND	ND	ND	ND	ND	ND	ND	ND	ND	ND
SEQF2555_01401	R.HGESAWNLENRF.T	2,3-bisphosphoglycerate-dependent phosphoglycerate mutase	Fusobacterium	periodonticum	1_1_41FAA	1_1_41FAA	Oral	201	Yes	ND	ND	ND	ND	ND	1	ND	ND	ND	ND	ND	ND	ND	ND	ND	ND	ND	ND	ND	ND	ND	ND	ND	ND	ND	ND	ND	ND	ND	ND	ND	ND	ND	ND	ND	ND	ND	ND	ND	ND
SEQF2448_01142	R.V(+27.99)LIAAHGNSLR.A	2,3-bisphosphoglycerate-dependent phosphoglycerate mutase	Oribacterium	sp. HMT 078	F0263	F0263	Oral	78	No	ND	ND	ND	ND	ND	ND	ND	ND	ND	ND	ND	ND	ND	ND	ND	ND	ND	ND	3	ND	ND	ND	ND	ND	ND	ND	ND	ND	ND	ND	ND	ND	ND	ND	ND	ND	ND	ND	ND	ND
SEQF2455_00778	R.V(+27.99)LIAAHGNSLR.A	2,3-bisphosphoglycerate-dependent phosphoglycerate mutase	Atopobium	sp. HMT 810	F0209	F0209	Unassigned	810	No	ND	ND	ND	ND	ND	ND	ND	ND	ND	ND	ND	ND	ND	ND	ND	ND	ND	ND	3	ND	ND	ND	ND	ND	ND	ND	ND	ND	ND	ND	ND	ND	ND	ND	ND	ND	ND	ND	ND	ND
SEQF2483_01167	R.V(+27.99)LIAAHGNSLR.A	2,3-bisphosphoglycerate-dependent phosphoglycerate mutase	Atopobium	minutum	10063974	10063974	Unassigned	674	No	ND	ND	ND	ND	ND	ND	ND	ND	ND	ND	ND	ND	ND	ND	ND	ND	ND	ND	3	ND	ND	ND	ND	ND	ND	ND	ND	ND	ND	ND	ND	ND	ND	ND	ND	ND	ND	ND	ND	ND
SEQF2631_00997	R.V(+27.99)LIAAHGNSLR.A	2,3-bisphosphoglycerate-dependent phosphoglycerate mutase	Olsenella	uli	MSTE5	MSTE5	Oral	38	No	ND	ND	ND	ND	ND	ND	ND	ND	ND	ND	ND	ND	ND	ND	ND	ND	ND	ND	3	ND	ND	ND	ND	ND	ND	ND	ND	ND	ND	ND	ND	ND	ND	ND	ND	ND	ND	ND	ND	ND
SEQF2448_01142	R.V(+43.01)LIAAHGNSLR.A	2,3-bisphosphoglycerate-dependent phosphoglycerate mutase	Oribacterium	sp. HMT 078	F0263	F0263	Oral	78	No	ND	ND	ND	ND	ND	ND	ND	ND	ND	ND	ND	ND	ND	ND	ND	ND	ND	ND	2	ND	ND	ND	ND	ND	ND	ND	ND	ND	ND	ND	ND	ND	ND	ND	ND	ND	ND	ND	ND	ND
SEQF2455_00778	R.V(+43.01)LIAAHGNSLR.A	2,3-bisphosphoglycerate-dependent phosphoglycerate mutase	Atopobium	sp. HMT 810	F0209	F0209	Unassigned	810	No	ND	ND	ND	ND	ND	ND	ND	ND	ND	ND	ND	ND	ND	ND	ND	ND	ND	ND	2	ND	ND	ND	ND	ND	ND	ND	ND	ND	ND	ND	ND	ND	ND	ND	ND	ND	ND	ND	ND	ND
SEQF2483_01167	R.V(+43.01)LIAAHGNSLR.A	2,3-bisphosphoglycerate-dependent phosphoglycerate mutase	Atopobium	minutum	10063974	10063974	Unassigned	674	No	ND	ND	ND	ND	ND	ND	ND	ND	ND	ND	ND	ND	ND	ND	ND	ND	ND	ND	2	ND	ND	ND	ND	ND	ND	ND	ND	ND	ND	ND	ND	ND	ND	ND	ND	ND	ND	ND	ND	ND
SEQF2631_00997	R.V(+43.01)LIAAHGNSLR.A	2,3-bisphosphoglycerate-dependent phosphoglycerate mutase	Olsenella	uli	MSTE5	MSTE5	Oral	38	No	ND	ND	ND	ND	ND	ND	ND	ND	ND	ND	ND	ND	ND	ND	ND	ND	ND	ND	2	ND	ND	ND	ND	ND	ND	ND	ND	ND	ND	ND	ND	ND	ND	ND	ND	ND	ND	ND	ND	ND
SEQF2448_01142	R.VLIAAHGN(+.98)SLR.A	2,3-bisphosphoglycerate-dependent phosphoglycerate mutase	Oribacterium	sp. HMT 078	F0263	F0263	Oral	78	No	ND	ND	ND	ND	ND	ND	ND	ND	ND	ND	ND	ND	ND	ND	ND	ND	ND	ND	5	ND	ND	ND	ND	ND	ND	ND	ND	ND	ND	ND	ND	ND	ND	ND	ND	ND	ND	ND	ND	ND
SEQF2455_00778	R.VLIAAHGN(+.98)SLR.A	2,3-bisphosphoglycerate-dependent phosphoglycerate mutase	Atopobium	sp. HMT 810	F0209	F0209	Unassigned	810	No	ND	ND	ND	ND	ND	ND	ND	ND	ND	ND	ND	ND	ND	ND	ND	ND	ND	ND	5	ND	ND	ND	ND	ND	ND	ND	ND	ND	ND	ND	ND	ND	ND	ND	ND	ND	ND	ND	ND	ND
SEQF2483_01167	R.VLIAAHGN(+.98)SLR.A	2,3-bisphosphoglycerate-dependent phosphoglycerate mutase	Atopobium	minutum	10063974	10063974	Unassigned	674	No	ND	ND	ND	ND	ND	ND	ND	ND	ND	ND	ND	ND	ND	ND	ND	ND	ND	ND	5	ND	ND	ND	ND	ND	ND	ND	ND	ND	ND	ND	ND	ND	ND	ND	ND	ND	ND	ND	ND	ND
SEQF2631_00997	R.VLIAAHGN(+.98)SLR.A	2,3-bisphosphoglycerate-dependent phosphoglycerate mutase	Olsenella	uli	MSTE5	MSTE5	Oral	38	No	ND	ND	ND	ND	ND	ND	ND	ND	ND	ND	ND	ND	ND	ND	ND	ND	ND	ND	5	ND	ND	ND	ND	ND	ND	ND	ND	ND	ND	ND	ND	ND	ND	ND	ND	ND	ND	ND	ND	ND
SEQF2483_01167	R.VLIAAHGNSLR.A	2,3-bisphosphoglycerate-dependent phosphoglycerate mutase	Atopobium	minutum	10063974	10063974	Unassigned	674	Yes	ND	ND	ND	ND	ND	ND	ND	ND	ND	ND	ND	ND	ND	ND	ND	ND	ND	ND	ND	ND	ND	ND	ND	ND	ND	ND	ND	ND	ND	ND	ND	ND	ND	ND	ND	ND	ND	ND	ND	ND
SEQF2529_00746	V.AAHGN(+.98)SLR.A	2,3-bisphosphoglycerate-dependent phosphoglycerate mutase	Fusobacterium	periodonticum	2_1_31	2_1_31	Oral	201	No	ND	ND	ND	ND	ND	ND	ND	ND	ND	ND	ND	ND	ND	ND	1	ND	ND	ND	ND	ND	ND	ND	1	ND	ND	ND	ND	ND	ND	ND	ND	ND	ND	ND	ND	ND	ND	ND	ND	ND
SEQF2530_01465	V.AAHGN(+.98)SLR.A	2,3-bisphosphoglycerate-dependent phosphoglycerate mutase	Fusobacterium	nucleatum subsp. animalis	21_1A	21_1A	Oral	420	No	ND	ND	ND	ND	ND	ND	ND	ND	ND	ND	ND	ND	ND	ND	1	ND	ND	ND	ND	ND	ND	1	1	ND	ND	ND	ND	ND	ND	ND	ND	ND	ND	ND	ND	ND	ND	ND	ND	ND
SEQF2531_00809	V.AAHGN(+.98)SLR.A	2,3-bisphosphoglycerate-dependent phosphoglycerate mutase	Fusobacterium	nucleatum subsp. animalis	11_3_2	11_3_2	Oral	420	No	ND	ND	ND	ND	ND	ND	ND	ND	ND	ND	ND	ND	ND	ND	1	ND	ND	ND	ND	ND	ND	1	1	ND	ND	ND	ND	ND	ND	ND	ND	ND	ND	ND	ND	ND	ND	ND	ND	ND
SEQF2539_00918	V.AAHGN(+.98)SLR.A	2,3-bisphosphoglycerate-dependent phosphoglycerate mutase	Fusobacterium	nucleatum subsp. animalis	4_8	4_8	Oral	420	No	ND	ND	ND	ND	ND	ND	ND	ND	ND	ND	ND	ND	ND	ND	1	ND	ND	ND	ND	ND	ND	1	1	ND	ND	ND	ND	ND	ND	ND	ND	ND	ND	ND	ND	ND	ND	ND	ND	ND
SEQF2555_01401	V.AAHGN(+.98)SLR.A	2,3-bisphosphoglycerate-dependent phosphoglycerate mutase	Fusobacterium	periodonticum	1_1_41FAA	1_1_41FAA	Oral	201	No	ND	ND	ND	ND	ND	ND	ND	ND	ND	ND	ND	ND	ND	ND	1	ND	ND	ND	ND	ND	ND	1	1	ND	ND	ND	ND	ND	ND	ND	ND	ND	ND	ND	ND	ND	ND	ND	ND	ND
#SEQF1892_01806	D.V(+27.99)LIAAHGNSLR.A	2,3-bisphosphoglycerate-dependent phosphoglycerate mutase	Brevundimonas	diminuta	470-4, ATCC 13184	470-4, ATCC 13184	Unassigned	590	Yes	ND	ND	ND	ND	ND	ND	ND	ND	ND	ND	ND	ND	ND	ND	ND	ND	1	ND	3	ND	ND	ND	1	ND	ND	1	ND	ND	ND	ND	ND	ND	ND	ND	ND	ND	ND	ND	ND	ND
#SEQF2056_02965	D.V(+27.99)LIAAHGNSLR.A	2,3-bisphosphoglycerate-dependent phosphoglycerate mutase	Brevundimonas	diminuta	ATCC 11568	ATCC 11568	Unassigned	590	Yes	ND	ND	ND	ND	ND	ND	ND	ND	ND	ND	ND	ND	ND	ND	ND	ND	1	ND	3	ND	ND	ND	1	ND	ND	1	ND	ND	ND	ND	ND	ND	ND	ND	ND	ND	ND	ND	ND	ND
#SEQF1892_01806	D.V(+43.01)LIAAHGNSLR.A	2,3-bisphosphoglycerate-dependent phosphoglycerate mutase	Brevundimonas	diminuta	470-4, ATCC 13184	470-4, ATCC 13184	Unassigned	590	No	ND	ND	ND	ND	ND	ND	ND	ND	ND	ND	ND	ND	ND	ND	ND	ND	ND	ND	2	ND	ND	ND	ND	ND	ND	ND	ND	ND	ND	ND	ND	ND	ND	ND	ND	ND	ND	ND	ND	ND
#SEQF2056_02965	D.V(+43.01)LIAAHGNSLR.A	2,3-bisphosphoglycerate-dependent phosphoglycerate mutase	Brevundimonas	diminuta	ATCC 11568	ATCC 11568	Unassigned	590	No	ND	ND	ND	ND	ND	ND	ND	ND	ND	ND	ND	ND	ND	ND	ND	ND	ND	ND	2	ND	ND	ND	ND	ND	ND	ND	ND	ND	ND	ND	ND	ND	ND	ND	ND	ND	ND	ND	ND	ND
#SEQF1892_01806	D.VLIAAHGN(+.98)SLR.A	2,3-bisphosphoglycerate-dependent phosphoglycerate mutase	Brevundimonas	diminuta	470-4, ATCC 13184	470-4, ATCC 13184	Unassigned	590	Yes	ND	ND	ND	ND	ND	ND	ND	ND	ND	ND	ND	ND	ND	ND	ND	ND	1	ND	5	ND	ND	2	1	ND	ND	ND	ND	ND	ND	1	ND	ND	ND	ND	ND	ND	ND	ND	ND	ND
#SEQF2056_02965	D.VLIAAHGN(+.98)SLR.A	2,3-bisphosphoglycerate-dependent phosphoglycerate mutase	Brevundimonas	diminuta	ATCC 11568	ATCC 11568	Unassigned	590	Yes	ND	ND	ND	ND	ND	ND	ND	ND	ND	ND	ND	ND	ND	ND	ND	ND	1	ND	5	ND	ND	2	1	ND	ND	ND	ND	ND	ND	1	ND	ND	ND	ND	ND	ND	ND	ND	ND	ND
#SEQF1892_01806	D.VLIAAHGNSLR.A	2,3-bisphosphoglycerate-dependent phosphoglycerate mutase	Brevundimonas	diminuta	470-4, ATCC 13184	470-4, ATCC 13184	Unassigned	590	Yes	ND	ND	ND	ND	ND	ND	ND	ND	ND	ND	ND	ND	ND	ND	ND	ND	ND	ND	ND	ND	ND	ND	ND	ND	ND	ND	ND	ND	1	ND	ND	ND	ND	ND	ND	ND	ND	ND	ND	ND
#SEQF2056_02965	D.VLIAAHGNSLR.A	2,3-bisphosphoglycerate-dependent phosphoglycerate mutase	Brevundimonas	diminuta	ATCC 11568	ATCC 11568	Unassigned	590	Yes	ND	ND	ND	ND	ND	ND	ND	ND	ND	ND	ND	ND	ND	ND	ND	ND	ND	ND	ND	ND	ND	ND	ND	ND	ND	ND	ND	ND	1	ND	ND	ND	ND	ND	ND	ND	ND	ND	ND	ND
SEQF2106_01359	E.RVIIAAHGNSLR.A	2,3-bisphosphoglycerate-dependent phosphoglycerate mutase	Klebsiella	pneumoniae	KCTC 2242	KCTC 2242	Unassigned	731	Yes	ND	ND	ND	ND	ND	ND	ND	ND	1	ND	ND	ND	ND	ND	ND	ND	ND	ND	ND	ND	ND	ND	ND	ND	ND	ND	ND	ND	ND	ND	ND	ND	ND	ND	ND	ND	ND	ND	ND	ND
SEQF2107_01624	E.RVIIAAHGNSLR.A	2,3-bisphosphoglycerate-dependent phosphoglycerate mutase	Klebsiella	pneumoniae	KCTC 2242	KCTC 2242	Unassigned	731	Yes	ND	ND	ND	ND	ND	ND	ND	ND	1	ND	ND	ND	ND	ND	ND	ND	ND	ND	ND	ND	ND	ND	ND	ND	ND	ND	ND	ND	ND	ND	ND	ND	ND	ND	ND	ND	ND	ND	ND	ND
SEQF2184_03957	E.RVIIAAHGNSLR.A	2,3-bisphosphoglycerate-dependent phosphoglycerate mutase	Yersinia	pestis	A1122	A1122	Unassigned	827	Yes	ND	ND	ND	ND	ND	ND	ND	ND	1	ND	ND	ND	ND	ND	ND	ND	ND	ND	ND	ND	ND	ND	ND	ND	ND	ND	ND	ND	ND	ND	ND	ND	ND	ND	ND	ND	ND	ND	ND	ND
SEQF2185_01192	E.RVIIAAHGNSLR.A	2,3-bisphosphoglycerate-dependent phosphoglycerate mutase	Yersinia	pestis	D106004	D106004	Unassigned	827	Yes	ND	ND	ND	ND	ND	ND	ND	ND	1	ND	ND	ND	ND	ND	ND	ND	ND	ND	ND	ND	ND	ND	ND	ND	ND	ND	ND	ND	ND	ND	ND	ND	ND	ND	ND	ND	ND	ND	ND	ND
SEQF2186_01377	E.RVIIAAHGNSLR.A	2,3-bisphosphoglycerate-dependent phosphoglycerate mutase	Yersinia	pestis	D182038	D182038	Unassigned	827	Yes	ND	ND	ND	ND	ND	ND	ND	ND	1	ND	ND	ND	ND	ND	ND	ND	ND	ND	ND	ND	ND	ND	ND	ND	ND	ND	ND	ND	ND	ND	ND	ND	ND	ND	ND	ND	ND	ND	ND	ND
SEQF2188_01238	E.RVIIAAHGNSLR.A	2,3-bisphosphoglycerate-dependent phosphoglycerate mutase	Yersinia	pestis	Z176003	Z176003	Unassigned	827	Yes	ND	ND	ND	ND	ND	ND	ND	ND	1	ND	ND	ND	ND	ND	ND	ND	ND	ND	ND	ND	ND	ND	ND	ND	ND	ND	ND	ND	ND	ND	ND	ND	ND	ND	ND	ND	ND	ND	ND	ND
SEQF2711_00871	E.RVIIAAHGNSLR.A	2,3-bisphosphoglycerate-dependent phosphoglycerate mutase	Kluyvera	ascorbata	ATCC 33433	ATCC 33433	Unassigned	865	Yes	ND	ND	ND	ND	ND	ND	ND	ND	1	ND	ND	ND	ND	ND	ND	ND	ND	ND	ND	ND	ND	ND	ND	ND	ND	ND	ND	ND	ND	ND	ND	ND	ND	ND	ND	ND	ND	ND	ND	ND
SEQF2847_02974	E.RVIIAAHGNSLR.A	2,3-bisphosphoglycerate-dependent phosphoglycerate mutase	Klebsiella	aerogenes	kctc_2190	kctc_2190	Unassigned	153	Yes	ND	ND	ND	ND	ND	ND	ND	ND	1	ND	ND	ND	ND	ND	ND	ND	ND	ND	ND	ND	ND	ND	ND	ND	ND	ND	ND	ND	ND	ND	ND	ND	ND	ND	ND	ND	ND	ND	ND	ND
#SEQF1892_01806	I.AAHGN(+.98)SLR.A	2,3-bisphosphoglycerate-dependent phosphoglycerate mutase	Brevundimonas	diminuta	470-4, ATCC 13184	470-4, ATCC 13184	Unassigned	590	Yes	ND	ND	ND	ND	ND	ND	ND	ND	ND	ND	ND	ND	ND	ND	ND	ND	ND	ND	ND	ND	ND	1	1	ND	ND	ND	ND	ND	ND	ND	ND	ND	ND	ND	ND	ND	ND	ND	ND	ND
#SEQF2056_02965	I.AAHGN(+.98)SLR.A	2,3-bisphosphoglycerate-dependent phosphoglycerate mutase	Brevundimonas	diminuta	ATCC 11568	ATCC 11568	Unassigned	590	Yes	ND	ND	ND	ND	ND	ND	ND	ND	ND	ND	ND	ND	ND	ND	ND	ND	ND	ND	ND	ND	ND	1	1	ND	ND	ND	ND	ND	ND	ND	ND	ND	ND	ND	ND	ND	ND	ND	ND	ND
SEQF3066_00265	I.AAHGN(+.98)SLR.A	2,3-bisphosphoglycerate-dependent phosphoglycerate mutase	Lachnospiraceae [G-8]	bacterium HMT 500	W11650	W11650	Oral	500	No	ND	ND	ND	ND	ND	ND	ND	ND	ND	ND	ND	ND	ND	ND	1	ND	ND	ND	ND	ND	ND	ND	ND	ND	ND	ND	ND	ND	ND	ND	ND	ND	ND	ND	ND	ND	ND	ND	ND	ND
#SEQF3080_02134	I.AAHGN(+.98)SLR.A	2,3-bisphosphoglycerate-dependent phosphoglycerate mutase	Porphyrobacter	tepidarius	DSM 10594	DSM 10594	Unassigned	7	Yes	ND	ND	ND	ND	ND	ND	ND	ND	ND	ND	ND	ND	ND	ND	1	ND	ND	ND	ND	ND	ND	ND	ND	ND	ND	ND	ND	ND	ND	ND	ND	ND	ND	ND	ND	ND	ND	ND	ND	ND
#SEQF3080_02134	I.IAAHGN(+.98)SLR.A	2,3-bisphosphoglycerate-dependent phosphoglycerate mutase	Porphyrobacter	tepidarius	DSM 10594	DSM 10594	Unassigned	7	Yes	ND	ND	ND	ND	ND	1	ND	ND	ND	ND	ND	ND	ND	ND	1	1	ND	ND	1	ND	ND	ND	ND	ND	1	1	1	ND	2	ND	ND	ND	ND	ND	ND	ND	ND	ND	ND	ND
SEQF1076_01368	K.LVLIRHGESAWNLENR.F	2,3-bisphosphoglycerate-dependent phosphoglycerate mutase	Fusobacterium	nucleatum subsp. vincentii	ATCC 49256	ATCC 49256	Oral	200	Yes	ND	ND	ND	2	ND	1	ND	ND	ND	ND	ND	ND	ND	ND	ND	ND	ND	ND	ND	ND	ND	ND	ND	ND	ND	ND	ND	ND	ND	ND	ND	ND	ND	ND	ND	ND	ND	ND	ND	ND
SEQF1078_01338	K.LVLIRHGESAWNLENR.F	2,3-bisphosphoglycerate-dependent phosphoglycerate mutase	Fusobacterium	nucleatum subsp. nucleatum	ATCC 25586	ATCC 25586	Oral	698	Yes	ND	ND	ND	2	ND	1	ND	ND	ND	ND	ND	ND	ND	ND	ND	ND	ND	ND	ND	ND	ND	ND	ND	ND	ND	ND	ND	ND	ND	ND	ND	ND	ND	ND	ND	ND	ND	ND	ND	ND
SEQF1160_00292	K.LVLIRHGESAWNLENR.F	2,3-bisphosphoglycerate-dependent phosphoglycerate mutase	Fusobacterium	periodonticum	ATCC 33693	ATCC 33693	Oral	201	Yes	ND	ND	ND	2	ND	1	ND	ND	ND	ND	ND	ND	ND	ND	ND	ND	ND	ND	ND	ND	ND	ND	ND	ND	ND	ND	ND	ND	ND	ND	ND	ND	ND	ND	ND	ND	ND	ND	ND	ND
SEQF1680_01280	K.LVLIRHGESAWNLENR.F	2,3-bisphosphoglycerate-dependent phosphoglycerate mutase	Fusobacterium	nucleatum subsp. polymorphum	F0401	F0401	Oral	202	Yes	ND	ND	ND	2	ND	1	ND	ND	ND	ND	ND	ND	ND	ND	ND	ND	ND	ND	ND	ND	ND	ND	ND	ND	ND	ND	ND	ND	ND	ND	ND	ND	ND	ND	ND	ND	ND	ND	ND	ND
SEQF1879_00750	K.LVLIRHGESAWNLENR.F	2,3-bisphosphoglycerate-dependent phosphoglycerate mutase	Fusobacterium	sp. HMT 370	F0437	F0437	Oral	370	Yes	ND	ND	ND	2	ND	1	ND	ND	ND	ND	ND	ND	ND	ND	ND	ND	ND	ND	ND	ND	ND	ND	ND	ND	ND	ND	ND	ND	ND	ND	ND	ND	ND	ND	ND	ND	ND	ND	ND	ND
SEQF1883_00666	K.LVLIRHGESAWNLENR.F	2,3-bisphosphoglycerate-dependent phosphoglycerate mutase	Fusobacterium	nucleatum subsp. animalis	F0419	F0419	Oral	420	Yes	ND	ND	ND	2	ND	1	ND	ND	ND	ND	ND	ND	ND	ND	ND	ND	ND	ND	ND	ND	ND	ND	ND	ND	ND	ND	ND	ND	ND	ND	ND	ND	ND	ND	ND	ND	ND	ND	ND	ND
SEQF2065_01468	K.LVLIRHGESAWNLENR.F	2,3-bisphosphoglycerate-dependent phosphoglycerate mutase	Fusobacterium	nucleatum subsp. animalis	ATCC 51191	ATCC 51191	Oral	420	Yes	ND	ND	ND	2	ND	1	ND	ND	ND	ND	ND	ND	ND	ND	ND	ND	ND	ND	ND	ND	ND	ND	ND	ND	ND	ND	ND	ND	ND	ND	ND	ND	ND	ND	ND	ND	ND	ND	ND	ND
SEQF2067_01506	K.LVLIRHGESAWNLENR.F	2,3-bisphosphoglycerate-dependent phosphoglycerate mutase	Fusobacterium	nucleatum subsp. nucleatum	ATCC 23726	ATCC 23726	Oral	698	Yes	ND	ND	ND	2	ND	1	ND	ND	ND	ND	ND	ND	ND	ND	ND	ND	ND	ND	ND	ND	ND	ND	ND	ND	ND	ND	ND	ND	ND	ND	ND	ND	ND	ND	ND	ND	ND	ND	ND	ND
SEQF2406_01500	K.LVLIRHGESAWNLENR.F	2,3-bisphosphoglycerate-dependent phosphoglycerate mutase	Fusobacterium	periodonticum	D10	D10	Oral	201	Yes	ND	ND	ND	2	ND	1	ND	ND	ND	ND	ND	ND	ND	ND	ND	ND	ND	ND	ND	ND	ND	ND	ND	ND	ND	ND	ND	ND	ND	ND	ND	ND	ND	ND	ND	ND	ND	ND	ND	ND
SEQF2815_00670	K.LVLIRHGESAWNLENR.F	2,3-bisphosphoglycerate-dependent phosphoglycerate mutase	Fusobacterium	nucleatum subsp. animalis	KCOM 1325	KCOM 1325	Oral	420	Yes	ND	ND	ND	2	ND	1	ND	ND	ND	ND	ND	ND	ND	ND	ND	ND	ND	ND	ND	ND	ND	ND	ND	ND	ND	ND	ND	ND	ND	ND	ND	ND	ND	ND	ND	ND	ND	ND	ND	ND
SEQF2816_01509	K.LVLIRHGESAWNLENR.F	2,3-bisphosphoglycerate-dependent phosphoglycerate mutase	Fusobacterium	nucleatum subsp. animalis	KCOM 1279	KCOM 1279	Oral	420	Yes	ND	ND	ND	2	ND	1	ND	ND	ND	ND	ND	ND	ND	ND	ND	ND	ND	ND	ND	ND	ND	ND	ND	ND	ND	ND	ND	ND	ND	ND	ND	ND	ND	ND	ND	ND	ND	ND	ND	ND
SEQF2817_01285	K.LVLIRHGESAWNLENR.F	2,3-bisphosphoglycerate-dependent phosphoglycerate mutase	Fusobacterium	nucleatum subsp. animalis	7_1	7_1	Oral	420	Yes	ND	ND	ND	2	ND	1	ND	ND	ND	ND	ND	ND	ND	ND	ND	ND	ND	ND	ND	ND	ND	ND	ND	ND	ND	ND	ND	ND	ND	ND	ND	ND	ND	ND	ND	ND	ND	ND	ND	ND
SEQF2818_01050	K.LVLIRHGESAWNLENR.F	2,3-bisphosphoglycerate-dependent phosphoglycerate mutase	Fusobacterium	nucleatum subsp. vincentii	ChDC F8,KCOM 1231	ChDC F8,KCOM 1231	Oral	200	Yes	ND	ND	ND	2	ND	1	ND	ND	ND	ND	ND	ND	ND	ND	ND	ND	ND	ND	ND	ND	ND	ND	ND	ND	ND	ND	ND	ND	ND	ND	ND	ND	ND	ND	ND	ND	ND	ND	ND	ND
SEQF2819_01273	K.LVLIRHGESAWNLENR.F	2,3-bisphosphoglycerate-dependent phosphoglycerate mutase	Fusobacterium	nucleatum subsp. vincentii	3_1_27	3_1_27	Oral	200	Yes	ND	ND	ND	2	ND	1	ND	ND	ND	ND	ND	ND	ND	ND	ND	ND	ND	ND	ND	ND	ND	ND	ND	ND	ND	ND	ND	ND	ND	ND	ND	ND	ND	ND	ND	ND	ND	ND	ND	ND
SEQF2820_00904	K.LVLIRHGESAWNLENR.F	2,3-bisphosphoglycerate-dependent phosphoglycerate mutase	Fusobacterium	nucleatum subsp. vincentii	3_1_27	3_1_27	Oral	200	Yes	ND	ND	ND	2	ND	1	ND	ND	ND	ND	ND	ND	ND	ND	ND	ND	ND	ND	ND	ND	ND	ND	ND	ND	ND	ND	ND	ND	ND	ND	ND	ND	ND	ND	ND	ND	ND	ND	ND	ND
SEQF2821_01435	K.LVLIRHGESAWNLENR.F	2,3-bisphosphoglycerate-dependent phosphoglycerate mutase	Fusobacterium	nucleatum subsp. nucleatum	ChDC F316,KCOM 1322	ChDC F316,KCOM 1322	Oral	698	Yes	ND	ND	ND	2	ND	1	ND	ND	ND	ND	ND	ND	ND	ND	ND	ND	ND	ND	ND	ND	ND	ND	ND	ND	ND	ND	ND	ND	ND	ND	ND	ND	ND	ND	ND	ND	ND	ND	ND	ND
SEQF2822_00334	K.LVLIRHGESAWNLENR.F	2,3-bisphosphoglycerate-dependent phosphoglycerate mutase	Fusobacterium	nucleatum subsp. nucleatum	KCOM 1250	KCOM 1250	Oral	698	Yes	ND	ND	ND	2	ND	1	ND	ND	ND	ND	ND	ND	ND	ND	ND	ND	ND	ND	ND	ND	ND	ND	ND	ND	ND	ND	ND	ND	ND	ND	ND	ND	ND	ND	ND	ND	ND	ND	ND	ND
SEQF2840_01464	K.LVLIRHGESAWNLENR.F	2,3-bisphosphoglycerate-dependent phosphoglycerate mutase	Fusobacterium	hwasookii	ChDC F206	ChDC F206	Oral	953	Yes	ND	ND	ND	2	ND	1	ND	ND	ND	ND	ND	ND	ND	ND	ND	ND	ND	ND	ND	ND	ND	ND	ND	ND	ND	ND	ND	ND	ND	ND	ND	ND	ND	ND	ND	ND	ND	ND	ND	ND
SEQF2841_01154	K.LVLIRHGESAWNLENR.F	2,3-bisphosphoglycerate-dependent phosphoglycerate mutase	Fusobacterium	hwasookii	ChDC F300	ChDC F300	Oral	953	Yes	ND	ND	ND	2	ND	1	ND	ND	ND	ND	ND	ND	ND	ND	ND	ND	ND	ND	ND	ND	ND	ND	ND	ND	ND	ND	ND	ND	ND	ND	ND	ND	ND	ND	ND	ND	ND	ND	ND	ND
SEQF2842_01316	K.LVLIRHGESAWNLENR.F	2,3-bisphosphoglycerate-dependent phosphoglycerate mutase	Fusobacterium	hwasookii	ChDC F300	ChDC F300	Oral	953	Yes	ND	ND	ND	2	ND	1	ND	ND	ND	ND	ND	ND	ND	ND	ND	ND	ND	ND	ND	ND	ND	ND	ND	ND	ND	ND	ND	ND	ND	ND	ND	ND	ND	ND	ND	ND	ND	ND	ND	ND
SEQF2843_00182	K.LVLIRHGESAWNLENR.F	2,3-bisphosphoglycerate-dependent phosphoglycerate mutase	Fusobacterium	hwasookii	ChDC F128	ChDC F128	Oral	953	Yes	ND	ND	ND	2	ND	1	ND	ND	ND	ND	ND	ND	ND	ND	ND	ND	ND	ND	ND	ND	ND	ND	ND	ND	ND	ND	ND	ND	ND	ND	ND	ND	ND	ND	ND	ND	ND	ND	ND	ND
SEQF2896_01737	K.LVLIRHGESAWNLENR.F	2,3-bisphosphoglycerate-dependent phosphoglycerate mutase	Fusobacterium	sp. HMT 203	w7671	w7671	Oral	203	Yes	ND	ND	ND	2	ND	1	ND	ND	ND	ND	ND	ND	ND	ND	ND	ND	ND	ND	ND	ND	ND	ND	ND	ND	ND	ND	ND	ND	ND	ND	ND	ND	ND	ND	ND	ND	ND	ND	ND	ND
SEQF2959_01194	K.LVLIRHGESAWNLENR.F	2,3-bisphosphoglycerate-dependent phosphoglycerate mutase	Fusobacterium	nucleatum subsp. animalis	hmsc065f01	hmsc065f01	Oral	420	Yes	ND	ND	ND	2	ND	1	ND	ND	ND	ND	ND	ND	ND	ND	ND	ND	ND	ND	ND	ND	ND	ND	ND	ND	ND	ND	ND	ND	ND	ND	ND	ND	ND	ND	ND	ND	ND	ND	ND	ND
SEQF2973_01831	K.LVLIRHGESAWNLENR.F	2,3-bisphosphoglycerate-dependent phosphoglycerate mutase	Fusobacterium	nucleatum subsp. animalis	cm1	cm1	Oral	420	Yes	ND	ND	ND	2	ND	1	ND	ND	ND	ND	ND	ND	ND	ND	ND	ND	ND	ND	ND	ND	ND	ND	ND	ND	ND	ND	ND	ND	ND	ND	ND	ND	ND	ND	ND	ND	ND	ND	ND	ND
SEQF2980_01680	K.LVLIRHGESAWNLENR.F	2,3-bisphosphoglycerate-dependent phosphoglycerate mutase	Fusobacterium	nucleatum subsp. vincentii	hmsc064b12	hmsc064b12	Oral	200	Yes	ND	ND	ND	2	ND	1	ND	ND	ND	ND	ND	ND	ND	ND	ND	ND	ND	ND	ND	ND	ND	ND	ND	ND	ND	ND	ND	ND	ND	ND	ND	ND	ND	ND	ND	ND	ND	ND	ND	ND
SEQF1967_02320	K.RVIIAAHGNSLR.A	2,3-bisphosphoglycerate-dependent phosphoglycerate mutase	Lautropia	mirabilis	ATCC 51599	ATCC 51599	Oral	22	Yes	ND	ND	ND	ND	ND	ND	ND	ND	1	ND	ND	ND	ND	ND	ND	ND	ND	ND	ND	ND	ND	ND	ND	ND	ND	ND	ND	ND	ND	ND	ND	ND	ND	ND	ND	ND	ND	ND	ND	ND
SEQF1993_01358	K.RVIIAAHGNSLR.A	2,3-bisphosphoglycerate-dependent phosphoglycerate mutase	Pseudoramibacter	alactolyticus	ATCC 23263	ATCC 23263	Oral	538	Yes	ND	ND	ND	ND	ND	ND	ND	ND	1	ND	ND	ND	ND	ND	ND	ND	ND	ND	ND	ND	ND	ND	ND	ND	ND	ND	ND	ND	ND	ND	ND	ND	ND	ND	ND	ND	ND	ND	ND	ND
SEQF2717_00005	K.RVIIAAHGNSLR.A	2,3-bisphosphoglycerate-dependent phosphoglycerate mutase	Caldilinea	aerophila	DSM 14535 = NBRC 104270	DSM 14535 = NBRC 104270	NonOralRef	994	Yes	ND	ND	ND	ND	ND	ND	ND	ND	1	ND	ND	ND	ND	ND	ND	ND	ND	ND	ND	ND	ND	ND	ND	ND	ND	ND	ND	ND	ND	ND	ND	ND	ND	ND	ND	ND	ND	ND	ND	ND
SEQF2762_00751	K.RVIIAAHGNSLR.A	2,3-bisphosphoglycerate-dependent phosphoglycerate mutase	Eggerthia	catenaformis	OT 569	OT 569	Oral	569	Yes	ND	ND	ND	ND	ND	ND	ND	ND	1	ND	ND	ND	ND	ND	ND	ND	ND	ND	ND	ND	ND	ND	ND	ND	ND	ND	ND	ND	ND	ND	ND	ND	ND	ND	ND	ND	ND	ND	ND	ND
SEQF2863_02873	K.RVLIAAHGNSIR.A	2,3-bisphosphoglycerate-dependent phosphoglycerate mutase	Acidovorax	ebreus	tpsy	tpsy	Unassigned	209	Yes	ND	ND	ND	ND	ND	ND	ND	ND	1	ND	ND	ND	ND	ND	ND	ND	ND	ND	ND	ND	ND	ND	ND	ND	ND	ND	ND	ND	ND	ND	ND	ND	ND	ND	ND	ND	ND	ND	ND	ND
SEQF2037_00589	K.RVLIAAHGNSLR.A	2,3-bisphosphoglycerate-dependent phosphoglycerate mutase	Atopobium	vaginae	PB189-T1-4	PB189-T1-4	Unassigned	814	Yes	ND	ND	ND	ND	ND	ND	ND	ND	1	ND	ND	ND	ND	ND	ND	ND	ND	ND	1	ND	ND	ND	ND	ND	ND	ND	ND	ND	ND	ND	ND	ND	ND	ND	ND	ND	ND	ND	ND	ND
SEQF2726_01287	K.RVLIAAHGNSLR.A	2,3-bisphosphoglycerate-dependent phosphoglycerate mutase	Atopobium	parvulum	DNF00906	DNF00906	Oral	723	Yes	ND	ND	ND	ND	ND	ND	ND	ND	1	ND	ND	ND	ND	ND	ND	ND	ND	ND	1	ND	ND	ND	ND	ND	ND	ND	ND	ND	ND	ND	ND	ND	ND	ND	ND	ND	ND	ND	ND	ND
SEQF2751_00794	K.RVLIAAHGNSLR.A	2,3-bisphosphoglycerate-dependent phosphoglycerate mutase	Olsenella	sp. HMT 807	F0089	F0089	Oral	807	Yes	ND	ND	ND	ND	ND	ND	ND	ND	1	ND	ND	ND	ND	ND	ND	ND	ND	ND	1	ND	ND	ND	ND	ND	ND	ND	ND	ND	ND	ND	ND	ND	ND	ND	ND	ND	ND	ND	ND	ND
SEQF2780_00138	K.RVLIAAHGNSLR.A	2,3-bisphosphoglycerate-dependent phosphoglycerate mutase	Atopobium	rimae	DSM 7090	DSM 7090	Oral	750	Yes	ND	ND	ND	ND	ND	ND	ND	ND	1	ND	ND	ND	ND	ND	ND	ND	ND	ND	1	ND	ND	ND	ND	ND	ND	ND	ND	ND	ND	ND	ND	ND	ND	ND	ND	ND	ND	ND	ND	ND
SEQF3066_00265	K.RVLIAAHGNSLR.A	2,3-bisphosphoglycerate-dependent phosphoglycerate mutase	Lachnospiraceae [G-8]	bacterium HMT 500	W11650	W11650	Oral	500	Yes	ND	ND	ND	ND	ND	ND	ND	ND	1	ND	ND	ND	ND	ND	ND	ND	ND	ND	1	ND	ND	ND	ND	ND	ND	ND	ND	ND	ND	ND	ND	ND	ND	ND	ND	ND	ND	ND	ND	ND
#SEQF1892_01806	L.IAAHGN(+.98)SLR.A	2,3-bisphosphoglycerate-dependent phosphoglycerate mutase	Brevundimonas	diminuta	470-4, ATCC 13184	470-4, ATCC 13184	Unassigned	590	Yes	ND	ND	ND	1	ND	1	ND	ND	ND	ND	ND	ND	ND	ND	ND	1	1	ND	1	ND	ND	1	3	ND	1	1	1	ND	2	3	ND	ND	ND	ND	ND	ND	ND	ND	ND	ND
SEQF2037_00589	L.IAAHGN(+.98)SLR.A	2,3-bisphosphoglycerate-dependent phosphoglycerate mutase	Atopobium	vaginae	PB189-T1-4	PB189-T1-4	Unassigned	814	No	ND	ND	ND	ND	ND	ND	ND	ND	ND	ND	ND	ND	ND	ND	ND	ND	ND	ND	1	ND	ND	ND	ND	ND	ND	ND	ND	ND	ND	ND	ND	ND	ND	ND	ND	ND	ND	ND	ND	ND
#SEQF2056_02965	L.IAAHGN(+.98)SLR.A	2,3-bisphosphoglycerate-dependent phosphoglycerate mutase	Brevundimonas	diminuta	ATCC 11568	ATCC 11568	Unassigned	590	Yes	ND	ND	ND	1	ND	1	ND	ND	ND	ND	ND	ND	ND	ND	ND	1	1	ND	1	ND	ND	1	3	ND	1	1	1	ND	2	3	ND	ND	ND	ND	ND	ND	ND	ND	ND	ND
SEQF2726_01287	L.IAAHGN(+.98)SLR.A	2,3-bisphosphoglycerate-dependent phosphoglycerate mutase	Atopobium	parvulum	DNF00906	DNF00906	Oral	723	No	ND	ND	ND	ND	ND	ND	ND	ND	ND	ND	ND	ND	ND	ND	ND	ND	ND	ND	1	ND	ND	ND	ND	ND	ND	ND	ND	ND	ND	ND	ND	ND	ND	ND	ND	ND	ND	ND	ND	ND
SEQF2751_00794	L.IAAHGN(+.98)SLR.A	2,3-bisphosphoglycerate-dependent phosphoglycerate mutase	Olsenella	sp. HMT 807	F0089	F0089	Oral	807	No	ND	ND	ND	ND	ND	ND	ND	ND	ND	ND	ND	ND	ND	ND	ND	ND	ND	ND	1	ND	ND	ND	ND	ND	ND	ND	ND	ND	ND	ND	ND	ND	ND	ND	ND	ND	ND	ND	ND	ND
SEQF2780_00138	L.IAAHGN(+.98)SLR.A	2,3-bisphosphoglycerate-dependent phosphoglycerate mutase	Atopobium	rimae	DSM 7090	DSM 7090	Oral	750	No	ND	ND	ND	ND	ND	ND	ND	ND	ND	ND	ND	ND	ND	ND	ND	ND	ND	ND	1	ND	ND	ND	ND	ND	ND	ND	ND	ND	ND	ND	ND	ND	ND	ND	ND	ND	ND	ND	ND	ND
SEQF3066_00265	L.IAAHGN(+.98)SLR.A	2,3-bisphosphoglycerate-dependent phosphoglycerate mutase	Lachnospiraceae [G-8]	bacterium HMT 500	W11650	W11650	Oral	500	Yes	ND	ND	ND	ND	ND	ND	ND	ND	ND	ND	ND	ND	ND	ND	1	ND	ND	ND	1	ND	ND	ND	ND	ND	ND	ND	ND	ND	ND	ND	ND	ND	ND	ND	ND	ND	ND	ND	ND	ND
SEQF1076_01368	L.IRHGESAW(+31.99)NLENR.F	2,3-bisphosphoglycerate-dependent phosphoglycerate mutase	Fusobacterium	nucleatum subsp. vincentii	ATCC 49256	ATCC 49256	Oral	200	Yes	ND	ND	ND	1	ND	ND	ND	ND	ND	ND	ND	ND	ND	ND	ND	ND	ND	ND	ND	ND	ND	ND	ND	ND	ND	ND	ND	ND	ND	ND	ND	ND	ND	ND	ND	ND	ND	ND	ND	ND
SEQF1078_01338	L.IRHGESAW(+31.99)NLENR.F	2,3-bisphosphoglycerate-dependent phosphoglycerate mutase	Fusobacterium	nucleatum subsp. nucleatum	ATCC 25586	ATCC 25586	Oral	698	Yes	ND	ND	ND	1	ND	ND	ND	ND	ND	ND	ND	ND	ND	ND	ND	ND	ND	ND	ND	ND	ND	ND	ND	ND	ND	ND	ND	ND	ND	ND	ND	ND	ND	ND	ND	ND	ND	ND	ND	ND
SEQF1160_00292	L.IRHGESAW(+31.99)NLENR.F	2,3-bisphosphoglycerate-dependent phosphoglycerate mutase	Fusobacterium	periodonticum	ATCC 33693	ATCC 33693	Oral	201	Yes	ND	ND	ND	1	ND	ND	ND	ND	ND	ND	ND	ND	ND	ND	ND	ND	ND	ND	ND	ND	ND	ND	ND	ND	ND	ND	ND	ND	ND	ND	ND	ND	ND	ND	ND	ND	ND	ND	ND	ND
SEQF1680_01280	L.IRHGESAW(+31.99)NLENR.F	2,3-bisphosphoglycerate-dependent phosphoglycerate mutase	Fusobacterium	nucleatum subsp. polymorphum	F0401	F0401	Oral	202	Yes	ND	ND	ND	1	ND	ND	ND	ND	ND	ND	ND	ND	ND	ND	ND	ND	ND	ND	ND	ND	ND	ND	ND	ND	ND	ND	ND	ND	ND	ND	ND	ND	ND	ND	ND	ND	ND	ND	ND	ND
SEQF1879_00750	L.IRHGESAW(+31.99)NLENR.F	2,3-bisphosphoglycerate-dependent phosphoglycerate mutase	Fusobacterium	sp. HMT 370	F0437	F0437	Oral	370	Yes	ND	ND	ND	1	ND	ND	ND	ND	ND	ND	ND	ND	ND	ND	ND	ND	ND	ND	ND	ND	ND	ND	ND	ND	ND	ND	ND	ND	ND	ND	ND	ND	ND	ND	ND	ND	ND	ND	ND	ND
SEQF1883_00666	L.IRHGESAW(+31.99)NLENR.F	2,3-bisphosphoglycerate-dependent phosphoglycerate mutase	Fusobacterium	nucleatum subsp. animalis	F0419	F0419	Oral	420	Yes	ND	ND	ND	1	ND	ND	ND	ND	ND	ND	ND	ND	ND	ND	ND	ND	ND	ND	ND	ND	ND	ND	ND	ND	ND	ND	ND	ND	ND	ND	ND	ND	ND	ND	ND	ND	ND	ND	ND	ND
SEQF2065_01468	L.IRHGESAW(+31.99)NLENR.F	2,3-bisphosphoglycerate-dependent phosphoglycerate mutase	Fusobacterium	nucleatum subsp. animalis	ATCC 51191	ATCC 51191	Oral	420	Yes	ND	ND	ND	1	ND	ND	ND	ND	ND	ND	ND	ND	ND	ND	ND	ND	ND	ND	ND	ND	ND	ND	ND	ND	ND	ND	ND	ND	ND	ND	ND	ND	ND	ND	ND	ND	ND	ND	ND	ND
SEQF2067_01506	L.IRHGESAW(+31.99)NLENR.F	2,3-bisphosphoglycerate-dependent phosphoglycerate mutase	Fusobacterium	nucleatum subsp. nucleatum	ATCC 23726	ATCC 23726	Oral	698	Yes	ND	ND	ND	1	ND	ND	ND	ND	ND	ND	ND	ND	ND	ND	ND	ND	ND	ND	ND	ND	ND	ND	ND	ND	ND	ND	ND	ND	ND	ND	ND	ND	ND	ND	ND	ND	ND	ND	ND	ND
SEQF2406_01500	L.IRHGESAW(+31.99)NLENR.F	2,3-bisphosphoglycerate-dependent phosphoglycerate mutase	Fusobacterium	periodonticum	D10	D10	Oral	201	Yes	ND	ND	ND	1	ND	ND	ND	ND	ND	ND	ND	ND	ND	ND	ND	ND	ND	ND	ND	ND	ND	ND	ND	ND	ND	ND	ND	ND	ND	ND	ND	ND	ND	ND	ND	ND	ND	ND	ND	ND
SEQF2815_00670	L.IRHGESAW(+31.99)NLENR.F	2,3-bisphosphoglycerate-dependent phosphoglycerate mutase	Fusobacterium	nucleatum subsp. animalis	KCOM 1325	KCOM 1325	Oral	420	Yes	ND	ND	ND	1	ND	ND	ND	ND	ND	ND	ND	ND	ND	ND	ND	ND	ND	ND	ND	ND	ND	ND	ND	ND	ND	ND	ND	ND	ND	ND	ND	ND	ND	ND	ND	ND	ND	ND	ND	ND
SEQF2816_01509	L.IRHGESAW(+31.99)NLENR.F	2,3-bisphosphoglycerate-dependent phosphoglycerate mutase	Fusobacterium	nucleatum subsp. animalis	KCOM 1279	KCOM 1279	Oral	420	Yes	ND	ND	ND	1	ND	ND	ND	ND	ND	ND	ND	ND	ND	ND	ND	ND	ND	ND	ND	ND	ND	ND	ND	ND	ND	ND	ND	ND	ND	ND	ND	ND	ND	ND	ND	ND	ND	ND	ND	ND
SEQF2817_01285	L.IRHGESAW(+31.99)NLENR.F	2,3-bisphosphoglycerate-dependent phosphoglycerate mutase	Fusobacterium	nucleatum subsp. animalis	7_1	7_1	Oral	420	Yes	ND	ND	ND	1	ND	ND	ND	ND	ND	ND	ND	ND	ND	ND	ND	ND	ND	ND	ND	ND	ND	ND	ND	ND	ND	ND	ND	ND	ND	ND	ND	ND	ND	ND	ND	ND	ND	ND	ND	ND
SEQF2818_01050	L.IRHGESAW(+31.99)NLENR.F	2,3-bisphosphoglycerate-dependent phosphoglycerate mutase	Fusobacterium	nucleatum subsp. vincentii	ChDC F8,KCOM 1231	ChDC F8,KCOM 1231	Oral	200	Yes	ND	ND	ND	1	ND	ND	ND	ND	ND	ND	ND	ND	ND	ND	ND	ND	ND	ND	ND	ND	ND	ND	ND	ND	ND	ND	ND	ND	ND	ND	ND	ND	ND	ND	ND	ND	ND	ND	ND	ND
SEQF2819_01273	L.IRHGESAW(+31.99)NLENR.F	2,3-bisphosphoglycerate-dependent phosphoglycerate mutase	Fusobacterium	nucleatum subsp. vincentii	3_1_27	3_1_27	Oral	200	Yes	ND	ND	ND	1	ND	ND	ND	ND	ND	ND	ND	ND	ND	ND	ND	ND	ND	ND	ND	ND	ND	ND	ND	ND	ND	ND	ND	ND	ND	ND	ND	ND	ND	ND	ND	ND	ND	ND	ND	ND
SEQF2820_00904	L.IRHGESAW(+31.99)NLENR.F	2,3-bisphosphoglycerate-dependent phosphoglycerate mutase	Fusobacterium	nucleatum subsp. vincentii	3_1_27	3_1_27	Oral	200	Yes	ND	ND	ND	1	ND	ND	ND	ND	ND	ND	ND	ND	ND	ND	ND	ND	ND	ND	ND	ND	ND	ND	ND	ND	ND	ND	ND	ND	ND	ND	ND	ND	ND	ND	ND	ND	ND	ND	ND	ND
SEQF2821_01435	L.IRHGESAW(+31.99)NLENR.F	2,3-bisphosphoglycerate-dependent phosphoglycerate mutase	Fusobacterium	nucleatum subsp. nucleatum	ChDC F316,KCOM 1322	ChDC F316,KCOM 1322	Oral	698	Yes	ND	ND	ND	1	ND	ND	ND	ND	ND	ND	ND	ND	ND	ND	ND	ND	ND	ND	ND	ND	ND	ND	ND	ND	ND	ND	ND	ND	ND	ND	ND	ND	ND	ND	ND	ND	ND	ND	ND	ND
SEQF2822_00334	L.IRHGESAW(+31.99)NLENR.F	2,3-bisphosphoglycerate-dependent phosphoglycerate mutase	Fusobacterium	nucleatum subsp. nucleatum	KCOM 1250	KCOM 1250	Oral	698	Yes	ND	ND	ND	1	ND	ND	ND	ND	ND	ND	ND	ND	ND	ND	ND	ND	ND	ND	ND	ND	ND	ND	ND	ND	ND	ND	ND	ND	ND	ND	ND	ND	ND	ND	ND	ND	ND	ND	ND	ND
SEQF2840_01464	L.IRHGESAW(+31.99)NLENR.F	2,3-bisphosphoglycerate-dependent phosphoglycerate mutase	Fusobacterium	hwasookii	ChDC F206	ChDC F206	Oral	953	Yes	ND	ND	ND	1	ND	ND	ND	ND	ND	ND	ND	ND	ND	ND	ND	ND	ND	ND	ND	ND	ND	ND	ND	ND	ND	ND	ND	ND	ND	ND	ND	ND	ND	ND	ND	ND	ND	ND	ND	ND
SEQF2841_01154	L.IRHGESAW(+31.99)NLENR.F	2,3-bisphosphoglycerate-dependent phosphoglycerate mutase	Fusobacterium	hwasookii	ChDC F300	ChDC F300	Oral	953	Yes	ND	ND	ND	1	ND	ND	ND	ND	ND	ND	ND	ND	ND	ND	ND	ND	ND	ND	ND	ND	ND	ND	ND	ND	ND	ND	ND	ND	ND	ND	ND	ND	ND	ND	ND	ND	ND	ND	ND	ND
SEQF2842_01316	L.IRHGESAW(+31.99)NLENR.F	2,3-bisphosphoglycerate-dependent phosphoglycerate mutase	Fusobacterium	hwasookii	ChDC F300	ChDC F300	Oral	953	Yes	ND	ND	ND	1	ND	ND	ND	ND	ND	ND	ND	ND	ND	ND	ND	ND	ND	ND	ND	ND	ND	ND	ND	ND	ND	ND	ND	ND	ND	ND	ND	ND	ND	ND	ND	ND	ND	ND	ND	ND
SEQF2843_00182	L.IRHGESAW(+31.99)NLENR.F	2,3-bisphosphoglycerate-dependent phosphoglycerate mutase	Fusobacterium	hwasookii	ChDC F128	ChDC F128	Oral	953	Yes	ND	ND	ND	1	ND	ND	ND	ND	ND	ND	ND	ND	ND	ND	ND	ND	ND	ND	ND	ND	ND	ND	ND	ND	ND	ND	ND	ND	ND	ND	ND	ND	ND	ND	ND	ND	ND	ND	ND	ND
SEQF2896_01737	L.IRHGESAW(+31.99)NLENR.F	2,3-bisphosphoglycerate-dependent phosphoglycerate mutase	Fusobacterium	sp. HMT 203	w7671	w7671	Oral	203	Yes	ND	ND	ND	1	ND	ND	ND	ND	ND	ND	ND	ND	ND	ND	ND	ND	ND	ND	ND	ND	ND	ND	ND	ND	ND	ND	ND	ND	ND	ND	ND	ND	ND	ND	ND	ND	ND	ND	ND	ND
SEQF2959_01194	L.IRHGESAW(+31.99)NLENR.F	2,3-bisphosphoglycerate-dependent phosphoglycerate mutase	Fusobacterium	nucleatum subsp. animalis	hmsc065f01	hmsc065f01	Oral	420	Yes	ND	ND	ND	1	ND	ND	ND	ND	ND	ND	ND	ND	ND	ND	ND	ND	ND	ND	ND	ND	ND	ND	ND	ND	ND	ND	ND	ND	ND	ND	ND	ND	ND	ND	ND	ND	ND	ND	ND	ND
SEQF2973_01831	L.IRHGESAW(+31.99)NLENR.F	2,3-bisphosphoglycerate-dependent phosphoglycerate mutase	Fusobacterium	nucleatum subsp. animalis	cm1	cm1	Oral	420	Yes	ND	ND	ND	1	ND	ND	ND	ND	ND	ND	ND	ND	ND	ND	ND	ND	ND	ND	ND	ND	ND	ND	ND	ND	ND	ND	ND	ND	ND	ND	ND	ND	ND	ND	ND	ND	ND	ND	ND	ND
SEQF2980_01680	L.IRHGESAW(+31.99)NLENR.F	2,3-bisphosphoglycerate-dependent phosphoglycerate mutase	Fusobacterium	nucleatum subsp. vincentii	hmsc064b12	hmsc064b12	Oral	200	Yes	ND	ND	ND	1	ND	ND	ND	ND	ND	ND	ND	ND	ND	ND	ND	ND	ND	ND	ND	ND	ND	ND	ND	ND	ND	ND	ND	ND	ND	ND	ND	ND	ND	ND	ND	ND	ND	ND	ND	ND
SEQF1076_01368	L.IRHGESAWNLENR.F	2,3-bisphosphoglycerate-dependent phosphoglycerate mutase	Fusobacterium	nucleatum subsp. vincentii	ATCC 49256	ATCC 49256	Oral	200	Yes	ND	ND	ND	ND	ND	ND	ND	ND	ND	ND	ND	ND	ND	1	0	2	ND	2	1	1	2	2	1	ND	ND	ND	ND	ND	1	1	0	ND	ND	ND	ND	ND	ND	ND	ND	ND
SEQF1078_01338	L.IRHGESAWNLENR.F	2,3-bisphosphoglycerate-dependent phosphoglycerate mutase	Fusobacterium	nucleatum subsp. nucleatum	ATCC 25586	ATCC 25586	Oral	698	Yes	ND	ND	ND	ND	ND	ND	ND	ND	ND	ND	ND	ND	ND	1	0	2	ND	2	1	1	2	2	1	ND	ND	ND	ND	ND	1	1	0	ND	ND	ND	ND	ND	ND	ND	ND	ND
SEQF1160_00292	L.IRHGESAWNLENR.F	2,3-bisphosphoglycerate-dependent phosphoglycerate mutase	Fusobacterium	periodonticum	ATCC 33693	ATCC 33693	Oral	201	Yes	ND	ND	ND	ND	ND	ND	ND	ND	ND	ND	ND	ND	ND	1	0	2	ND	2	1	1	2	ND	1	ND	ND	ND	ND	ND	1	1	0	ND	ND	ND	ND	ND	ND	ND	ND	ND
SEQF1680_01280	L.IRHGESAWNLENR.F	2,3-bisphosphoglycerate-dependent phosphoglycerate mutase	Fusobacterium	nucleatum subsp. polymorphum	F0401	F0401	Oral	202	Yes	ND	ND	ND	ND	ND	ND	ND	ND	ND	ND	ND	ND	ND	1	0	2	ND	2	1	1	2	2	1	ND	ND	ND	ND	ND	1	1	0	ND	ND	ND	ND	ND	ND	ND	ND	ND
SEQF1879_00750	L.IRHGESAWNLENR.F	2,3-bisphosphoglycerate-dependent phosphoglycerate mutase	Fusobacterium	sp. HMT 370	F0437	F0437	Oral	370	Yes	ND	ND	ND	ND	ND	ND	ND	ND	ND	ND	ND	ND	ND	1	0	2	ND	2	1	1	2	2	1	ND	ND	ND	ND	ND	1	1	0	ND	ND	ND	ND	ND	ND	ND	ND	ND
SEQF1883_00666	L.IRHGESAWNLENR.F	2,3-bisphosphoglycerate-dependent phosphoglycerate mutase	Fusobacterium	nucleatum subsp. animalis	F0419	F0419	Oral	420	Yes	ND	ND	ND	ND	ND	ND	ND	ND	ND	ND	ND	ND	ND	1	0	2	ND	2	1	1	2	2	1	ND	ND	ND	ND	ND	1	1	0	ND	ND	ND	ND	ND	ND	ND	ND	ND
SEQF2065_01468	L.IRHGESAWNLENR.F	2,3-bisphosphoglycerate-dependent phosphoglycerate mutase	Fusobacterium	nucleatum subsp. animalis	ATCC 51191	ATCC 51191	Oral	420	Yes	ND	ND	ND	ND	ND	ND	ND	ND	ND	ND	ND	ND	ND	1	0	2	ND	2	1	1	2	2	1	ND	ND	ND	ND	ND	1	1	0	ND	ND	ND	ND	ND	ND	ND	ND	ND
SEQF2067_01506	L.IRHGESAWNLENR.F	2,3-bisphosphoglycerate-dependent phosphoglycerate mutase	Fusobacterium	nucleatum subsp. nucleatum	ATCC 23726	ATCC 23726	Oral	698	Yes	ND	ND	ND	ND	ND	ND	ND	ND	ND	ND	ND	ND	ND	1	0	2	ND	2	1	1	2	ND	1	ND	ND	ND	ND	ND	1	1	0	ND	ND	ND	ND	ND	ND	ND	ND	ND
SEQF2406_01500	L.IRHGESAWNLENR.F	2,3-bisphosphoglycerate-dependent phosphoglycerate mutase	Fusobacterium	periodonticum	D10	D10	Oral	201	Yes	ND	ND	ND	ND	ND	ND	ND	ND	ND	ND	ND	ND	ND	1	0	2	ND	2	1	1	2	ND	1	ND	ND	ND	ND	ND	1	1	0	ND	ND	ND	ND	ND	ND	ND	ND	ND
SEQF2815_00670	L.IRHGESAWNLENR.F	2,3-bisphosphoglycerate-dependent phosphoglycerate mutase	Fusobacterium	nucleatum subsp. animalis	KCOM 1325	KCOM 1325	Oral	420	Yes	ND	ND	ND	ND	ND	ND	ND	ND	ND	ND	ND	ND	ND	1	0	2	ND	2	1	1	2	2	1	ND	ND	ND	ND	ND	1	1	0	ND	ND	ND	ND	ND	ND	ND	ND	ND
SEQF2816_01509	L.IRHGESAWNLENR.F	2,3-bisphosphoglycerate-dependent phosphoglycerate mutase	Fusobacterium	nucleatum subsp. animalis	KCOM 1279	KCOM 1279	Oral	420	Yes	ND	ND	ND	ND	ND	ND	ND	ND	ND	ND	ND	ND	ND	1	0	2	ND	2	1	1	2	2	1	ND	ND	ND	ND	ND	1	1	0	ND	ND	ND	ND	ND	ND	ND	ND	ND
SEQF2817_01285	L.IRHGESAWNLENR.F	2,3-bisphosphoglycerate-dependent phosphoglycerate mutase	Fusobacterium	nucleatum subsp. animalis	7_1	7_1	Oral	420	Yes	ND	ND	ND	ND	ND	ND	ND	ND	ND	ND	ND	ND	ND	1	0	2	ND	2	1	1	2	2	1	ND	ND	ND	ND	ND	1	1	0	ND	ND	ND	ND	ND	ND	ND	ND	ND
SEQF2818_01050	L.IRHGESAWNLENR.F	2,3-bisphosphoglycerate-dependent phosphoglycerate mutase	Fusobacterium	nucleatum subsp. vincentii	ChDC F8,KCOM 1231	ChDC F8,KCOM 1231	Oral	200	Yes	ND	ND	ND	ND	ND	ND	ND	ND	ND	ND	ND	ND	ND	1	0	2	ND	2	1	1	2	2	1	ND	ND	ND	ND	ND	1	1	0	ND	ND	ND	ND	ND	ND	ND	ND	ND
SEQF2819_01273	L.IRHGESAWNLENR.F	2,3-bisphosphoglycerate-dependent phosphoglycerate mutase	Fusobacterium	nucleatum subsp. vincentii	3_1_27	3_1_27	Oral	200	Yes	ND	ND	ND	ND	ND	ND	ND	ND	ND	ND	ND	ND	ND	1	0	2	ND	2	1	1	2	2	1	ND	ND	ND	ND	ND	1	1	0	ND	ND	ND	ND	ND	ND	ND	ND	ND
SEQF2820_00904	L.IRHGESAWNLENR.F	2,3-bisphosphoglycerate-dependent phosphoglycerate mutase	Fusobacterium	nucleatum subsp. vincentii	3_1_27	3_1_27	Oral	200	Yes	ND	ND	ND	ND	ND	ND	ND	ND	ND	ND	ND	ND	ND	1	0	2	ND	2	1	1	2	2	1	ND	ND	ND	ND	ND	1	1	0	ND	ND	ND	ND	ND	ND	ND	ND	ND
SEQF2821_01435	L.IRHGESAWNLENR.F	2,3-bisphosphoglycerate-dependent phosphoglycerate mutase	Fusobacterium	nucleatum subsp. nucleatum	ChDC F316,KCOM 1322	ChDC F316,KCOM 1322	Oral	698	Yes	ND	ND	ND	ND	ND	ND	ND	ND	ND	ND	ND	ND	ND	1	0	2	ND	2	1	1	2	2	1	ND	ND	ND	ND	ND	1	1	0	ND	ND	ND	ND	ND	ND	ND	ND	ND
SEQF2822_00334	L.IRHGESAWNLENR.F	2,3-bisphosphoglycerate-dependent phosphoglycerate mutase	Fusobacterium	nucleatum subsp. nucleatum	KCOM 1250	KCOM 1250	Oral	698	Yes	ND	ND	ND	ND	ND	ND	ND	ND	ND	ND	ND	ND	ND	1	0	2	ND	2	1	1	2	2	1	ND	ND	ND	ND	ND	1	1	0	ND	ND	ND	ND	ND	ND	ND	ND	ND
SEQF2840_01464	L.IRHGESAWNLENR.F	2,3-bisphosphoglycerate-dependent phosphoglycerate mutase	Fusobacterium	hwasookii	ChDC F206	ChDC F206	Oral	953	Yes	ND	ND	ND	ND	ND	ND	ND	ND	ND	ND	ND	ND	ND	1	0	2	ND	2	1	1	2	2	1	ND	ND	ND	ND	ND	1	1	0	ND	ND	ND	ND	ND	ND	ND	ND	ND
SEQF2841_01154	L.IRHGESAWNLENR.F	2,3-bisphosphoglycerate-dependent phosphoglycerate mutase	Fusobacterium	hwasookii	ChDC F300	ChDC F300	Oral	953	Yes	ND	ND	ND	ND	ND	ND	ND	ND	ND	ND	ND	ND	ND	1	0	2	ND	2	1	1	2	2	1	ND	ND	ND	ND	ND	1	1	0	ND	ND	ND	ND	ND	ND	ND	ND	ND
SEQF2842_01316	L.IRHGESAWNLENR.F	2,3-bisphosphoglycerate-dependent phosphoglycerate mutase	Fusobacterium	hwasookii	ChDC F300	ChDC F300	Oral	953	Yes	ND	ND	ND	ND	ND	ND	ND	ND	ND	ND	ND	ND	ND	1	0	2	ND	2	1	1	2	2	1	ND	ND	ND	ND	ND	1	1	0	ND	ND	ND	ND	ND	ND	ND	ND	ND
SEQF2843_00182	L.IRHGESAWNLENR.F	2,3-bisphosphoglycerate-dependent phosphoglycerate mutase	Fusobacterium	hwasookii	ChDC F128	ChDC F128	Oral	953	Yes	ND	ND	ND	ND	ND	ND	ND	ND	ND	ND	ND	ND	ND	1	0	2	ND	2	1	1	2	2	1	ND	ND	ND	ND	ND	1	1	0	ND	ND	ND	ND	ND	ND	ND	ND	ND
SEQF2896_01737	L.IRHGESAWNLENR.F	2,3-bisphosphoglycerate-dependent phosphoglycerate mutase	Fusobacterium	sp. HMT 203	w7671	w7671	Oral	203	Yes	ND	ND	ND	ND	ND	ND	ND	ND	ND	ND	ND	ND	ND	1	0	2	ND	2	1	1	2	2	1	ND	ND	ND	ND	ND	1	1	0	ND	ND	ND	ND	ND	ND	ND	ND	ND
SEQF2959_01194	L.IRHGESAWNLENR.F	2,3-bisphosphoglycerate-dependent phosphoglycerate mutase	Fusobacterium	nucleatum subsp. animalis	hmsc065f01	hmsc065f01	Oral	420	Yes	ND	ND	ND	ND	ND	ND	ND	ND	ND	ND	ND	ND	ND	1	0	2	ND	2	1	1	2	2	1	ND	ND	ND	ND	ND	1	1	0	ND	ND	ND	ND	ND	ND	ND	ND	ND
SEQF2973_01831	L.IRHGESAWNLENR.F	2,3-bisphosphoglycerate-dependent phosphoglycerate mutase	Fusobacterium	nucleatum subsp. animalis	cm1	cm1	Oral	420	Yes	ND	ND	ND	ND	ND	ND	ND	ND	ND	ND	ND	ND	ND	1	0	2	ND	2	1	1	2	2	1	ND	ND	ND	ND	ND	1	1	0	ND	ND	ND	ND	ND	ND	ND	ND	ND
SEQF2980_01680	L.IRHGESAWNLENR.F	2,3-bisphosphoglycerate-dependent phosphoglycerate mutase	Fusobacterium	nucleatum subsp. vincentii	hmsc064b12	hmsc064b12	Oral	200	Yes	ND	ND	ND	ND	ND	ND	ND	ND	ND	ND	ND	ND	ND	1	0	2	ND	2	1	1	2	2	1	ND	ND	ND	ND	ND	1	1	0	ND	ND	ND	ND	ND	ND	ND	ND	ND
SEQF1076_01368	N.V(+42.01)IVAAHGNSLR.A	2,3-bisphosphoglycerate-dependent phosphoglycerate mutase	Fusobacterium	nucleatum subsp. vincentii	ATCC 49256	ATCC 49256	Oral	200	Yes	ND	ND	ND	ND	ND	ND	ND	ND	ND	ND	ND	ND	1	ND	ND	ND	ND	ND	ND	2	1	ND	ND	ND	ND	ND	ND	1	ND	ND	ND	ND	ND	ND	ND	ND	ND	ND	ND	ND
SEQF1078_01338	N.V(+42.01)IVAAHGNSLR.A	2,3-bisphosphoglycerate-dependent phosphoglycerate mutase	Fusobacterium	nucleatum subsp. nucleatum	ATCC 25586	ATCC 25586	Oral	698	Yes	ND	ND	ND	ND	ND	ND	ND	ND	ND	ND	ND	ND	1	ND	ND	ND	ND	ND	ND	2	1	ND	ND	ND	ND	ND	ND	1	ND	ND	ND	ND	ND	ND	ND	ND	ND	ND	ND	ND
SEQF1160_00292	N.V(+42.01)IVAAHGNSLR.A	2,3-bisphosphoglycerate-dependent phosphoglycerate mutase	Fusobacterium	periodonticum	ATCC 33693	ATCC 33693	Oral	201	Yes	ND	ND	ND	ND	ND	ND	ND	ND	ND	ND	ND	ND	1	ND	ND	ND	ND	ND	ND	2	1	ND	ND	ND	ND	ND	ND	1	ND	ND	ND	ND	ND	ND	ND	ND	ND	ND	ND	ND
SEQF1680_01280	N.V(+42.01)IVAAHGNSLR.A	2,3-bisphosphoglycerate-dependent phosphoglycerate mutase	Fusobacterium	nucleatum subsp. polymorphum	F0401	F0401	Oral	202	Yes	ND	ND	ND	ND	ND	ND	ND	ND	ND	ND	ND	ND	1	ND	ND	ND	ND	ND	ND	2	1	ND	ND	ND	ND	ND	ND	1	ND	ND	ND	ND	ND	ND	ND	ND	ND	ND	ND	ND
SEQF1879_00750	N.V(+42.01)IVAAHGNSLR.A	2,3-bisphosphoglycerate-dependent phosphoglycerate mutase	Fusobacterium	sp. HMT 370	F0437	F0437	Oral	370	Yes	ND	ND	ND	ND	ND	ND	ND	ND	ND	ND	ND	ND	1	ND	ND	ND	ND	ND	ND	2	1	ND	ND	ND	ND	ND	ND	1	ND	ND	ND	ND	ND	ND	ND	ND	ND	ND	ND	ND
SEQF1883_00666	N.V(+42.01)IVAAHGNSLR.A	2,3-bisphosphoglycerate-dependent phosphoglycerate mutase	Fusobacterium	nucleatum subsp. animalis	F0419	F0419	Oral	420	Yes	ND	ND	ND	ND	ND	ND	ND	ND	ND	ND	ND	ND	1	ND	ND	ND	ND	ND	ND	2	1	ND	ND	ND	ND	ND	ND	1	ND	ND	ND	ND	ND	ND	ND	ND	ND	ND	ND	ND
SEQF2065_01468	N.V(+42.01)IVAAHGNSLR.A	2,3-bisphosphoglycerate-dependent phosphoglycerate mutase	Fusobacterium	nucleatum subsp. animalis	ATCC 51191	ATCC 51191	Oral	420	Yes	ND	ND	ND	ND	ND	ND	ND	ND	ND	ND	ND	ND	1	ND	ND	ND	ND	ND	ND	2	1	ND	ND	ND	ND	ND	ND	1	ND	ND	ND	ND	ND	ND	ND	ND	ND	ND	ND	ND
SEQF2067_01506	N.V(+42.01)IVAAHGNSLR.A	2,3-bisphosphoglycerate-dependent phosphoglycerate mutase	Fusobacterium	nucleatum subsp. nucleatum	ATCC 23726	ATCC 23726	Oral	698	Yes	ND	ND	ND	ND	ND	ND	ND	ND	ND	ND	ND	ND	1	ND	ND	ND	ND	ND	ND	2	1	ND	ND	ND	ND	ND	ND	1	ND	ND	ND	ND	ND	ND	ND	ND	ND	ND	ND	ND
SEQF2406_01500	N.V(+42.01)IVAAHGNSLR.A	2,3-bisphosphoglycerate-dependent phosphoglycerate mutase	Fusobacterium	periodonticum	D10	D10	Oral	201	Yes	ND	ND	ND	ND	ND	ND	ND	ND	ND	ND	ND	ND	1	ND	ND	ND	ND	ND	ND	2	1	ND	ND	ND	ND	ND	ND	1	ND	ND	ND	ND	ND	ND	ND	ND	ND	ND	ND	ND
SEQF2815_00670	N.V(+42.01)IVAAHGNSLR.A	2,3-bisphosphoglycerate-dependent phosphoglycerate mutase	Fusobacterium	nucleatum subsp. animalis	KCOM 1325	KCOM 1325	Oral	420	Yes	ND	ND	ND	ND	ND	ND	ND	ND	ND	ND	ND	ND	1	ND	ND	ND	ND	ND	ND	2	1	ND	ND	ND	ND	ND	ND	1	ND	ND	ND	ND	ND	ND	ND	ND	ND	ND	ND	ND
SEQF2816_01509	N.V(+42.01)IVAAHGNSLR.A	2,3-bisphosphoglycerate-dependent phosphoglycerate mutase	Fusobacterium	nucleatum subsp. animalis	KCOM 1279	KCOM 1279	Oral	420	Yes	ND	ND	ND	ND	ND	ND	ND	ND	ND	ND	ND	ND	1	ND	ND	ND	ND	ND	ND	2	1	ND	ND	ND	ND	ND	ND	1	ND	ND	ND	ND	ND	ND	ND	ND	ND	ND	ND	ND
SEQF2817_01285	N.V(+42.01)IVAAHGNSLR.A	2,3-bisphosphoglycerate-dependent phosphoglycerate mutase	Fusobacterium	nucleatum subsp. animalis	7_1	7_1	Oral	420	Yes	ND	ND	ND	ND	ND	ND	ND	ND	ND	ND	ND	ND	1	ND	ND	ND	ND	ND	ND	2	1	ND	ND	ND	ND	ND	ND	1	ND	ND	ND	ND	ND	ND	ND	ND	ND	ND	ND	ND
SEQF2818_01050	N.V(+42.01)IVAAHGNSLR.A	2,3-bisphosphoglycerate-dependent phosphoglycerate mutase	Fusobacterium	nucleatum subsp. vincentii	ChDC F8,KCOM 1231	ChDC F8,KCOM 1231	Oral	200	Yes	ND	ND	ND	ND	ND	ND	ND	ND	ND	ND	ND	ND	1	ND	ND	ND	ND	ND	ND	2	1	ND	ND	ND	ND	ND	ND	1	ND	ND	ND	ND	ND	ND	ND	ND	ND	ND	ND	ND
SEQF2819_01273	N.V(+42.01)IVAAHGNSLR.A	2,3-bisphosphoglycerate-dependent phosphoglycerate mutase	Fusobacterium	nucleatum subsp. vincentii	3_1_27	3_1_27	Oral	200	Yes	ND	ND	ND	ND	ND	ND	ND	ND	ND	ND	ND	ND	1	ND	ND	ND	ND	ND	ND	2	1	ND	ND	ND	ND	ND	ND	1	ND	ND	ND	ND	ND	ND	ND	ND	ND	ND	ND	ND
SEQF2820_00904	N.V(+42.01)IVAAHGNSLR.A	2,3-bisphosphoglycerate-dependent phosphoglycerate mutase	Fusobacterium	nucleatum subsp. vincentii	3_1_27	3_1_27	Oral	200	Yes	ND	ND	ND	ND	ND	ND	ND	ND	ND	ND	ND	ND	1	ND	ND	ND	ND	ND	ND	2	1	ND	ND	ND	ND	ND	ND	1	ND	ND	ND	ND	ND	ND	ND	ND	ND	ND	ND	ND
SEQF2821_01435	N.V(+42.01)IVAAHGNSLR.A	2,3-bisphosphoglycerate-dependent phosphoglycerate mutase	Fusobacterium	nucleatum subsp. nucleatum	ChDC F316,KCOM 1322	ChDC F316,KCOM 1322	Oral	698	Yes	ND	ND	ND	ND	ND	ND	ND	ND	ND	ND	ND	ND	1	ND	ND	ND	ND	ND	ND	2	1	ND	ND	ND	ND	ND	ND	1	ND	ND	ND	ND	ND	ND	ND	ND	ND	ND	ND	ND
SEQF2822_00334	N.V(+42.01)IVAAHGNSLR.A	2,3-bisphosphoglycerate-dependent phosphoglycerate mutase	Fusobacterium	nucleatum subsp. nucleatum	KCOM 1250	KCOM 1250	Oral	698	Yes	ND	ND	ND	ND	ND	ND	ND	ND	ND	ND	ND	ND	1	ND	ND	ND	ND	ND	ND	2	1	ND	ND	ND	ND	ND	ND	1	ND	ND	ND	ND	ND	ND	ND	ND	ND	ND	ND	ND
SEQF2840_01464	N.V(+42.01)IVAAHGNSLR.A	2,3-bisphosphoglycerate-dependent phosphoglycerate mutase	Fusobacterium	hwasookii	ChDC F206	ChDC F206	Oral	953	Yes	ND	ND	ND	ND	ND	ND	ND	ND	ND	ND	ND	ND	1	ND	ND	ND	ND	ND	ND	2	1	ND	ND	ND	ND	ND	ND	1	ND	ND	ND	ND	ND	ND	ND	ND	ND	ND	ND	ND
SEQF2841_01154	N.V(+42.01)IVAAHGNSLR.A	2,3-bisphosphoglycerate-dependent phosphoglycerate mutase	Fusobacterium	hwasookii	ChDC F300	ChDC F300	Oral	953	Yes	ND	ND	ND	ND	ND	ND	ND	ND	ND	ND	ND	ND	1	ND	ND	ND	ND	ND	ND	2	1	ND	ND	ND	ND	ND	ND	1	ND	ND	ND	ND	ND	ND	ND	ND	ND	ND	ND	ND
SEQF2842_01316	N.V(+42.01)IVAAHGNSLR.A	2,3-bisphosphoglycerate-dependent phosphoglycerate mutase	Fusobacterium	hwasookii	ChDC F300	ChDC F300	Oral	953	Yes	ND	ND	ND	ND	ND	ND	ND	ND	ND	ND	ND	ND	1	ND	ND	ND	ND	ND	ND	2	1	ND	ND	ND	ND	ND	ND	1	ND	ND	ND	ND	ND	ND	ND	ND	ND	ND	ND	ND
SEQF2843_00182	N.V(+42.01)IVAAHGNSLR.A	2,3-bisphosphoglycerate-dependent phosphoglycerate mutase	Fusobacterium	hwasookii	ChDC F128	ChDC F128	Oral	953	Yes	ND	ND	ND	ND	ND	ND	ND	ND	ND	ND	ND	ND	1	ND	ND	ND	ND	ND	ND	2	1	ND	ND	ND	ND	ND	ND	1	ND	ND	ND	ND	ND	ND	ND	ND	ND	ND	ND	ND
SEQF2896_01737	N.V(+42.01)IVAAHGNSLR.A	2,3-bisphosphoglycerate-dependent phosphoglycerate mutase	Fusobacterium	sp. HMT 203	w7671	w7671	Oral	203	Yes	ND	ND	ND	ND	ND	ND	ND	ND	ND	ND	ND	ND	1	ND	ND	ND	ND	ND	ND	2	1	ND	ND	ND	ND	ND	ND	1	ND	ND	ND	ND	ND	ND	ND	ND	ND	ND	ND	ND
SEQF2959_01194	N.V(+42.01)IVAAHGNSLR.A	2,3-bisphosphoglycerate-dependent phosphoglycerate mutase	Fusobacterium	nucleatum subsp. animalis	hmsc065f01	hmsc065f01	Oral	420	Yes	ND	ND	ND	ND	ND	ND	ND	ND	ND	ND	ND	ND	1	ND	ND	ND	ND	ND	ND	2	1	ND	ND	ND	ND	ND	ND	1	ND	ND	ND	ND	ND	ND	ND	ND	ND	ND	ND	ND
SEQF2973_01831	N.V(+42.01)IVAAHGNSLR.A	2,3-bisphosphoglycerate-dependent phosphoglycerate mutase	Fusobacterium	nucleatum subsp. animalis	cm1	cm1	Oral	420	Yes	ND	ND	ND	ND	ND	ND	ND	ND	ND	ND	ND	ND	1	ND	ND	ND	ND	ND	ND	2	1	ND	ND	ND	ND	ND	ND	1	ND	ND	ND	ND	ND	ND	ND	ND	ND	ND	ND	ND
SEQF2980_01680	N.V(+42.01)IVAAHGNSLR.A	2,3-bisphosphoglycerate-dependent phosphoglycerate mutase	Fusobacterium	nucleatum subsp. vincentii	hmsc064b12	hmsc064b12	Oral	200	Yes	ND	ND	ND	ND	ND	ND	ND	ND	ND	ND	ND	ND	1	ND	ND	ND	ND	ND	ND	2	1	ND	ND	ND	ND	ND	ND	1	ND	ND	ND	ND	ND	ND	ND	ND	ND	ND	ND	ND
#SEQF1892_01806	R.H(+15.99)YGGLTGLDKAETAAK.H	2,3-bisphosphoglycerate-dependent phosphoglycerate mutase	Brevundimonas	diminuta	470-4, ATCC 13184	470-4, ATCC 13184	Unassigned	590	Yes	ND	ND	ND	0	ND	1	ND	ND	ND	ND	ND	ND	ND	ND	ND	ND	ND	ND	ND	ND	ND	1	1	ND	ND	ND	ND	ND	ND	ND	ND	ND	ND	ND	ND	ND	ND	ND	ND	ND
#SEQF2056_02965	R.H(+15.99)YGGLTGLDKAETAAK.H	2,3-bisphosphoglycerate-dependent phosphoglycerate mutase	Brevundimonas	diminuta	ATCC 11568	ATCC 11568	Unassigned	590	Yes	ND	ND	ND	0	ND	1	ND	ND	ND	ND	ND	ND	ND	ND	ND	ND	ND	ND	ND	ND	ND	1	1	ND	ND	ND	ND	ND	ND	ND	ND	ND	ND	ND	ND	ND	ND	ND	ND	ND
#SEQF3080_02134	R.H(+15.99)YGGLTGLDKAETAAK.H	2,3-bisphosphoglycerate-dependent phosphoglycerate mutase	Porphyrobacter	tepidarius	DSM 10594	DSM 10594	Unassigned	7	Yes	ND	ND	ND	ND	ND	1	ND	ND	ND	ND	ND	ND	ND	ND	ND	ND	ND	ND	ND	ND	ND	ND	ND	ND	ND	ND	ND	ND	ND	ND	ND	ND	ND	ND	ND	ND	ND	ND	ND	ND
SEQF1076_01368	R.H(+27.99)GESAWNLENR.F	2,3-bisphosphoglycerate-dependent phosphoglycerate mutase	Fusobacterium	nucleatum subsp. vincentii	ATCC 49256	ATCC 49256	Oral	200	Yes	ND	ND	ND	1	1	1	ND	ND	ND	ND	ND	ND	1	1	1	1	ND	ND	1	1	2	ND	ND	ND	ND	ND	ND	ND	ND	ND	ND	ND	ND	ND	1	1	ND	ND	ND	ND
SEQF1078_01338	R.H(+27.99)GESAWNLENR.F	2,3-bisphosphoglycerate-dependent phosphoglycerate mutase	Fusobacterium	nucleatum subsp. nucleatum	ATCC 25586	ATCC 25586	Oral	698	Yes	ND	ND	ND	1	1	1	ND	ND	ND	ND	ND	ND	1	1	1	1	ND	ND	1	1	2	ND	ND	ND	ND	ND	ND	ND	ND	ND	ND	ND	ND	ND	1	1	ND	ND	ND	ND
SEQF1160_00292	R.H(+27.99)GESAWNLENR.F	2,3-bisphosphoglycerate-dependent phosphoglycerate mutase	Fusobacterium	periodonticum	ATCC 33693	ATCC 33693	Oral	201	Yes	ND	ND	ND	1	1	1	ND	ND	ND	ND	ND	ND	1	1	1	1	ND	ND	1	1	2	ND	ND	ND	ND	ND	ND	ND	ND	ND	ND	ND	ND	ND	1	1	ND	ND	ND	ND
SEQF1680_01280	R.H(+27.99)GESAWNLENR.F	2,3-bisphosphoglycerate-dependent phosphoglycerate mutase	Fusobacterium	nucleatum subsp. polymorphum	F0401	F0401	Oral	202	Yes	ND	ND	ND	1	1	1	ND	ND	ND	ND	ND	ND	1	1	1	1	ND	ND	1	1	2	ND	ND	ND	ND	ND	ND	ND	ND	ND	ND	ND	ND	ND	1	1	ND	ND	ND	ND
SEQF1879_00750	R.H(+27.99)GESAWNLENR.F	2,3-bisphosphoglycerate-dependent phosphoglycerate mutase	Fusobacterium	sp. HMT 370	F0437	F0437	Oral	370	Yes	ND	ND	ND	1	1	1	ND	ND	ND	ND	ND	ND	1	1	1	1	ND	ND	1	1	2	ND	ND	ND	ND	ND	ND	ND	ND	ND	ND	ND	ND	ND	1	1	ND	ND	ND	ND
SEQF1883_00666	R.H(+27.99)GESAWNLENR.F	2,3-bisphosphoglycerate-dependent phosphoglycerate mutase	Fusobacterium	nucleatum subsp. animalis	F0419	F0419	Oral	420	Yes	ND	ND	ND	1	1	1	ND	ND	ND	ND	ND	ND	1	1	1	1	ND	ND	1	1	2	ND	ND	ND	ND	ND	ND	ND	ND	ND	ND	ND	ND	ND	1	1	ND	ND	ND	ND
SEQF2065_01468	R.H(+27.99)GESAWNLENR.F	2,3-bisphosphoglycerate-dependent phosphoglycerate mutase	Fusobacterium	nucleatum subsp. animalis	ATCC 51191	ATCC 51191	Oral	420	Yes	ND	ND	ND	1	1	1	ND	ND	ND	ND	ND	ND	1	1	1	1	ND	ND	1	1	2	ND	ND	ND	ND	ND	ND	ND	ND	ND	ND	ND	ND	ND	1	1	ND	ND	ND	ND
SEQF2067_01506	R.H(+27.99)GESAWNLENR.F	2,3-bisphosphoglycerate-dependent phosphoglycerate mutase	Fusobacterium	nucleatum subsp. nucleatum	ATCC 23726	ATCC 23726	Oral	698	Yes	ND	ND	ND	1	1	1	ND	ND	ND	ND	ND	ND	1	1	1	1	ND	ND	1	1	2	ND	ND	ND	ND	ND	ND	ND	ND	ND	ND	ND	ND	ND	1	1	ND	ND	ND	ND
SEQF2406_01500	R.H(+27.99)GESAWNLENR.F	2,3-bisphosphoglycerate-dependent phosphoglycerate mutase	Fusobacterium	periodonticum	D10	D10	Oral	201	Yes	ND	ND	ND	1	1	1	ND	ND	ND	ND	ND	ND	1	1	1	1	ND	ND	1	1	2	ND	ND	ND	ND	ND	ND	ND	ND	ND	ND	ND	ND	ND	1	1	ND	ND	ND	ND
SEQF2815_00670	R.H(+27.99)GESAWNLENR.F	2,3-bisphosphoglycerate-dependent phosphoglycerate mutase	Fusobacterium	nucleatum subsp. animalis	KCOM 1325	KCOM 1325	Oral	420	Yes	ND	ND	ND	1	1	1	ND	ND	ND	ND	ND	ND	1	1	1	1	ND	ND	1	1	2	ND	ND	ND	ND	ND	ND	ND	ND	ND	ND	ND	ND	ND	1	1	ND	ND	ND	ND
SEQF2816_01509	R.H(+27.99)GESAWNLENR.F	2,3-bisphosphoglycerate-dependent phosphoglycerate mutase	Fusobacterium	nucleatum subsp. animalis	KCOM 1279	KCOM 1279	Oral	420	Yes	ND	ND	ND	1	1	1	ND	ND	ND	ND	ND	ND	1	1	1	1	ND	ND	1	1	2	ND	ND	ND	ND	ND	ND	ND	ND	ND	ND	ND	ND	ND	1	1	ND	ND	ND	ND
SEQF2817_01285	R.H(+27.99)GESAWNLENR.F	2,3-bisphosphoglycerate-dependent phosphoglycerate mutase	Fusobacterium	nucleatum subsp. animalis	7_1	7_1	Oral	420	Yes	ND	ND	ND	1	1	1	ND	ND	ND	ND	ND	ND	1	1	1	1	ND	ND	1	1	2	ND	ND	ND	ND	ND	ND	ND	ND	ND	ND	ND	ND	ND	1	1	ND	ND	ND	ND
SEQF2818_01050	R.H(+27.99)GESAWNLENR.F	2,3-bisphosphoglycerate-dependent phosphoglycerate mutase	Fusobacterium	nucleatum subsp. vincentii	ChDC F8,KCOM 1231	ChDC F8,KCOM 1231	Oral	200	Yes	ND	ND	ND	1	1	1	ND	ND	ND	ND	ND	ND	1	1	1	1	ND	ND	1	1	2	ND	ND	ND	ND	ND	ND	ND	ND	ND	ND	ND	ND	ND	1	1	ND	ND	ND	ND
SEQF2819_01273	R.H(+27.99)GESAWNLENR.F	2,3-bisphosphoglycerate-dependent phosphoglycerate mutase	Fusobacterium	nucleatum subsp. vincentii	3_1_27	3_1_27	Oral	200	Yes	ND	ND	ND	1	1	1	ND	ND	ND	ND	ND	ND	1	1	1	1	ND	ND	1	1	2	ND	ND	ND	ND	ND	ND	ND	ND	ND	ND	ND	ND	ND	1	1	ND	ND	ND	ND
SEQF2820_00904	R.H(+27.99)GESAWNLENR.F	2,3-bisphosphoglycerate-dependent phosphoglycerate mutase	Fusobacterium	nucleatum subsp. vincentii	3_1_27	3_1_27	Oral	200	Yes	ND	ND	ND	1	1	1	ND	ND	ND	ND	ND	ND	1	1	1	1	ND	ND	1	1	2	ND	ND	ND	ND	ND	ND	ND	ND	ND	ND	ND	ND	ND	1	1	ND	ND	ND	ND
SEQF2821_01435	R.H(+27.99)GESAWNLENR.F	2,3-bisphosphoglycerate-dependent phosphoglycerate mutase	Fusobacterium	nucleatum subsp. nucleatum	ChDC F316,KCOM 1322	ChDC F316,KCOM 1322	Oral	698	Yes	ND	ND	ND	1	1	1	ND	ND	ND	ND	ND	ND	1	1	1	1	ND	ND	1	1	2	ND	ND	ND	ND	ND	ND	ND	ND	ND	ND	ND	ND	ND	1	1	ND	ND	ND	ND
SEQF2822_00334	R.H(+27.99)GESAWNLENR.F	2,3-bisphosphoglycerate-dependent phosphoglycerate mutase	Fusobacterium	nucleatum subsp. nucleatum	KCOM 1250	KCOM 1250	Oral	698	Yes	ND	ND	ND	1	1	1	ND	ND	ND	ND	ND	ND	1	1	1	1	ND	ND	1	1	2	ND	ND	ND	ND	ND	ND	ND	ND	ND	ND	ND	ND	ND	1	1	ND	ND	ND	ND
SEQF2840_01464	R.H(+27.99)GESAWNLENR.F	2,3-bisphosphoglycerate-dependent phosphoglycerate mutase	Fusobacterium	hwasookii	ChDC F206	ChDC F206	Oral	953	Yes	ND	ND	ND	1	1	1	ND	ND	ND	ND	ND	ND	1	1	1	1	ND	ND	1	1	2	ND	ND	ND	ND	ND	ND	ND	ND	ND	ND	ND	ND	ND	1	1	ND	ND	ND	ND
SEQF2841_01154	R.H(+27.99)GESAWNLENR.F	2,3-bisphosphoglycerate-dependent phosphoglycerate mutase	Fusobacterium	hwasookii	ChDC F300	ChDC F300	Oral	953	Yes	ND	ND	ND	1	1	1	ND	ND	ND	ND	ND	ND	1	1	1	1	ND	ND	1	1	2	ND	ND	ND	ND	ND	ND	ND	ND	ND	ND	ND	ND	ND	1	1	ND	ND	ND	ND
SEQF2842_01316	R.H(+27.99)GESAWNLENR.F	2,3-bisphosphoglycerate-dependent phosphoglycerate mutase	Fusobacterium	hwasookii	ChDC F300	ChDC F300	Oral	953	Yes	ND	ND	ND	1	1	1	ND	ND	ND	ND	ND	ND	1	1	1	1	ND	ND	1	1	2	ND	ND	ND	ND	ND	ND	ND	ND	ND	ND	ND	ND	ND	1	1	ND	ND	ND	ND
SEQF2843_00182	R.H(+27.99)GESAWNLENR.F	2,3-bisphosphoglycerate-dependent phosphoglycerate mutase	Fusobacterium	hwasookii	ChDC F128	ChDC F128	Oral	953	Yes	ND	ND	ND	1	1	1	ND	ND	ND	ND	ND	ND	1	1	1	1	ND	ND	1	1	2	ND	ND	ND	ND	ND	ND	ND	ND	ND	ND	ND	ND	ND	1	1	ND	ND	ND	ND
SEQF2896_01737	R.H(+27.99)GESAWNLENR.F	2,3-bisphosphoglycerate-dependent phosphoglycerate mutase	Fusobacterium	sp. HMT 203	w7671	w7671	Oral	203	Yes	ND	ND	ND	1	1	1	ND	ND	ND	ND	ND	ND	1	1	1	1	ND	ND	1	1	2	ND	ND	ND	ND	ND	ND	ND	ND	ND	ND	ND	ND	ND	1	1	ND	ND	ND	ND
SEQF2959_01194	R.H(+27.99)GESAWNLENR.F	2,3-bisphosphoglycerate-dependent phosphoglycerate mutase	Fusobacterium	nucleatum subsp. animalis	hmsc065f01	hmsc065f01	Oral	420	Yes	ND	ND	ND	1	1	1	ND	ND	ND	ND	ND	ND	1	1	1	1	ND	ND	1	1	2	ND	ND	ND	ND	ND	ND	ND	ND	ND	ND	ND	ND	ND	1	1	ND	ND	ND	ND
SEQF2973_01831	R.H(+27.99)GESAWNLENR.F	2,3-bisphosphoglycerate-dependent phosphoglycerate mutase	Fusobacterium	nucleatum subsp. animalis	cm1	cm1	Oral	420	Yes	ND	ND	ND	1	1	1	ND	ND	ND	ND	ND	ND	1	1	1	1	ND	ND	1	1	2	ND	ND	ND	ND	ND	ND	ND	ND	ND	ND	ND	ND	ND	1	1	ND	ND	ND	ND
SEQF2980_01680	R.H(+27.99)GESAWNLENR.F	2,3-bisphosphoglycerate-dependent phosphoglycerate mutase	Fusobacterium	nucleatum subsp. vincentii	hmsc064b12	hmsc064b12	Oral	200	Yes	ND	ND	ND	1	1	1	ND	ND	ND	ND	ND	ND	1	1	1	1	ND	ND	1	1	2	ND	ND	ND	ND	ND	ND	ND	ND	ND	ND	ND	ND	ND	1	1	ND	ND	ND	ND
SEQF1076_01368	R.H(+42.01)(+15.99)GESAWNLENR.F	2,3-bisphosphoglycerate-dependent phosphoglycerate mutase	Fusobacterium	nucleatum subsp. vincentii	ATCC 49256	ATCC 49256	Oral	200	Yes	ND	ND	ND	ND	ND	ND	ND	ND	ND	ND	ND	ND	ND	ND	ND	ND	ND	ND	ND	ND	ND	ND	ND	ND	ND	ND	ND	ND	ND	ND	ND	0	ND	ND	ND	ND	ND	ND	ND	ND
SEQF1078_01338	R.H(+42.01)(+15.99)GESAWNLENR.F	2,3-bisphosphoglycerate-dependent phosphoglycerate mutase	Fusobacterium	nucleatum subsp. nucleatum	ATCC 25586	ATCC 25586	Oral	698	Yes	ND	ND	ND	ND	ND	ND	ND	ND	ND	ND	ND	ND	ND	ND	ND	ND	ND	ND	ND	ND	ND	ND	ND	ND	ND	ND	ND	ND	ND	ND	ND	0	ND	ND	ND	ND	ND	ND	ND	ND
SEQF1160_00292	R.H(+42.01)(+15.99)GESAWNLENR.F	2,3-bisphosphoglycerate-dependent phosphoglycerate mutase	Fusobacterium	periodonticum	ATCC 33693	ATCC 33693	Oral	201	Yes	ND	ND	ND	ND	ND	ND	ND	ND	ND	ND	ND	ND	ND	ND	ND	ND	ND	ND	ND	ND	ND	ND	ND	ND	ND	ND	ND	ND	ND	ND	ND	0	ND	ND	ND	ND	ND	ND	ND	ND
SEQF1680_01280	R.H(+42.01)(+15.99)GESAWNLENR.F	2,3-bisphosphoglycerate-dependent phosphoglycerate mutase	Fusobacterium	nucleatum subsp. polymorphum	F0401	F0401	Oral	202	Yes	ND	ND	ND	ND	ND	ND	ND	ND	ND	ND	ND	ND	ND	ND	ND	ND	ND	ND	ND	ND	ND	ND	ND	ND	ND	ND	ND	ND	ND	ND	ND	0	ND	ND	ND	ND	ND	ND	ND	ND
SEQF1879_00750	R.H(+42.01)(+15.99)GESAWNLENR.F	2,3-bisphosphoglycerate-dependent phosphoglycerate mutase	Fusobacterium	sp. HMT 370	F0437	F0437	Oral	370	Yes	ND	ND	ND	ND	ND	ND	ND	ND	ND	ND	ND	ND	ND	ND	ND	ND	ND	ND	ND	ND	ND	ND	ND	ND	ND	ND	ND	ND	ND	ND	ND	0	ND	ND	ND	ND	ND	ND	ND	ND
SEQF1883_00666	R.H(+42.01)(+15.99)GESAWNLENR.F	2,3-bisphosphoglycerate-dependent phosphoglycerate mutase	Fusobacterium	nucleatum subsp. animalis	F0419	F0419	Oral	420	Yes	ND	ND	ND	ND	ND	ND	ND	ND	ND	ND	ND	ND	ND	ND	ND	ND	ND	ND	ND	ND	ND	ND	ND	ND	ND	ND	ND	ND	ND	ND	ND	0	ND	ND	ND	ND	ND	ND	ND	ND
SEQF2065_01468	R.H(+42.01)(+15.99)GESAWNLENR.F	2,3-bisphosphoglycerate-dependent phosphoglycerate mutase	Fusobacterium	nucleatum subsp. animalis	ATCC 51191	ATCC 51191	Oral	420	Yes	ND	ND	ND	ND	ND	ND	ND	ND	ND	ND	ND	ND	ND	ND	ND	ND	ND	ND	ND	ND	ND	ND	ND	ND	ND	ND	ND	ND	ND	ND	ND	0	ND	ND	ND	ND	ND	ND	ND	ND
SEQF2067_01506	R.H(+42.01)(+15.99)GESAWNLENR.F	2,3-bisphosphoglycerate-dependent phosphoglycerate mutase	Fusobacterium	nucleatum subsp. nucleatum	ATCC 23726	ATCC 23726	Oral	698	Yes	ND	ND	ND	ND	ND	ND	ND	ND	ND	ND	ND	ND	ND	ND	ND	ND	ND	ND	ND	ND	ND	ND	ND	ND	ND	ND	ND	ND	ND	ND	ND	0	ND	ND	ND	ND	ND	ND	ND	ND
SEQF2406_01500	R.H(+42.01)(+15.99)GESAWNLENR.F	2,3-bisphosphoglycerate-dependent phosphoglycerate mutase	Fusobacterium	periodonticum	D10	D10	Oral	201	Yes	ND	ND	ND	ND	ND	ND	ND	ND	ND	ND	ND	ND	ND	ND	ND	ND	ND	ND	ND	ND	ND	ND	ND	ND	ND	ND	ND	ND	ND	ND	ND	0	ND	ND	ND	ND	ND	ND	ND	ND
SEQF2815_00670	R.H(+42.01)(+15.99)GESAWNLENR.F	2,3-bisphosphoglycerate-dependent phosphoglycerate mutase	Fusobacterium	nucleatum subsp. animalis	KCOM 1325	KCOM 1325	Oral	420	Yes	ND	ND	ND	ND	ND	ND	ND	ND	ND	ND	ND	ND	ND	ND	ND	ND	ND	ND	ND	ND	ND	ND	ND	ND	ND	ND	ND	ND	ND	ND	ND	0	ND	ND	ND	ND	ND	ND	ND	ND
SEQF2816_01509	R.H(+42.01)(+15.99)GESAWNLENR.F	2,3-bisphosphoglycerate-dependent phosphoglycerate mutase	Fusobacterium	nucleatum subsp. animalis	KCOM 1279	KCOM 1279	Oral	420	Yes	ND	ND	ND	ND	ND	ND	ND	ND	ND	ND	ND	ND	ND	ND	ND	ND	ND	ND	ND	ND	ND	ND	ND	ND	ND	ND	ND	ND	ND	ND	ND	0	ND	ND	ND	ND	ND	ND	ND	ND
SEQF2817_01285	R.H(+42.01)(+15.99)GESAWNLENR.F	2,3-bisphosphoglycerate-dependent phosphoglycerate mutase	Fusobacterium	nucleatum subsp. animalis	7_1	7_1	Oral	420	Yes	ND	ND	ND	ND	ND	ND	ND	ND	ND	ND	ND	ND	ND	ND	ND	ND	ND	ND	ND	ND	ND	ND	ND	ND	ND	ND	ND	ND	ND	ND	ND	0	ND	ND	ND	ND	ND	ND	ND	ND
SEQF2818_01050	R.H(+42.01)(+15.99)GESAWNLENR.F	2,3-bisphosphoglycerate-dependent phosphoglycerate mutase	Fusobacterium	nucleatum subsp. vincentii	ChDC F8,KCOM 1231	ChDC F8,KCOM 1231	Oral	200	Yes	ND	ND	ND	ND	ND	ND	ND	ND	ND	ND	ND	ND	ND	ND	ND	ND	ND	ND	ND	ND	ND	ND	ND	ND	ND	ND	ND	ND	ND	ND	ND	0	ND	ND	ND	ND	ND	ND	ND	ND
SEQF2819_01273	R.H(+42.01)(+15.99)GESAWNLENR.F	2,3-bisphosphoglycerate-dependent phosphoglycerate mutase	Fusobacterium	nucleatum subsp. vincentii	3_1_27	3_1_27	Oral	200	Yes	ND	ND	ND	ND	ND	ND	ND	ND	ND	ND	ND	ND	ND	ND	ND	ND	ND	ND	ND	ND	ND	ND	ND	ND	ND	ND	ND	ND	ND	ND	ND	0	ND	ND	ND	ND	ND	ND	ND	ND
SEQF2820_00904	R.H(+42.01)(+15.99)GESAWNLENR.F	2,3-bisphosphoglycerate-dependent phosphoglycerate mutase	Fusobacterium	nucleatum subsp. vincentii	3_1_27	3_1_27	Oral	200	Yes	ND	ND	ND	ND	ND	ND	ND	ND	ND	ND	ND	ND	ND	ND	ND	ND	ND	ND	ND	ND	ND	ND	ND	ND	ND	ND	ND	ND	ND	ND	ND	0	ND	ND	ND	ND	ND	ND	ND	ND
SEQF2821_01435	R.H(+42.01)(+15.99)GESAWNLENR.F	2,3-bisphosphoglycerate-dependent phosphoglycerate mutase	Fusobacterium	nucleatum subsp. nucleatum	ChDC F316,KCOM 1322	ChDC F316,KCOM 1322	Oral	698	Yes	ND	ND	ND	ND	ND	ND	ND	ND	ND	ND	ND	ND	ND	ND	ND	ND	ND	ND	ND	ND	ND	ND	ND	ND	ND	ND	ND	ND	ND	ND	ND	0	ND	ND	ND	ND	ND	ND	ND	ND
SEQF2822_00334	R.H(+42.01)(+15.99)GESAWNLENR.F	2,3-bisphosphoglycerate-dependent phosphoglycerate mutase	Fusobacterium	nucleatum subsp. nucleatum	KCOM 1250	KCOM 1250	Oral	698	Yes	ND	ND	ND	ND	ND	ND	ND	ND	ND	ND	ND	ND	ND	ND	ND	ND	ND	ND	ND	ND	ND	ND	ND	ND	ND	ND	ND	ND	ND	ND	ND	0	ND	ND	ND	ND	ND	ND	ND	ND
SEQF2840_01464	R.H(+42.01)(+15.99)GESAWNLENR.F	2,3-bisphosphoglycerate-dependent phosphoglycerate mutase	Fusobacterium	hwasookii	ChDC F206	ChDC F206	Oral	953	Yes	ND	ND	ND	ND	ND	ND	ND	ND	ND	ND	ND	ND	ND	ND	ND	ND	ND	ND	ND	ND	ND	ND	ND	ND	ND	ND	ND	ND	ND	ND	ND	0	ND	ND	ND	ND	ND	ND	ND	ND
SEQF2841_01154	R.H(+42.01)(+15.99)GESAWNLENR.F	2,3-bisphosphoglycerate-dependent phosphoglycerate mutase	Fusobacterium	hwasookii	ChDC F300	ChDC F300	Oral	953	Yes	ND	ND	ND	ND	ND	ND	ND	ND	ND	ND	ND	ND	ND	ND	ND	ND	ND	ND	ND	ND	ND	ND	ND	ND	ND	ND	ND	ND	ND	ND	ND	0	ND	ND	ND	ND	ND	ND	ND	ND
SEQF2842_01316	R.H(+42.01)(+15.99)GESAWNLENR.F	2,3-bisphosphoglycerate-dependent phosphoglycerate mutase	Fusobacterium	hwasookii	ChDC F300	ChDC F300	Oral	953	Yes	ND	ND	ND	ND	ND	ND	ND	ND	ND	ND	ND	ND	ND	ND	ND	ND	ND	ND	ND	ND	ND	ND	ND	ND	ND	ND	ND	ND	ND	ND	ND	0	ND	ND	ND	ND	ND	ND	ND	ND
SEQF2843_00182	R.H(+42.01)(+15.99)GESAWNLENR.F	2,3-bisphosphoglycerate-dependent phosphoglycerate mutase	Fusobacterium	hwasookii	ChDC F128	ChDC F128	Oral	953	Yes	ND	ND	ND	ND	ND	ND	ND	ND	ND	ND	ND	ND	ND	ND	ND	ND	ND	ND	ND	ND	ND	ND	ND	ND	ND	ND	ND	ND	ND	ND	ND	0	ND	ND	ND	ND	ND	ND	ND	ND
SEQF2896_01737	R.H(+42.01)(+15.99)GESAWNLENR.F	2,3-bisphosphoglycerate-dependent phosphoglycerate mutase	Fusobacterium	sp. HMT 203	w7671	w7671	Oral	203	Yes	ND	ND	ND	ND	ND	ND	ND	ND	ND	ND	ND	ND	ND	ND	ND	ND	ND	ND	ND	ND	ND	ND	ND	ND	ND	ND	ND	ND	ND	ND	ND	0	ND	ND	ND	ND	ND	ND	ND	ND
SEQF2959_01194	R.H(+42.01)(+15.99)GESAWNLENR.F	2,3-bisphosphoglycerate-dependent phosphoglycerate mutase	Fusobacterium	nucleatum subsp. animalis	hmsc065f01	hmsc065f01	Oral	420	Yes	ND	ND	ND	ND	ND	ND	ND	ND	ND	ND	ND	ND	ND	ND	ND	ND	ND	ND	ND	ND	ND	ND	ND	ND	ND	ND	ND	ND	ND	ND	ND	0	ND	ND	ND	ND	ND	ND	ND	ND
SEQF2973_01831	R.H(+42.01)(+15.99)GESAWNLENR.F	2,3-bisphosphoglycerate-dependent phosphoglycerate mutase	Fusobacterium	nucleatum subsp. animalis	cm1	cm1	Oral	420	Yes	ND	ND	ND	ND	ND	ND	ND	ND	ND	ND	ND	ND	ND	ND	ND	ND	ND	ND	ND	ND	ND	ND	ND	ND	ND	ND	ND	ND	ND	ND	ND	0	ND	ND	ND	ND	ND	ND	ND	ND
SEQF2980_01680	R.H(+42.01)(+15.99)GESAWNLENR.F	2,3-bisphosphoglycerate-dependent phosphoglycerate mutase	Fusobacterium	nucleatum subsp. vincentii	hmsc064b12	hmsc064b12	Oral	200	Yes	ND	ND	ND	ND	ND	ND	ND	ND	ND	ND	ND	ND	ND	ND	ND	ND	ND	ND	ND	ND	ND	ND	ND	ND	ND	ND	ND	ND	ND	ND	ND	0	ND	ND	ND	ND	ND	ND	ND	ND
SEQF1076_01368	R.H(+43.01)GESAWNLENR.F	2,3-bisphosphoglycerate-dependent phosphoglycerate mutase	Fusobacterium	nucleatum subsp. vincentii	ATCC 49256	ATCC 49256	Oral	200	Yes	ND	ND	ND	ND	ND	ND	ND	ND	ND	ND	ND	ND	ND	ND	ND	ND	ND	ND	ND	ND	ND	ND	ND	ND	ND	ND	ND	ND	ND	ND	ND	ND	ND	1	ND	ND	ND	ND	ND	ND
SEQF1078_01338	R.H(+43.01)GESAWNLENR.F	2,3-bisphosphoglycerate-dependent phosphoglycerate mutase	Fusobacterium	nucleatum subsp. nucleatum	ATCC 25586	ATCC 25586	Oral	698	Yes	ND	ND	ND	ND	ND	ND	ND	ND	ND	ND	ND	ND	ND	ND	ND	ND	ND	ND	ND	ND	ND	ND	ND	ND	ND	ND	ND	ND	ND	ND	ND	ND	ND	1	ND	ND	ND	ND	ND	ND
SEQF1160_00292	R.H(+43.01)GESAWNLENR.F	2,3-bisphosphoglycerate-dependent phosphoglycerate mutase	Fusobacterium	periodonticum	ATCC 33693	ATCC 33693	Oral	201	Yes	ND	ND	ND	ND	ND	ND	ND	ND	ND	ND	ND	ND	ND	ND	ND	ND	ND	ND	ND	ND	ND	ND	ND	ND	ND	ND	ND	ND	ND	ND	ND	ND	ND	1	ND	ND	ND	ND	ND	ND
SEQF1680_01280	R.H(+43.01)GESAWNLENR.F	2,3-bisphosphoglycerate-dependent phosphoglycerate mutase	Fusobacterium	nucleatum subsp. polymorphum	F0401	F0401	Oral	202	Yes	ND	ND	ND	ND	ND	ND	ND	ND	ND	ND	ND	ND	ND	ND	ND	ND	ND	ND	ND	ND	ND	ND	ND	ND	ND	ND	ND	ND	ND	ND	ND	ND	ND	1	ND	ND	ND	ND	ND	ND
SEQF1879_00750	R.H(+43.01)GESAWNLENR.F	2,3-bisphosphoglycerate-dependent phosphoglycerate mutase	Fusobacterium	sp. HMT 370	F0437	F0437	Oral	370	Yes	ND	ND	ND	ND	ND	ND	ND	ND	ND	ND	ND	ND	ND	ND	ND	ND	ND	ND	ND	ND	ND	ND	ND	ND	ND	ND	ND	ND	ND	ND	ND	ND	ND	1	ND	ND	ND	ND	ND	ND
SEQF1883_00666	R.H(+43.01)GESAWNLENR.F	2,3-bisphosphoglycerate-dependent phosphoglycerate mutase	Fusobacterium	nucleatum subsp. animalis	F0419	F0419	Oral	420	Yes	ND	ND	ND	ND	ND	ND	ND	ND	ND	ND	ND	ND	ND	ND	ND	ND	ND	ND	ND	ND	ND	ND	ND	ND	ND	ND	ND	ND	ND	ND	ND	ND	ND	1	ND	ND	ND	ND	ND	ND
SEQF2065_01468	R.H(+43.01)GESAWNLENR.F	2,3-bisphosphoglycerate-dependent phosphoglycerate mutase	Fusobacterium	nucleatum subsp. animalis	ATCC 51191	ATCC 51191	Oral	420	Yes	ND	ND	ND	ND	ND	ND	ND	ND	ND	ND	ND	ND	ND	ND	ND	ND	ND	ND	ND	ND	ND	ND	ND	ND	ND	ND	ND	ND	ND	ND	ND	ND	ND	1	ND	ND	ND	ND	ND	ND
SEQF2067_01506	R.H(+43.01)GESAWNLENR.F	2,3-bisphosphoglycerate-dependent phosphoglycerate mutase	Fusobacterium	nucleatum subsp. nucleatum	ATCC 23726	ATCC 23726	Oral	698	Yes	ND	ND	ND	ND	ND	ND	ND	ND	ND	ND	ND	ND	ND	ND	ND	ND	ND	ND	ND	ND	ND	ND	ND	ND	ND	ND	ND	ND	ND	ND	ND	ND	ND	1	ND	ND	ND	ND	ND	ND
SEQF2406_01500	R.H(+43.01)GESAWNLENR.F	2,3-bisphosphoglycerate-dependent phosphoglycerate mutase	Fusobacterium	periodonticum	D10	D10	Oral	201	Yes	ND	ND	ND	ND	ND	ND	ND	ND	ND	ND	ND	ND	ND	ND	ND	ND	ND	ND	ND	ND	ND	ND	ND	ND	ND	ND	ND	ND	ND	ND	ND	ND	ND	1	ND	ND	ND	ND	ND	ND
SEQF2815_00670	R.H(+43.01)GESAWNLENR.F	2,3-bisphosphoglycerate-dependent phosphoglycerate mutase	Fusobacterium	nucleatum subsp. animalis	KCOM 1325	KCOM 1325	Oral	420	Yes	ND	ND	ND	ND	ND	ND	ND	ND	ND	ND	ND	ND	ND	ND	ND	ND	ND	ND	ND	ND	ND	ND	ND	ND	ND	ND	ND	ND	ND	ND	ND	ND	ND	1	ND	ND	ND	ND	ND	ND
SEQF2816_01509	R.H(+43.01)GESAWNLENR.F	2,3-bisphosphoglycerate-dependent phosphoglycerate mutase	Fusobacterium	nucleatum subsp. animalis	KCOM 1279	KCOM 1279	Oral	420	Yes	ND	ND	ND	ND	ND	ND	ND	ND	ND	ND	ND	ND	ND	ND	ND	ND	ND	ND	ND	ND	ND	ND	ND	ND	ND	ND	ND	ND	ND	ND	ND	ND	ND	1	ND	ND	ND	ND	ND	ND
SEQF2817_01285	R.H(+43.01)GESAWNLENR.F	2,3-bisphosphoglycerate-dependent phosphoglycerate mutase	Fusobacterium	nucleatum subsp. animalis	7_1	7_1	Oral	420	Yes	ND	ND	ND	ND	ND	ND	ND	ND	ND	ND	ND	ND	ND	ND	ND	ND	ND	ND	ND	ND	ND	ND	ND	ND	ND	ND	ND	ND	ND	ND	ND	ND	ND	1	ND	ND	ND	ND	ND	ND
SEQF2818_01050	R.H(+43.01)GESAWNLENR.F	2,3-bisphosphoglycerate-dependent phosphoglycerate mutase	Fusobacterium	nucleatum subsp. vincentii	ChDC F8,KCOM 1231	ChDC F8,KCOM 1231	Oral	200	Yes	ND	ND	ND	ND	ND	ND	ND	ND	ND	ND	ND	ND	ND	ND	ND	ND	ND	ND	ND	ND	ND	ND	ND	ND	ND	ND	ND	ND	ND	ND	ND	ND	ND	1	ND	ND	ND	ND	ND	ND
SEQF2819_01273	R.H(+43.01)GESAWNLENR.F	2,3-bisphosphoglycerate-dependent phosphoglycerate mutase	Fusobacterium	nucleatum subsp. vincentii	3_1_27	3_1_27	Oral	200	Yes	ND	ND	ND	ND	ND	ND	ND	ND	ND	ND	ND	ND	ND	ND	ND	ND	ND	ND	ND	ND	ND	ND	ND	ND	ND	ND	ND	ND	ND	ND	ND	ND	ND	1	ND	ND	ND	ND	ND	ND
SEQF2820_00904	R.H(+43.01)GESAWNLENR.F	2,3-bisphosphoglycerate-dependent phosphoglycerate mutase	Fusobacterium	nucleatum subsp. vincentii	3_1_27	3_1_27	Oral	200	Yes	ND	ND	ND	ND	ND	ND	ND	ND	ND	ND	ND	ND	ND	ND	ND	ND	ND	ND	ND	ND	ND	ND	ND	ND	ND	ND	ND	ND	ND	ND	ND	ND	ND	1	ND	ND	ND	ND	ND	ND
SEQF2821_01435	R.H(+43.01)GESAWNLENR.F	2,3-bisphosphoglycerate-dependent phosphoglycerate mutase	Fusobacterium	nucleatum subsp. nucleatum	ChDC F316,KCOM 1322	ChDC F316,KCOM 1322	Oral	698	Yes	ND	ND	ND	ND	ND	ND	ND	ND	ND	ND	ND	ND	ND	ND	ND	ND	ND	ND	ND	ND	ND	ND	ND	ND	ND	ND	ND	ND	ND	ND	ND	ND	ND	1	ND	ND	ND	ND	ND	ND
SEQF2822_00334	R.H(+43.01)GESAWNLENR.F	2,3-bisphosphoglycerate-dependent phosphoglycerate mutase	Fusobacterium	nucleatum subsp. nucleatum	KCOM 1250	KCOM 1250	Oral	698	Yes	ND	ND	ND	ND	ND	ND	ND	ND	ND	ND	ND	ND	ND	ND	ND	ND	ND	ND	ND	ND	ND	ND	ND	ND	ND	ND	ND	ND	ND	ND	ND	ND	ND	1	ND	ND	ND	ND	ND	ND
SEQF2840_01464	R.H(+43.01)GESAWNLENR.F	2,3-bisphosphoglycerate-dependent phosphoglycerate mutase	Fusobacterium	hwasookii	ChDC F206	ChDC F206	Oral	953	Yes	ND	ND	ND	ND	ND	ND	ND	ND	ND	ND	ND	ND	ND	ND	ND	ND	ND	ND	ND	ND	ND	ND	ND	ND	ND	ND	ND	ND	ND	ND	ND	ND	ND	1	ND	ND	ND	ND	ND	ND
SEQF2841_01154	R.H(+43.01)GESAWNLENR.F	2,3-bisphosphoglycerate-dependent phosphoglycerate mutase	Fusobacterium	hwasookii	ChDC F300	ChDC F300	Oral	953	Yes	ND	ND	ND	ND	ND	ND	ND	ND	ND	ND	ND	ND	ND	ND	ND	ND	ND	ND	ND	ND	ND	ND	ND	ND	ND	ND	ND	ND	ND	ND	ND	ND	ND	1	ND	ND	ND	ND	ND	ND
SEQF2842_01316	R.H(+43.01)GESAWNLENR.F	2,3-bisphosphoglycerate-dependent phosphoglycerate mutase	Fusobacterium	hwasookii	ChDC F300	ChDC F300	Oral	953	Yes	ND	ND	ND	ND	ND	ND	ND	ND	ND	ND	ND	ND	ND	ND	ND	ND	ND	ND	ND	ND	ND	ND	ND	ND	ND	ND	ND	ND	ND	ND	ND	ND	ND	1	ND	ND	ND	ND	ND	ND
SEQF2843_00182	R.H(+43.01)GESAWNLENR.F	2,3-bisphosphoglycerate-dependent phosphoglycerate mutase	Fusobacterium	hwasookii	ChDC F128	ChDC F128	Oral	953	Yes	ND	ND	ND	ND	ND	ND	ND	ND	ND	ND	ND	ND	ND	ND	ND	ND	ND	ND	ND	ND	ND	ND	ND	ND	ND	ND	ND	ND	ND	ND	ND	ND	ND	1	ND	ND	ND	ND	ND	ND
SEQF2896_01737	R.H(+43.01)GESAWNLENR.F	2,3-bisphosphoglycerate-dependent phosphoglycerate mutase	Fusobacterium	sp. HMT 203	w7671	w7671	Oral	203	Yes	ND	ND	ND	ND	ND	ND	ND	ND	ND	ND	ND	ND	ND	ND	ND	ND	ND	ND	ND	ND	ND	ND	ND	ND	ND	ND	ND	ND	ND	ND	ND	ND	ND	1	ND	ND	ND	ND	ND	ND
SEQF2959_01194	R.H(+43.01)GESAWNLENR.F	2,3-bisphosphoglycerate-dependent phosphoglycerate mutase	Fusobacterium	nucleatum subsp. animalis	hmsc065f01	hmsc065f01	Oral	420	Yes	ND	ND	ND	ND	ND	ND	ND	ND	ND	ND	ND	ND	ND	ND	ND	ND	ND	ND	ND	ND	ND	ND	ND	ND	ND	ND	ND	ND	ND	ND	ND	ND	ND	1	ND	ND	ND	ND	ND	ND
SEQF2973_01831	R.H(+43.01)GESAWNLENR.F	2,3-bisphosphoglycerate-dependent phosphoglycerate mutase	Fusobacterium	nucleatum subsp. animalis	cm1	cm1	Oral	420	Yes	ND	ND	ND	ND	ND	ND	ND	ND	ND	ND	ND	ND	ND	ND	ND	ND	ND	ND	ND	ND	ND	ND	ND	ND	ND	ND	ND	ND	ND	ND	ND	ND	ND	1	ND	ND	ND	ND	ND	ND
SEQF2980_01680	R.H(+43.01)GESAWNLENR.F	2,3-bisphosphoglycerate-dependent phosphoglycerate mutase	Fusobacterium	nucleatum subsp. vincentii	hmsc064b12	hmsc064b12	Oral	200	Yes	ND	ND	ND	ND	ND	ND	ND	ND	ND	ND	ND	ND	ND	ND	ND	ND	ND	ND	ND	ND	ND	ND	ND	ND	ND	ND	ND	ND	ND	ND	ND	ND	ND	1	ND	ND	ND	ND	ND	ND
SEQF1076_01368	R.HGESAW(+13.98)NLENR.F	2,3-bisphosphoglycerate-dependent phosphoglycerate mutase	Fusobacterium	nucleatum subsp. vincentii	ATCC 49256	ATCC 49256	Oral	200	Yes	ND	ND	ND	ND	ND	ND	ND	ND	ND	ND	ND	ND	2	1	ND	ND	ND	ND	1	ND	ND	ND	ND	ND	ND	ND	ND	ND	ND	1	3	1	1	ND	ND	ND	ND	ND	ND	ND
SEQF1078_01338	R.HGESAW(+13.98)NLENR.F	2,3-bisphosphoglycerate-dependent phosphoglycerate mutase	Fusobacterium	nucleatum subsp. nucleatum	ATCC 25586	ATCC 25586	Oral	698	Yes	ND	ND	ND	ND	ND	ND	ND	ND	ND	ND	ND	ND	2	1	ND	ND	ND	ND	1	ND	ND	ND	ND	ND	ND	ND	ND	ND	ND	1	3	1	1	ND	ND	ND	ND	ND	ND	ND
SEQF1160_00292	R.HGESAW(+13.98)NLENR.F	2,3-bisphosphoglycerate-dependent phosphoglycerate mutase	Fusobacterium	periodonticum	ATCC 33693	ATCC 33693	Oral	201	Yes	ND	ND	ND	ND	ND	ND	ND	ND	ND	ND	ND	ND	2	1	ND	ND	ND	ND	1	ND	ND	ND	ND	ND	ND	ND	ND	ND	ND	1	3	1	1	ND	ND	ND	ND	ND	ND	ND
SEQF1680_01280	R.HGESAW(+13.98)NLENR.F	2,3-bisphosphoglycerate-dependent phosphoglycerate mutase	Fusobacterium	nucleatum subsp. polymorphum	F0401	F0401	Oral	202	Yes	ND	ND	ND	ND	ND	ND	ND	ND	ND	ND	ND	ND	2	1	ND	ND	ND	ND	1	ND	ND	ND	ND	ND	ND	ND	ND	ND	ND	1	3	1	1	ND	ND	ND	ND	ND	ND	ND
SEQF1879_00750	R.HGESAW(+13.98)NLENR.F	2,3-bisphosphoglycerate-dependent phosphoglycerate mutase	Fusobacterium	sp. HMT 370	F0437	F0437	Oral	370	Yes	ND	ND	ND	ND	ND	ND	ND	ND	ND	ND	ND	ND	2	1	ND	ND	ND	ND	1	ND	ND	ND	ND	ND	ND	ND	ND	ND	ND	1	3	1	1	ND	ND	ND	ND	ND	ND	ND
SEQF1883_00666	R.HGESAW(+13.98)NLENR.F	2,3-bisphosphoglycerate-dependent phosphoglycerate mutase	Fusobacterium	nucleatum subsp. animalis	F0419	F0419	Oral	420	Yes	ND	ND	ND	ND	ND	ND	ND	ND	ND	ND	ND	ND	2	1	ND	ND	ND	ND	1	ND	ND	ND	ND	ND	ND	ND	ND	ND	ND	1	3	1	1	ND	ND	ND	ND	ND	ND	ND
SEQF2065_01468	R.HGESAW(+13.98)NLENR.F	2,3-bisphosphoglycerate-dependent phosphoglycerate mutase	Fusobacterium	nucleatum subsp. animalis	ATCC 51191	ATCC 51191	Oral	420	Yes	ND	ND	ND	ND	ND	ND	ND	ND	ND	ND	ND	ND	2	1	ND	ND	ND	ND	1	ND	ND	ND	ND	ND	ND	ND	ND	ND	ND	1	3	1	1	ND	ND	ND	ND	ND	ND	ND
SEQF2067_01506	R.HGESAW(+13.98)NLENR.F	2,3-bisphosphoglycerate-dependent phosphoglycerate mutase	Fusobacterium	nucleatum subsp. nucleatum	ATCC 23726	ATCC 23726	Oral	698	Yes	ND	ND	ND	ND	ND	ND	ND	ND	ND	ND	ND	ND	2	1	ND	ND	ND	ND	1	ND	ND	ND	ND	ND	ND	ND	ND	ND	ND	1	3	1	1	ND	ND	ND	ND	ND	ND	ND
SEQF2406_01500	R.HGESAW(+13.98)NLENR.F	2,3-bisphosphoglycerate-dependent phosphoglycerate mutase	Fusobacterium	periodonticum	D10	D10	Oral	201	Yes	ND	ND	ND	ND	ND	ND	ND	ND	ND	ND	ND	ND	2	1	ND	ND	ND	ND	1	ND	ND	ND	ND	ND	ND	ND	ND	ND	ND	1	3	1	1	ND	ND	ND	ND	ND	ND	ND
SEQF2815_00670	R.HGESAW(+13.98)NLENR.F	2,3-bisphosphoglycerate-dependent phosphoglycerate mutase	Fusobacterium	nucleatum subsp. animalis	KCOM 1325	KCOM 1325	Oral	420	Yes	ND	ND	ND	ND	ND	ND	ND	ND	ND	ND	ND	ND	2	1	ND	ND	ND	ND	1	ND	ND	ND	ND	ND	ND	ND	ND	ND	ND	1	3	1	1	ND	ND	ND	ND	ND	ND	ND
SEQF2816_01509	R.HGESAW(+13.98)NLENR.F	2,3-bisphosphoglycerate-dependent phosphoglycerate mutase	Fusobacterium	nucleatum subsp. animalis	KCOM 1279	KCOM 1279	Oral	420	Yes	ND	ND	ND	ND	ND	ND	ND	ND	ND	ND	ND	ND	2	1	ND	ND	ND	ND	1	ND	ND	ND	ND	ND	ND	ND	ND	ND	ND	1	3	1	1	ND	ND	ND	ND	ND	ND	ND
SEQF2817_01285	R.HGESAW(+13.98)NLENR.F	2,3-bisphosphoglycerate-dependent phosphoglycerate mutase	Fusobacterium	nucleatum subsp. animalis	7_1	7_1	Oral	420	Yes	ND	ND	ND	ND	ND	ND	ND	ND	ND	ND	ND	ND	2	1	ND	ND	ND	ND	1	ND	ND	ND	ND	ND	ND	ND	ND	ND	ND	1	3	1	1	ND	ND	ND	ND	ND	ND	ND
SEQF2818_01050	R.HGESAW(+13.98)NLENR.F	2,3-bisphosphoglycerate-dependent phosphoglycerate mutase	Fusobacterium	nucleatum subsp. vincentii	ChDC F8,KCOM 1231	ChDC F8,KCOM 1231	Oral	200	Yes	ND	ND	ND	ND	ND	ND	ND	ND	ND	ND	ND	ND	2	1	ND	ND	ND	ND	1	ND	ND	ND	ND	ND	ND	ND	ND	ND	ND	1	3	1	1	ND	ND	ND	ND	ND	ND	ND
SEQF2819_01273	R.HGESAW(+13.98)NLENR.F	2,3-bisphosphoglycerate-dependent phosphoglycerate mutase	Fusobacterium	nucleatum subsp. vincentii	3_1_27	3_1_27	Oral	200	Yes	ND	ND	ND	ND	ND	ND	ND	ND	ND	ND	ND	ND	2	1	ND	ND	ND	ND	1	ND	ND	ND	ND	ND	ND	ND	ND	ND	ND	1	3	1	1	ND	ND	ND	ND	ND	ND	ND
SEQF2820_00904	R.HGESAW(+13.98)NLENR.F	2,3-bisphosphoglycerate-dependent phosphoglycerate mutase	Fusobacterium	nucleatum subsp. vincentii	3_1_27	3_1_27	Oral	200	Yes	ND	ND	ND	ND	ND	ND	ND	ND	ND	ND	ND	ND	2	1	ND	ND	ND	ND	1	ND	ND	ND	ND	ND	ND	ND	ND	ND	ND	1	3	1	1	ND	ND	ND	ND	ND	ND	ND
SEQF2821_01435	R.HGESAW(+13.98)NLENR.F	2,3-bisphosphoglycerate-dependent phosphoglycerate mutase	Fusobacterium	nucleatum subsp. nucleatum	ChDC F316,KCOM 1322	ChDC F316,KCOM 1322	Oral	698	Yes	ND	ND	ND	ND	ND	ND	ND	ND	ND	ND	ND	ND	2	1	ND	ND	ND	ND	1	ND	ND	ND	ND	ND	ND	ND	ND	ND	ND	1	3	1	1	ND	ND	ND	ND	ND	ND	ND
SEQF2822_00334	R.HGESAW(+13.98)NLENR.F	2,3-bisphosphoglycerate-dependent phosphoglycerate mutase	Fusobacterium	nucleatum subsp. nucleatum	KCOM 1250	KCOM 1250	Oral	698	Yes	ND	ND	ND	ND	ND	ND	ND	ND	ND	ND	ND	ND	2	1	ND	ND	ND	ND	1	ND	ND	ND	ND	ND	ND	ND	ND	ND	ND	1	3	1	1	ND	ND	ND	ND	ND	ND	ND
SEQF2840_01464	R.HGESAW(+13.98)NLENR.F	2,3-bisphosphoglycerate-dependent phosphoglycerate mutase	Fusobacterium	hwasookii	ChDC F206	ChDC F206	Oral	953	Yes	ND	ND	ND	ND	ND	ND	ND	ND	ND	ND	ND	ND	2	1	ND	ND	ND	ND	1	ND	ND	ND	ND	ND	ND	ND	ND	ND	ND	1	3	1	1	ND	ND	ND	ND	ND	ND	ND
SEQF2841_01154	R.HGESAW(+13.98)NLENR.F	2,3-bisphosphoglycerate-dependent phosphoglycerate mutase	Fusobacterium	hwasookii	ChDC F300	ChDC F300	Oral	953	Yes	ND	ND	ND	ND	ND	ND	ND	ND	ND	ND	ND	ND	2	1	ND	ND	ND	ND	1	ND	ND	ND	ND	ND	ND	ND	ND	ND	ND	1	3	1	1	ND	ND	ND	ND	ND	ND	ND
SEQF2842_01316	R.HGESAW(+13.98)NLENR.F	2,3-bisphosphoglycerate-dependent phosphoglycerate mutase	Fusobacterium	hwasookii	ChDC F300	ChDC F300	Oral	953	Yes	ND	ND	ND	ND	ND	ND	ND	ND	ND	ND	ND	ND	2	1	ND	ND	ND	ND	1	ND	ND	ND	ND	ND	ND	ND	ND	ND	ND	1	3	1	1	ND	ND	ND	ND	ND	ND	ND
SEQF2843_00182	R.HGESAW(+13.98)NLENR.F	2,3-bisphosphoglycerate-dependent phosphoglycerate mutase	Fusobacterium	hwasookii	ChDC F128	ChDC F128	Oral	953	Yes	ND	ND	ND	ND	ND	ND	ND	ND	ND	ND	ND	ND	2	1	ND	ND	ND	ND	1	ND	ND	ND	ND	ND	ND	ND	ND	ND	ND	1	3	1	1	ND	ND	ND	ND	ND	ND	ND
SEQF2896_01737	R.HGESAW(+13.98)NLENR.F	2,3-bisphosphoglycerate-dependent phosphoglycerate mutase	Fusobacterium	sp. HMT 203	w7671	w7671	Oral	203	Yes	ND	ND	ND	ND	ND	ND	ND	ND	ND	ND	ND	ND	2	1	ND	ND	ND	ND	1	ND	ND	ND	ND	ND	ND	ND	ND	ND	ND	1	3	1	1	ND	ND	ND	ND	ND	ND	ND
SEQF2959_01194	R.HGESAW(+13.98)NLENR.F	2,3-bisphosphoglycerate-dependent phosphoglycerate mutase	Fusobacterium	nucleatum subsp. animalis	hmsc065f01	hmsc065f01	Oral	420	Yes	ND	ND	ND	ND	ND	ND	ND	ND	ND	ND	ND	ND	2	1	ND	ND	ND	ND	1	ND	ND	ND	ND	ND	ND	ND	ND	ND	ND	1	3	1	1	ND	ND	ND	ND	ND	ND	ND
SEQF2973_01831	R.HGESAW(+13.98)NLENR.F	2,3-bisphosphoglycerate-dependent phosphoglycerate mutase	Fusobacterium	nucleatum subsp. animalis	cm1	cm1	Oral	420	Yes	ND	ND	ND	ND	ND	ND	ND	ND	ND	ND	ND	ND	2	1	ND	ND	ND	ND	1	ND	ND	ND	ND	ND	ND	ND	ND	ND	ND	1	3	1	1	ND	ND	ND	ND	ND	ND	ND
SEQF2980_01680	R.HGESAW(+13.98)NLENR.F	2,3-bisphosphoglycerate-dependent phosphoglycerate mutase	Fusobacterium	nucleatum subsp. vincentii	hmsc064b12	hmsc064b12	Oral	200	Yes	ND	ND	ND	ND	ND	ND	ND	ND	ND	ND	ND	ND	2	1	ND	ND	ND	ND	1	ND	ND	ND	ND	ND	ND	ND	ND	ND	ND	1	3	1	1	ND	ND	ND	ND	ND	ND	ND
SEQF1076_01368	R.HGESAW(+15.99)NLENR.F	2,3-bisphosphoglycerate-dependent phosphoglycerate mutase	Fusobacterium	nucleatum subsp. vincentii	ATCC 49256	ATCC 49256	Oral	200	Yes	ND	ND	ND	ND	ND	ND	ND	ND	ND	ND	ND	ND	ND	0	ND	ND	ND	ND	0	ND	ND	ND	ND	ND	ND	ND	ND	0	ND	ND	ND	0	ND	ND	ND	ND	ND	ND	ND	ND
SEQF1078_01338	R.HGESAW(+15.99)NLENR.F	2,3-bisphosphoglycerate-dependent phosphoglycerate mutase	Fusobacterium	nucleatum subsp. nucleatum	ATCC 25586	ATCC 25586	Oral	698	Yes	ND	ND	ND	ND	ND	ND	ND	ND	ND	ND	ND	ND	ND	0	ND	ND	ND	ND	0	ND	ND	ND	ND	ND	ND	ND	ND	0	ND	ND	ND	0	ND	ND	ND	ND	ND	ND	ND	ND
SEQF1160_00292	R.HGESAW(+15.99)NLENR.F	2,3-bisphosphoglycerate-dependent phosphoglycerate mutase	Fusobacterium	periodonticum	ATCC 33693	ATCC 33693	Oral	201	Yes	ND	ND	ND	ND	ND	ND	ND	ND	ND	ND	ND	ND	ND	0	ND	ND	ND	ND	0	ND	ND	ND	ND	ND	ND	ND	ND	0	ND	ND	ND	0	ND	ND	ND	ND	ND	ND	ND	ND
SEQF1680_01280	R.HGESAW(+15.99)NLENR.F	2,3-bisphosphoglycerate-dependent phosphoglycerate mutase	Fusobacterium	nucleatum subsp. polymorphum	F0401	F0401	Oral	202	Yes	ND	ND	ND	ND	ND	ND	ND	ND	ND	ND	ND	ND	ND	0	ND	ND	ND	ND	0	ND	ND	ND	ND	ND	ND	ND	ND	0	ND	ND	ND	0	ND	ND	ND	ND	ND	ND	ND	ND
SEQF1879_00750	R.HGESAW(+15.99)NLENR.F	2,3-bisphosphoglycerate-dependent phosphoglycerate mutase	Fusobacterium	sp. HMT 370	F0437	F0437	Oral	370	Yes	ND	ND	ND	ND	ND	ND	ND	ND	ND	ND	ND	ND	ND	0	ND	ND	ND	ND	0	ND	ND	ND	ND	ND	ND	ND	ND	0	ND	ND	ND	0	ND	ND	ND	ND	ND	ND	ND	ND
SEQF1883_00666	R.HGESAW(+15.99)NLENR.F	2,3-bisphosphoglycerate-dependent phosphoglycerate mutase	Fusobacterium	nucleatum subsp. animalis	F0419	F0419	Oral	420	Yes	ND	ND	ND	ND	ND	ND	ND	ND	ND	ND	ND	ND	ND	0	ND	ND	ND	ND	0	ND	ND	ND	ND	ND	ND	ND	ND	0	ND	ND	ND	0	ND	ND	ND	ND	ND	ND	ND	ND
SEQF2065_01468	R.HGESAW(+15.99)NLENR.F	2,3-bisphosphoglycerate-dependent phosphoglycerate mutase	Fusobacterium	nucleatum subsp. animalis	ATCC 51191	ATCC 51191	Oral	420	Yes	ND	ND	ND	ND	ND	ND	ND	ND	ND	ND	ND	ND	ND	0	ND	ND	ND	ND	0	ND	ND	ND	ND	ND	ND	ND	ND	0	ND	ND	ND	0	ND	ND	ND	ND	ND	ND	ND	ND
SEQF2067_01506	R.HGESAW(+15.99)NLENR.F	2,3-bisphosphoglycerate-dependent phosphoglycerate mutase	Fusobacterium	nucleatum subsp. nucleatum	ATCC 23726	ATCC 23726	Oral	698	Yes	ND	ND	ND	ND	ND	ND	ND	ND	ND	ND	ND	ND	ND	0	ND	ND	ND	ND	0	ND	ND	ND	ND	ND	ND	ND	ND	0	ND	ND	ND	0	ND	ND	ND	ND	ND	ND	ND	ND
SEQF2406_01500	R.HGESAW(+15.99)NLENR.F	2,3-bisphosphoglycerate-dependent phosphoglycerate mutase	Fusobacterium	periodonticum	D10	D10	Oral	201	Yes	ND	ND	ND	ND	ND	ND	ND	ND	ND	ND	ND	ND	ND	0	ND	ND	ND	ND	0	ND	ND	ND	ND	ND	ND	ND	ND	0	ND	ND	ND	0	ND	ND	ND	ND	ND	ND	ND	ND
SEQF2815_00670	R.HGESAW(+15.99)NLENR.F	2,3-bisphosphoglycerate-dependent phosphoglycerate mutase	Fusobacterium	nucleatum subsp. animalis	KCOM 1325	KCOM 1325	Oral	420	Yes	ND	ND	ND	ND	ND	ND	ND	ND	ND	ND	ND	ND	ND	0	ND	ND	ND	ND	0	ND	ND	ND	ND	ND	ND	ND	ND	0	ND	ND	ND	0	ND	ND	ND	ND	ND	ND	ND	ND
SEQF2816_01509	R.HGESAW(+15.99)NLENR.F	2,3-bisphosphoglycerate-dependent phosphoglycerate mutase	Fusobacterium	nucleatum subsp. animalis	KCOM 1279	KCOM 1279	Oral	420	Yes	ND	ND	ND	ND	ND	ND	ND	ND	ND	ND	ND	ND	ND	0	ND	ND	ND	ND	0	ND	ND	ND	ND	ND	ND	ND	ND	0	ND	ND	ND	0	ND	ND	ND	ND	ND	ND	ND	ND
SEQF2817_01285	R.HGESAW(+15.99)NLENR.F	2,3-bisphosphoglycerate-dependent phosphoglycerate mutase	Fusobacterium	nucleatum subsp. animalis	7_1	7_1	Oral	420	Yes	ND	ND	ND	ND	ND	ND	ND	ND	ND	ND	ND	ND	ND	0	ND	ND	ND	ND	0	ND	ND	ND	ND	ND	ND	ND	ND	0	ND	ND	ND	0	ND	ND	ND	ND	ND	ND	ND	ND
SEQF2818_01050	R.HGESAW(+15.99)NLENR.F	2,3-bisphosphoglycerate-dependent phosphoglycerate mutase	Fusobacterium	nucleatum subsp. vincentii	ChDC F8,KCOM 1231	ChDC F8,KCOM 1231	Oral	200	Yes	ND	ND	ND	ND	ND	ND	ND	ND	ND	ND	ND	ND	ND	0	ND	ND	ND	ND	0	ND	ND	ND	ND	ND	ND	ND	ND	0	ND	ND	ND	0	ND	ND	ND	ND	ND	ND	ND	ND
SEQF2819_01273	R.HGESAW(+15.99)NLENR.F	2,3-bisphosphoglycerate-dependent phosphoglycerate mutase	Fusobacterium	nucleatum subsp. vincentii	3_1_27	3_1_27	Oral	200	Yes	ND	ND	ND	ND	ND	ND	ND	ND	ND	ND	ND	ND	ND	0	ND	ND	ND	ND	0	ND	ND	ND	ND	ND	ND	ND	ND	0	ND	ND	ND	0	ND	ND	ND	ND	ND	ND	ND	ND
SEQF2820_00904	R.HGESAW(+15.99)NLENR.F	2,3-bisphosphoglycerate-dependent phosphoglycerate mutase	Fusobacterium	nucleatum subsp. vincentii	3_1_27	3_1_27	Oral	200	Yes	ND	ND	ND	ND	ND	ND	ND	ND	ND	ND	ND	ND	ND	0	ND	ND	ND	ND	0	ND	ND	ND	ND	ND	ND	ND	ND	0	ND	ND	ND	0	ND	ND	ND	ND	ND	ND	ND	ND
SEQF2821_01435	R.HGESAW(+15.99)NLENR.F	2,3-bisphosphoglycerate-dependent phosphoglycerate mutase	Fusobacterium	nucleatum subsp. nucleatum	ChDC F316,KCOM 1322	ChDC F316,KCOM 1322	Oral	698	Yes	ND	ND	ND	ND	ND	ND	ND	ND	ND	ND	ND	ND	ND	0	ND	ND	ND	ND	0	ND	ND	ND	ND	ND	ND	ND	ND	0	ND	ND	ND	0	ND	ND	ND	ND	ND	ND	ND	ND
SEQF2822_00334	R.HGESAW(+15.99)NLENR.F	2,3-bisphosphoglycerate-dependent phosphoglycerate mutase	Fusobacterium	nucleatum subsp. nucleatum	KCOM 1250	KCOM 1250	Oral	698	Yes	ND	ND	ND	ND	ND	ND	ND	ND	ND	ND	ND	ND	ND	0	ND	ND	ND	ND	0	ND	ND	ND	ND	ND	ND	ND	ND	0	ND	ND	ND	0	ND	ND	ND	ND	ND	ND	ND	ND
SEQF2840_01464	R.HGESAW(+15.99)NLENR.F	2,3-bisphosphoglycerate-dependent phosphoglycerate mutase	Fusobacterium	hwasookii	ChDC F206	ChDC F206	Oral	953	Yes	ND	ND	ND	ND	ND	ND	ND	ND	ND	ND	ND	ND	ND	0	ND	ND	ND	ND	0	ND	ND	ND	ND	ND	ND	ND	ND	0	ND	ND	ND	0	ND	ND	ND	ND	ND	ND	ND	ND
SEQF2841_01154	R.HGESAW(+15.99)NLENR.F	2,3-bisphosphoglycerate-dependent phosphoglycerate mutase	Fusobacterium	hwasookii	ChDC F300	ChDC F300	Oral	953	Yes	ND	ND	ND	ND	ND	ND	ND	ND	ND	ND	ND	ND	ND	0	ND	ND	ND	ND	0	ND	ND	ND	ND	ND	ND	ND	ND	0	ND	ND	ND	0	ND	ND	ND	ND	ND	ND	ND	ND
SEQF2842_01316	R.HGESAW(+15.99)NLENR.F	2,3-bisphosphoglycerate-dependent phosphoglycerate mutase	Fusobacterium	hwasookii	ChDC F300	ChDC F300	Oral	953	Yes	ND	ND	ND	ND	ND	ND	ND	ND	ND	ND	ND	ND	ND	0	ND	ND	ND	ND	0	ND	ND	ND	ND	ND	ND	ND	ND	0	ND	ND	ND	0	ND	ND	ND	ND	ND	ND	ND	ND
SEQF2843_00182	R.HGESAW(+15.99)NLENR.F	2,3-bisphosphoglycerate-dependent phosphoglycerate mutase	Fusobacterium	hwasookii	ChDC F128	ChDC F128	Oral	953	Yes	ND	ND	ND	ND	ND	ND	ND	ND	ND	ND	ND	ND	ND	0	ND	ND	ND	ND	0	ND	ND	ND	ND	ND	ND	ND	ND	0	ND	ND	ND	0	ND	ND	ND	ND	ND	ND	ND	ND
SEQF2896_01737	R.HGESAW(+15.99)NLENR.F	2,3-bisphosphoglycerate-dependent phosphoglycerate mutase	Fusobacterium	sp. HMT 203	w7671	w7671	Oral	203	Yes	ND	ND	ND	ND	ND	ND	ND	ND	ND	ND	ND	ND	ND	0	ND	ND	ND	ND	0	ND	ND	ND	ND	ND	ND	ND	ND	0	ND	ND	ND	0	ND	ND	ND	ND	ND	ND	ND	ND
SEQF2959_01194	R.HGESAW(+15.99)NLENR.F	2,3-bisphosphoglycerate-dependent phosphoglycerate mutase	Fusobacterium	nucleatum subsp. animalis	hmsc065f01	hmsc065f01	Oral	420	Yes	ND	ND	ND	ND	ND	ND	ND	ND	ND	ND	ND	ND	ND	0	ND	ND	ND	ND	0	ND	ND	ND	ND	ND	ND	ND	ND	0	ND	ND	ND	0	ND	ND	ND	ND	ND	ND	ND	ND
SEQF2973_01831	R.HGESAW(+15.99)NLENR.F	2,3-bisphosphoglycerate-dependent phosphoglycerate mutase	Fusobacterium	nucleatum subsp. animalis	cm1	cm1	Oral	420	Yes	ND	ND	ND	ND	ND	ND	ND	ND	ND	ND	ND	ND	ND	0	ND	ND	ND	ND	0	ND	ND	ND	ND	ND	ND	ND	ND	0	ND	ND	ND	0	ND	ND	ND	ND	ND	ND	ND	ND
SEQF2980_01680	R.HGESAW(+15.99)NLENR.F	2,3-bisphosphoglycerate-dependent phosphoglycerate mutase	Fusobacterium	nucleatum subsp. vincentii	hmsc064b12	hmsc064b12	Oral	200	Yes	ND	ND	ND	ND	ND	ND	ND	ND	ND	ND	ND	ND	ND	0	ND	ND	ND	ND	0	ND	ND	ND	ND	ND	ND	ND	ND	0	ND	ND	ND	0	ND	ND	ND	ND	ND	ND	ND	ND
SEQF1076_01368	R.HGESAW(+29.97)NLENR.F	2,3-bisphosphoglycerate-dependent phosphoglycerate mutase	Fusobacterium	nucleatum subsp. vincentii	ATCC 49256	ATCC 49256	Oral	200	Yes	ND	ND	ND	ND	ND	ND	ND	ND	ND	ND	ND	ND	ND	ND	ND	ND	ND	ND	ND	ND	ND	ND	ND	ND	ND	ND	ND	ND	ND	ND	ND	ND	ND	ND	ND	ND	ND	ND	ND	ND
SEQF1078_01338	R.HGESAW(+29.97)NLENR.F	2,3-bisphosphoglycerate-dependent phosphoglycerate mutase	Fusobacterium	nucleatum subsp. nucleatum	ATCC 25586	ATCC 25586	Oral	698	Yes	ND	ND	ND	ND	ND	ND	ND	ND	ND	ND	ND	ND	ND	ND	ND	ND	ND	ND	ND	ND	ND	ND	ND	ND	ND	ND	ND	ND	ND	ND	ND	ND	ND	ND	ND	ND	ND	ND	ND	ND
SEQF1160_00292	R.HGESAW(+29.97)NLENR.F	2,3-bisphosphoglycerate-dependent phosphoglycerate mutase	Fusobacterium	periodonticum	ATCC 33693	ATCC 33693	Oral	201	Yes	ND	ND	ND	ND	ND	ND	ND	ND	ND	ND	ND	ND	ND	ND	ND	ND	ND	ND	ND	ND	ND	ND	ND	ND	ND	ND	ND	ND	ND	ND	ND	ND	ND	ND	ND	ND	ND	ND	ND	ND
SEQF1680_01280	R.HGESAW(+29.97)NLENR.F	2,3-bisphosphoglycerate-dependent phosphoglycerate mutase	Fusobacterium	nucleatum subsp. polymorphum	F0401	F0401	Oral	202	Yes	ND	ND	ND	ND	ND	ND	ND	ND	ND	ND	ND	ND	ND	ND	ND	ND	ND	ND	ND	ND	ND	ND	ND	ND	ND	ND	ND	ND	ND	ND	ND	ND	ND	ND	ND	ND	ND	ND	ND	ND
SEQF1879_00750	R.HGESAW(+29.97)NLENR.F	2,3-bisphosphoglycerate-dependent phosphoglycerate mutase	Fusobacterium	sp. HMT 370	F0437	F0437	Oral	370	Yes	ND	ND	ND	ND	ND	ND	ND	ND	ND	ND	ND	ND	ND	ND	ND	ND	ND	ND	ND	ND	ND	ND	ND	ND	ND	ND	ND	ND	ND	ND	ND	ND	ND	ND	ND	ND	ND	ND	ND	ND
SEQF1883_00666	R.HGESAW(+29.97)NLENR.F	2,3-bisphosphoglycerate-dependent phosphoglycerate mutase	Fusobacterium	nucleatum subsp. animalis	F0419	F0419	Oral	420	Yes	ND	ND	ND	ND	ND	ND	ND	ND	ND	ND	ND	ND	ND	ND	ND	ND	ND	ND	ND	ND	ND	ND	ND	ND	ND	ND	ND	ND	ND	ND	ND	ND	ND	ND	ND	ND	ND	ND	ND	ND
SEQF2065_01468	R.HGESAW(+29.97)NLENR.F	2,3-bisphosphoglycerate-dependent phosphoglycerate mutase	Fusobacterium	nucleatum subsp. animalis	ATCC 51191	ATCC 51191	Oral	420	Yes	ND	ND	ND	ND	ND	ND	ND	ND	ND	ND	ND	ND	ND	ND	ND	ND	ND	ND	ND	ND	ND	ND	ND	ND	ND	ND	ND	ND	ND	ND	ND	ND	ND	ND	ND	ND	ND	ND	ND	ND
SEQF2067_01506	R.HGESAW(+29.97)NLENR.F	2,3-bisphosphoglycerate-dependent phosphoglycerate mutase	Fusobacterium	nucleatum subsp. nucleatum	ATCC 23726	ATCC 23726	Oral	698	Yes	ND	ND	ND	ND	ND	ND	ND	ND	ND	ND	ND	ND	ND	ND	ND	ND	ND	ND	ND	ND	ND	ND	ND	ND	ND	ND	ND	ND	ND	ND	ND	ND	ND	ND	ND	ND	ND	ND	ND	ND
SEQF2406_01500	R.HGESAW(+29.97)NLENR.F	2,3-bisphosphoglycerate-dependent phosphoglycerate mutase	Fusobacterium	periodonticum	D10	D10	Oral	201	Yes	ND	ND	ND	ND	ND	ND	ND	ND	ND	ND	ND	ND	ND	ND	ND	ND	ND	ND	ND	ND	ND	ND	ND	ND	ND	ND	ND	ND	ND	ND	ND	ND	ND	ND	ND	ND	ND	ND	ND	ND
SEQF2815_00670	R.HGESAW(+29.97)NLENR.F	2,3-bisphosphoglycerate-dependent phosphoglycerate mutase	Fusobacterium	nucleatum subsp. animalis	KCOM 1325	KCOM 1325	Oral	420	Yes	ND	ND	ND	ND	ND	ND	ND	ND	ND	ND	ND	ND	ND	ND	ND	ND	ND	ND	ND	ND	ND	ND	ND	ND	ND	ND	ND	ND	ND	ND	ND	ND	ND	ND	ND	ND	ND	ND	ND	ND
SEQF2816_01509	R.HGESAW(+29.97)NLENR.F	2,3-bisphosphoglycerate-dependent phosphoglycerate mutase	Fusobacterium	nucleatum subsp. animalis	KCOM 1279	KCOM 1279	Oral	420	Yes	ND	ND	ND	ND	ND	ND	ND	ND	ND	ND	ND	ND	ND	ND	ND	ND	ND	ND	ND	ND	ND	ND	ND	ND	ND	ND	ND	ND	ND	ND	ND	ND	ND	ND	ND	ND	ND	ND	ND	ND
SEQF2817_01285	R.HGESAW(+29.97)NLENR.F	2,3-bisphosphoglycerate-dependent phosphoglycerate mutase	Fusobacterium	nucleatum subsp. animalis	7_1	7_1	Oral	420	Yes	ND	ND	ND	ND	ND	ND	ND	ND	ND	ND	ND	ND	ND	ND	ND	ND	ND	ND	ND	ND	ND	ND	ND	ND	ND	ND	ND	ND	ND	ND	ND	ND	ND	ND	ND	ND	ND	ND	ND	ND
SEQF2818_01050	R.HGESAW(+29.97)NLENR.F	2,3-bisphosphoglycerate-dependent phosphoglycerate mutase	Fusobacterium	nucleatum subsp. vincentii	ChDC F8,KCOM 1231	ChDC F8,KCOM 1231	Oral	200	Yes	ND	ND	ND	ND	ND	ND	ND	ND	ND	ND	ND	ND	ND	ND	ND	ND	ND	ND	ND	ND	ND	ND	ND	ND	ND	ND	ND	ND	ND	ND	ND	ND	ND	ND	ND	ND	ND	ND	ND	ND
SEQF2819_01273	R.HGESAW(+29.97)NLENR.F	2,3-bisphosphoglycerate-dependent phosphoglycerate mutase	Fusobacterium	nucleatum subsp. vincentii	3_1_27	3_1_27	Oral	200	Yes	ND	ND	ND	ND	ND	ND	ND	ND	ND	ND	ND	ND	ND	ND	ND	ND	ND	ND	ND	ND	ND	ND	ND	ND	ND	ND	ND	ND	ND	ND	ND	ND	ND	ND	ND	ND	ND	ND	ND	ND
SEQF2820_00904	R.HGESAW(+29.97)NLENR.F	2,3-bisphosphoglycerate-dependent phosphoglycerate mutase	Fusobacterium	nucleatum subsp. vincentii	3_1_27	3_1_27	Oral	200	Yes	ND	ND	ND	ND	ND	ND	ND	ND	ND	ND	ND	ND	ND	ND	ND	ND	ND	ND	ND	ND	ND	ND	ND	ND	ND	ND	ND	ND	ND	ND	ND	ND	ND	ND	ND	ND	ND	ND	ND	ND
SEQF2821_01435	R.HGESAW(+29.97)NLENR.F	2,3-bisphosphoglycerate-dependent phosphoglycerate mutase	Fusobacterium	nucleatum subsp. nucleatum	ChDC F316,KCOM 1322	ChDC F316,KCOM 1322	Oral	698	Yes	ND	ND	ND	ND	ND	ND	ND	ND	ND	ND	ND	ND	ND	ND	ND	ND	ND	ND	ND	ND	ND	ND	ND	ND	ND	ND	ND	ND	ND	ND	ND	ND	ND	ND	ND	ND	ND	ND	ND	ND
SEQF2822_00334	R.HGESAW(+29.97)NLENR.F	2,3-bisphosphoglycerate-dependent phosphoglycerate mutase	Fusobacterium	nucleatum subsp. nucleatum	KCOM 1250	KCOM 1250	Oral	698	Yes	ND	ND	ND	ND	ND	ND	ND	ND	ND	ND	ND	ND	ND	ND	ND	ND	ND	ND	ND	ND	ND	ND	ND	ND	ND	ND	ND	ND	ND	ND	ND	ND	ND	ND	ND	ND	ND	ND	ND	ND
SEQF2840_01464	R.HGESAW(+29.97)NLENR.F	2,3-bisphosphoglycerate-dependent phosphoglycerate mutase	Fusobacterium	hwasookii	ChDC F206	ChDC F206	Oral	953	Yes	ND	ND	ND	ND	ND	ND	ND	ND	ND	ND	ND	ND	ND	ND	ND	ND	ND	ND	ND	ND	ND	ND	ND	ND	ND	ND	ND	ND	ND	ND	ND	ND	ND	ND	ND	ND	ND	ND	ND	ND
SEQF2841_01154	R.HGESAW(+29.97)NLENR.F	2,3-bisphosphoglycerate-dependent phosphoglycerate mutase	Fusobacterium	hwasookii	ChDC F300	ChDC F300	Oral	953	Yes	ND	ND	ND	ND	ND	ND	ND	ND	ND	ND	ND	ND	ND	ND	ND	ND	ND	ND	ND	ND	ND	ND	ND	ND	ND	ND	ND	ND	ND	ND	ND	ND	ND	ND	ND	ND	ND	ND	ND	ND
SEQF2842_01316	R.HGESAW(+29.97)NLENR.F	2,3-bisphosphoglycerate-dependent phosphoglycerate mutase	Fusobacterium	hwasookii	ChDC F300	ChDC F300	Oral	953	Yes	ND	ND	ND	ND	ND	ND	ND	ND	ND	ND	ND	ND	ND	ND	ND	ND	ND	ND	ND	ND	ND	ND	ND	ND	ND	ND	ND	ND	ND	ND	ND	ND	ND	ND	ND	ND	ND	ND	ND	ND
SEQF2843_00182	R.HGESAW(+29.97)NLENR.F	2,3-bisphosphoglycerate-dependent phosphoglycerate mutase	Fusobacterium	hwasookii	ChDC F128	ChDC F128	Oral	953	Yes	ND	ND	ND	ND	ND	ND	ND	ND	ND	ND	ND	ND	ND	ND	ND	ND	ND	ND	ND	ND	ND	ND	ND	ND	ND	ND	ND	ND	ND	ND	ND	ND	ND	ND	ND	ND	ND	ND	ND	ND
SEQF2896_01737	R.HGESAW(+29.97)NLENR.F	2,3-bisphosphoglycerate-dependent phosphoglycerate mutase	Fusobacterium	sp. HMT 203	w7671	w7671	Oral	203	Yes	ND	ND	ND	ND	ND	ND	ND	ND	ND	ND	ND	ND	ND	ND	ND	ND	ND	ND	ND	ND	ND	ND	ND	ND	ND	ND	ND	ND	ND	ND	ND	ND	ND	ND	ND	ND	ND	ND	ND	ND
SEQF2959_01194	R.HGESAW(+29.97)NLENR.F	2,3-bisphosphoglycerate-dependent phosphoglycerate mutase	Fusobacterium	nucleatum subsp. animalis	hmsc065f01	hmsc065f01	Oral	420	Yes	ND	ND	ND	ND	ND	ND	ND	ND	ND	ND	ND	ND	ND	ND	ND	ND	ND	ND	ND	ND	ND	ND	ND	ND	ND	ND	ND	ND	ND	ND	ND	ND	ND	ND	ND	ND	ND	ND	ND	ND
SEQF2973_01831	R.HGESAW(+29.97)NLENR.F	2,3-bisphosphoglycerate-dependent phosphoglycerate mutase	Fusobacterium	nucleatum subsp. animalis	cm1	cm1	Oral	420	Yes	ND	ND	ND	ND	ND	ND	ND	ND	ND	ND	ND	ND	ND	ND	ND	ND	ND	ND	ND	ND	ND	ND	ND	ND	ND	ND	ND	ND	ND	ND	ND	ND	ND	ND	ND	ND	ND	ND	ND	ND
SEQF2980_01680	R.HGESAW(+29.97)NLENR.F	2,3-bisphosphoglycerate-dependent phosphoglycerate mutase	Fusobacterium	nucleatum subsp. vincentii	hmsc064b12	hmsc064b12	Oral	200	Yes	ND	ND	ND	ND	ND	ND	ND	ND	ND	ND	ND	ND	ND	ND	ND	ND	ND	ND	ND	ND	ND	ND	ND	ND	ND	ND	ND	ND	ND	ND	ND	ND	ND	ND	ND	ND	ND	ND	ND	ND
SEQF1076_01368	R.HGESAW(+31.99)NLENR.F	2,3-bisphosphoglycerate-dependent phosphoglycerate mutase	Fusobacterium	nucleatum subsp. vincentii	ATCC 49256	ATCC 49256	Oral	200	Yes	ND	ND	ND	ND	ND	ND	ND	ND	ND	ND	ND	ND	2	1	1	ND	ND	ND	3	ND	ND	ND	ND	ND	ND	ND	ND	2	ND	2	ND	1	ND	1	2	ND	ND	ND	ND	ND
SEQF1078_01338	R.HGESAW(+31.99)NLENR.F	2,3-bisphosphoglycerate-dependent phosphoglycerate mutase	Fusobacterium	nucleatum subsp. nucleatum	ATCC 25586	ATCC 25586	Oral	698	Yes	ND	ND	ND	ND	ND	ND	ND	ND	ND	ND	ND	ND	2	1	1	ND	ND	ND	3	ND	ND	ND	ND	ND	ND	ND	ND	2	ND	2	ND	1	ND	1	2	ND	ND	ND	ND	ND
SEQF1160_00292	R.HGESAW(+31.99)NLENR.F	2,3-bisphosphoglycerate-dependent phosphoglycerate mutase	Fusobacterium	periodonticum	ATCC 33693	ATCC 33693	Oral	201	Yes	ND	ND	ND	ND	ND	ND	ND	ND	ND	ND	ND	ND	2	1	1	ND	ND	ND	3	ND	ND	ND	ND	ND	ND	ND	ND	2	ND	2	ND	1	ND	1	2	ND	ND	ND	ND	ND
SEQF1680_01280	R.HGESAW(+31.99)NLENR.F	2,3-bisphosphoglycerate-dependent phosphoglycerate mutase	Fusobacterium	nucleatum subsp. polymorphum	F0401	F0401	Oral	202	Yes	ND	ND	ND	ND	ND	ND	ND	ND	ND	ND	ND	ND	2	1	1	ND	ND	ND	3	ND	ND	ND	ND	ND	ND	ND	ND	2	ND	2	ND	1	ND	1	2	ND	ND	ND	ND	ND
SEQF1879_00750	R.HGESAW(+31.99)NLENR.F	2,3-bisphosphoglycerate-dependent phosphoglycerate mutase	Fusobacterium	sp. HMT 370	F0437	F0437	Oral	370	Yes	ND	ND	ND	ND	ND	ND	ND	ND	ND	ND	ND	ND	2	1	1	ND	ND	ND	3	ND	ND	ND	ND	ND	ND	ND	ND	2	ND	2	ND	1	ND	1	2	ND	ND	ND	ND	ND
SEQF1883_00666	R.HGESAW(+31.99)NLENR.F	2,3-bisphosphoglycerate-dependent phosphoglycerate mutase	Fusobacterium	nucleatum subsp. animalis	F0419	F0419	Oral	420	Yes	ND	ND	ND	ND	ND	ND	ND	ND	ND	ND	ND	ND	2	1	1	ND	ND	ND	3	ND	ND	ND	ND	ND	ND	ND	ND	2	ND	2	ND	1	ND	1	2	ND	ND	ND	ND	ND
SEQF2065_01468	R.HGESAW(+31.99)NLENR.F	2,3-bisphosphoglycerate-dependent phosphoglycerate mutase	Fusobacterium	nucleatum subsp. animalis	ATCC 51191	ATCC 51191	Oral	420	Yes	ND	ND	ND	ND	ND	ND	ND	ND	ND	ND	ND	ND	2	1	1	ND	ND	ND	3	ND	ND	ND	ND	ND	ND	ND	ND	2	ND	2	ND	1	ND	1	2	ND	ND	ND	ND	ND
SEQF2067_01506	R.HGESAW(+31.99)NLENR.F	2,3-bisphosphoglycerate-dependent phosphoglycerate mutase	Fusobacterium	nucleatum subsp. nucleatum	ATCC 23726	ATCC 23726	Oral	698	Yes	ND	ND	ND	ND	ND	ND	ND	ND	ND	ND	ND	ND	2	1	1	ND	ND	ND	3	ND	ND	ND	ND	ND	ND	ND	ND	2	ND	2	ND	1	ND	1	2	ND	ND	ND	ND	ND
SEQF2406_01500	R.HGESAW(+31.99)NLENR.F	2,3-bisphosphoglycerate-dependent phosphoglycerate mutase	Fusobacterium	periodonticum	D10	D10	Oral	201	Yes	ND	ND	ND	ND	ND	ND	ND	ND	ND	ND	ND	ND	2	1	1	ND	ND	ND	3	ND	ND	ND	ND	ND	ND	ND	ND	2	ND	2	ND	1	ND	1	2	ND	ND	ND	ND	ND
SEQF2815_00670	R.HGESAW(+31.99)NLENR.F	2,3-bisphosphoglycerate-dependent phosphoglycerate mutase	Fusobacterium	nucleatum subsp. animalis	KCOM 1325	KCOM 1325	Oral	420	Yes	ND	ND	ND	ND	ND	ND	ND	ND	ND	ND	ND	ND	2	1	1	ND	ND	ND	3	ND	ND	ND	ND	ND	ND	ND	ND	2	ND	2	ND	1	ND	1	2	ND	ND	ND	ND	ND
SEQF2816_01509	R.HGESAW(+31.99)NLENR.F	2,3-bisphosphoglycerate-dependent phosphoglycerate mutase	Fusobacterium	nucleatum subsp. animalis	KCOM 1279	KCOM 1279	Oral	420	Yes	ND	ND	ND	ND	ND	ND	ND	ND	ND	ND	ND	ND	2	1	1	ND	ND	ND	3	ND	ND	ND	ND	ND	ND	ND	ND	2	ND	2	ND	1	ND	1	2	ND	ND	ND	ND	ND
SEQF2817_01285	R.HGESAW(+31.99)NLENR.F	2,3-bisphosphoglycerate-dependent phosphoglycerate mutase	Fusobacterium	nucleatum subsp. animalis	7_1	7_1	Oral	420	Yes	ND	ND	ND	ND	ND	ND	ND	ND	ND	ND	ND	ND	2	1	1	ND	ND	ND	3	ND	ND	ND	ND	ND	ND	ND	ND	2	ND	2	ND	1	ND	1	2	ND	ND	ND	ND	ND
SEQF2818_01050	R.HGESAW(+31.99)NLENR.F	2,3-bisphosphoglycerate-dependent phosphoglycerate mutase	Fusobacterium	nucleatum subsp. vincentii	ChDC F8,KCOM 1231	ChDC F8,KCOM 1231	Oral	200	Yes	ND	ND	ND	ND	ND	ND	ND	ND	ND	ND	ND	ND	2	1	1	ND	ND	ND	3	ND	ND	ND	ND	ND	ND	ND	ND	2	ND	2	ND	1	ND	1	2	ND	ND	ND	ND	ND
SEQF2819_01273	R.HGESAW(+31.99)NLENR.F	2,3-bisphosphoglycerate-dependent phosphoglycerate mutase	Fusobacterium	nucleatum subsp. vincentii	3_1_27	3_1_27	Oral	200	Yes	ND	ND	ND	ND	ND	ND	ND	ND	ND	ND	ND	ND	2	1	1	ND	ND	ND	3	ND	ND	ND	ND	ND	ND	ND	ND	2	ND	2	ND	1	ND	1	2	ND	ND	ND	ND	ND
SEQF2820_00904	R.HGESAW(+31.99)NLENR.F	2,3-bisphosphoglycerate-dependent phosphoglycerate mutase	Fusobacterium	nucleatum subsp. vincentii	3_1_27	3_1_27	Oral	200	Yes	ND	ND	ND	ND	ND	ND	ND	ND	ND	ND	ND	ND	2	1	1	ND	ND	ND	3	ND	ND	ND	ND	ND	ND	ND	ND	2	ND	2	ND	1	ND	1	2	ND	ND	ND	ND	ND
SEQF2821_01435	R.HGESAW(+31.99)NLENR.F	2,3-bisphosphoglycerate-dependent phosphoglycerate mutase	Fusobacterium	nucleatum subsp. nucleatum	ChDC F316,KCOM 1322	ChDC F316,KCOM 1322	Oral	698	Yes	ND	ND	ND	ND	ND	ND	ND	ND	ND	ND	ND	ND	2	1	1	ND	ND	ND	3	ND	ND	ND	ND	ND	ND	ND	ND	2	ND	2	ND	1	ND	1	2	ND	ND	ND	ND	ND
SEQF2822_00334	R.HGESAW(+31.99)NLENR.F	2,3-bisphosphoglycerate-dependent phosphoglycerate mutase	Fusobacterium	nucleatum subsp. nucleatum	KCOM 1250	KCOM 1250	Oral	698	Yes	ND	ND	ND	ND	ND	ND	ND	ND	ND	ND	ND	ND	2	1	1	ND	ND	ND	3	ND	ND	ND	ND	ND	ND	ND	ND	2	ND	2	ND	1	ND	1	2	ND	ND	ND	ND	ND
SEQF2840_01464	R.HGESAW(+31.99)NLENR.F	2,3-bisphosphoglycerate-dependent phosphoglycerate mutase	Fusobacterium	hwasookii	ChDC F206	ChDC F206	Oral	953	Yes	ND	ND	ND	ND	ND	ND	ND	ND	ND	ND	ND	ND	2	1	1	ND	ND	ND	3	ND	ND	ND	ND	ND	ND	ND	ND	2	ND	2	ND	1	ND	1	2	ND	ND	ND	ND	ND
SEQF2841_01154	R.HGESAW(+31.99)NLENR.F	2,3-bisphosphoglycerate-dependent phosphoglycerate mutase	Fusobacterium	hwasookii	ChDC F300	ChDC F300	Oral	953	Yes	ND	ND	ND	ND	ND	ND	ND	ND	ND	ND	ND	ND	2	1	1	ND	ND	ND	3	ND	ND	ND	ND	ND	ND	ND	ND	2	ND	2	ND	1	ND	1	2	ND	ND	ND	ND	ND
SEQF2842_01316	R.HGESAW(+31.99)NLENR.F	2,3-bisphosphoglycerate-dependent phosphoglycerate mutase	Fusobacterium	hwasookii	ChDC F300	ChDC F300	Oral	953	Yes	ND	ND	ND	ND	ND	ND	ND	ND	ND	ND	ND	ND	2	1	1	ND	ND	ND	3	ND	ND	ND	ND	ND	ND	ND	ND	2	ND	2	ND	1	ND	1	2	ND	ND	ND	ND	ND
SEQF2843_00182	R.HGESAW(+31.99)NLENR.F	2,3-bisphosphoglycerate-dependent phosphoglycerate mutase	Fusobacterium	hwasookii	ChDC F128	ChDC F128	Oral	953	Yes	ND	ND	ND	ND	ND	ND	ND	ND	ND	ND	ND	ND	2	1	1	ND	ND	ND	3	ND	ND	ND	ND	ND	ND	ND	ND	2	ND	2	ND	1	ND	1	2	ND	ND	ND	ND	ND
SEQF2896_01737	R.HGESAW(+31.99)NLENR.F	2,3-bisphosphoglycerate-dependent phosphoglycerate mutase	Fusobacterium	sp. HMT 203	w7671	w7671	Oral	203	Yes	ND	ND	ND	ND	ND	ND	ND	ND	ND	ND	ND	ND	2	1	1	ND	ND	ND	3	ND	ND	ND	ND	ND	ND	ND	ND	2	ND	2	ND	1	ND	1	2	ND	ND	ND	ND	ND
SEQF2959_01194	R.HGESAW(+31.99)NLENR.F	2,3-bisphosphoglycerate-dependent phosphoglycerate mutase	Fusobacterium	nucleatum subsp. animalis	hmsc065f01	hmsc065f01	Oral	420	Yes	ND	ND	ND	ND	ND	ND	ND	ND	ND	ND	ND	ND	2	1	1	ND	ND	ND	3	ND	ND	ND	ND	ND	ND	ND	ND	2	ND	2	ND	1	ND	1	2	ND	ND	ND	ND	ND
SEQF2973_01831	R.HGESAW(+31.99)NLENR.F	2,3-bisphosphoglycerate-dependent phosphoglycerate mutase	Fusobacterium	nucleatum subsp. animalis	cm1	cm1	Oral	420	Yes	ND	ND	ND	ND	ND	ND	ND	ND	ND	ND	ND	ND	2	1	1	ND	ND	ND	3	ND	ND	ND	ND	ND	ND	ND	ND	2	ND	2	ND	1	ND	1	2	ND	ND	ND	ND	ND
SEQF2980_01680	R.HGESAW(+31.99)NLENR.F	2,3-bisphosphoglycerate-dependent phosphoglycerate mutase	Fusobacterium	nucleatum subsp. vincentii	hmsc064b12	hmsc064b12	Oral	200	Yes	ND	ND	ND	ND	ND	ND	ND	ND	ND	ND	ND	ND	2	1	1	ND	ND	ND	3	ND	ND	ND	ND	ND	ND	ND	ND	2	ND	2	ND	1	ND	1	2	ND	ND	ND	ND	ND
SEQF1076_01368	R.HGESAWN(+.98)LENR.F	2,3-bisphosphoglycerate-dependent phosphoglycerate mutase	Fusobacterium	nucleatum subsp. vincentii	ATCC 49256	ATCC 49256	Oral	200	Yes	ND	ND	ND	ND	ND	ND	ND	ND	ND	ND	ND	ND	ND	ND	ND	ND	ND	ND	ND	ND	1	ND	ND	ND	ND	ND	ND	ND	0	1	ND	ND	ND	ND	ND	ND	ND	ND	ND	ND
SEQF1078_01338	R.HGESAWN(+.98)LENR.F	2,3-bisphosphoglycerate-dependent phosphoglycerate mutase	Fusobacterium	nucleatum subsp. nucleatum	ATCC 25586	ATCC 25586	Oral	698	Yes	ND	ND	ND	ND	ND	ND	ND	ND	ND	ND	ND	ND	ND	ND	ND	ND	ND	ND	ND	ND	1	ND	ND	ND	ND	ND	ND	ND	0	1	ND	ND	ND	ND	ND	ND	ND	ND	ND	ND
SEQF1160_00292	R.HGESAWN(+.98)LENR.F	2,3-bisphosphoglycerate-dependent phosphoglycerate mutase	Fusobacterium	periodonticum	ATCC 33693	ATCC 33693	Oral	201	Yes	ND	ND	ND	ND	ND	ND	ND	ND	ND	ND	ND	ND	ND	ND	ND	ND	ND	ND	ND	ND	1	ND	ND	ND	ND	ND	ND	ND	0	1	ND	ND	ND	ND	ND	ND	ND	ND	ND	ND
SEQF1680_01280	R.HGESAWN(+.98)LENR.F	2,3-bisphosphoglycerate-dependent phosphoglycerate mutase	Fusobacterium	nucleatum subsp. polymorphum	F0401	F0401	Oral	202	Yes	ND	ND	ND	ND	ND	ND	ND	ND	ND	ND	ND	ND	ND	ND	ND	ND	ND	ND	ND	ND	1	ND	ND	ND	ND	ND	ND	ND	0	1	ND	ND	ND	ND	ND	ND	ND	ND	ND	ND
SEQF1879_00750	R.HGESAWN(+.98)LENR.F	2,3-bisphosphoglycerate-dependent phosphoglycerate mutase	Fusobacterium	sp. HMT 370	F0437	F0437	Oral	370	Yes	ND	ND	ND	ND	ND	ND	ND	ND	ND	ND	ND	ND	ND	ND	ND	ND	ND	ND	ND	ND	1	ND	ND	ND	ND	ND	ND	ND	0	1	ND	ND	ND	ND	ND	ND	ND	ND	ND	ND
SEQF1883_00666	R.HGESAWN(+.98)LENR.F	2,3-bisphosphoglycerate-dependent phosphoglycerate mutase	Fusobacterium	nucleatum subsp. animalis	F0419	F0419	Oral	420	Yes	ND	ND	ND	ND	ND	ND	ND	ND	ND	ND	ND	ND	ND	ND	ND	ND	ND	ND	ND	ND	1	ND	ND	ND	ND	ND	ND	ND	0	1	ND	ND	ND	ND	ND	ND	ND	ND	ND	ND
SEQF2065_01468	R.HGESAWN(+.98)LENR.F	2,3-bisphosphoglycerate-dependent phosphoglycerate mutase	Fusobacterium	nucleatum subsp. animalis	ATCC 51191	ATCC 51191	Oral	420	Yes	ND	ND	ND	ND	ND	ND	ND	ND	ND	ND	ND	ND	ND	ND	ND	ND	ND	ND	ND	ND	1	ND	ND	ND	ND	ND	ND	ND	0	1	ND	ND	ND	ND	ND	ND	ND	ND	ND	ND
SEQF2067_01506	R.HGESAWN(+.98)LENR.F	2,3-bisphosphoglycerate-dependent phosphoglycerate mutase	Fusobacterium	nucleatum subsp. nucleatum	ATCC 23726	ATCC 23726	Oral	698	Yes	ND	ND	ND	ND	ND	ND	ND	ND	ND	ND	ND	ND	ND	ND	ND	ND	ND	ND	ND	ND	1	ND	ND	ND	ND	ND	ND	ND	0	1	ND	ND	ND	ND	ND	ND	ND	ND	ND	ND
SEQF2406_01500	R.HGESAWN(+.98)LENR.F	2,3-bisphosphoglycerate-dependent phosphoglycerate mutase	Fusobacterium	periodonticum	D10	D10	Oral	201	Yes	ND	ND	ND	ND	ND	ND	ND	ND	ND	ND	ND	ND	ND	ND	ND	ND	ND	ND	ND	ND	1	ND	ND	ND	ND	ND	ND	ND	0	1	ND	ND	ND	ND	ND	ND	ND	ND	ND	ND
SEQF2815_00670	R.HGESAWN(+.98)LENR.F	2,3-bisphosphoglycerate-dependent phosphoglycerate mutase	Fusobacterium	nucleatum subsp. animalis	KCOM 1325	KCOM 1325	Oral	420	Yes	ND	ND	ND	ND	ND	ND	ND	ND	ND	ND	ND	ND	ND	ND	ND	ND	ND	ND	ND	ND	1	ND	ND	ND	ND	ND	ND	ND	0	1	ND	ND	ND	ND	ND	ND	ND	ND	ND	ND
SEQF2816_01509	R.HGESAWN(+.98)LENR.F	2,3-bisphosphoglycerate-dependent phosphoglycerate mutase	Fusobacterium	nucleatum subsp. animalis	KCOM 1279	KCOM 1279	Oral	420	Yes	ND	ND	ND	ND	ND	ND	ND	ND	ND	ND	ND	ND	ND	ND	ND	ND	ND	ND	ND	ND	1	ND	ND	ND	ND	ND	ND	ND	0	1	ND	ND	ND	ND	ND	ND	ND	ND	ND	ND
SEQF2817_01285	R.HGESAWN(+.98)LENR.F	2,3-bisphosphoglycerate-dependent phosphoglycerate mutase	Fusobacterium	nucleatum subsp. animalis	7_1	7_1	Oral	420	Yes	ND	ND	ND	ND	ND	ND	ND	ND	ND	ND	ND	ND	ND	ND	ND	ND	ND	ND	ND	ND	1	ND	ND	ND	ND	ND	ND	ND	0	1	ND	ND	ND	ND	ND	ND	ND	ND	ND	ND
SEQF2818_01050	R.HGESAWN(+.98)LENR.F	2,3-bisphosphoglycerate-dependent phosphoglycerate mutase	Fusobacterium	nucleatum subsp. vincentii	ChDC F8,KCOM 1231	ChDC F8,KCOM 1231	Oral	200	Yes	ND	ND	ND	ND	ND	ND	ND	ND	ND	ND	ND	ND	ND	ND	ND	ND	ND	ND	ND	ND	1	ND	ND	ND	ND	ND	ND	ND	0	1	ND	ND	ND	ND	ND	ND	ND	ND	ND	ND
SEQF2819_01273	R.HGESAWN(+.98)LENR.F	2,3-bisphosphoglycerate-dependent phosphoglycerate mutase	Fusobacterium	nucleatum subsp. vincentii	3_1_27	3_1_27	Oral	200	Yes	ND	ND	ND	ND	ND	ND	ND	ND	ND	ND	ND	ND	ND	ND	ND	ND	ND	ND	ND	ND	1	ND	ND	ND	ND	ND	ND	ND	0	1	ND	ND	ND	ND	ND	ND	ND	ND	ND	ND
SEQF2820_00904	R.HGESAWN(+.98)LENR.F	2,3-bisphosphoglycerate-dependent phosphoglycerate mutase	Fusobacterium	nucleatum subsp. vincentii	3_1_27	3_1_27	Oral	200	Yes	ND	ND	ND	ND	ND	ND	ND	ND	ND	ND	ND	ND	ND	ND	ND	ND	ND	ND	ND	ND	1	ND	ND	ND	ND	ND	ND	ND	0	1	ND	ND	ND	ND	ND	ND	ND	ND	ND	ND
SEQF2821_01435	R.HGESAWN(+.98)LENR.F	2,3-bisphosphoglycerate-dependent phosphoglycerate mutase	Fusobacterium	nucleatum subsp. nucleatum	ChDC F316,KCOM 1322	ChDC F316,KCOM 1322	Oral	698	Yes	ND	ND	ND	ND	ND	ND	ND	ND	ND	ND	ND	ND	ND	ND	ND	ND	ND	ND	ND	ND	1	ND	ND	ND	ND	ND	ND	ND	0	1	ND	ND	ND	ND	ND	ND	ND	ND	ND	ND
SEQF2822_00334	R.HGESAWN(+.98)LENR.F	2,3-bisphosphoglycerate-dependent phosphoglycerate mutase	Fusobacterium	nucleatum subsp. nucleatum	KCOM 1250	KCOM 1250	Oral	698	Yes	ND	ND	ND	ND	ND	ND	ND	ND	ND	ND	ND	ND	ND	ND	ND	ND	ND	ND	ND	ND	1	ND	ND	ND	ND	ND	ND	ND	0	1	ND	ND	ND	ND	ND	ND	ND	ND	ND	ND
SEQF2840_01464	R.HGESAWN(+.98)LENR.F	2,3-bisphosphoglycerate-dependent phosphoglycerate mutase	Fusobacterium	hwasookii	ChDC F206	ChDC F206	Oral	953	Yes	ND	ND	ND	ND	ND	ND	ND	ND	ND	ND	ND	ND	ND	ND	ND	ND	ND	ND	ND	ND	1	ND	ND	ND	ND	ND	ND	ND	0	1	ND	ND	ND	ND	ND	ND	ND	ND	ND	ND
SEQF2841_01154	R.HGESAWN(+.98)LENR.F	2,3-bisphosphoglycerate-dependent phosphoglycerate mutase	Fusobacterium	hwasookii	ChDC F300	ChDC F300	Oral	953	Yes	ND	ND	ND	ND	ND	ND	ND	ND	ND	ND	ND	ND	ND	ND	ND	ND	ND	ND	ND	ND	1	ND	ND	ND	ND	ND	ND	ND	0	1	ND	ND	ND	ND	ND	ND	ND	ND	ND	ND
SEQF2842_01316	R.HGESAWN(+.98)LENR.F	2,3-bisphosphoglycerate-dependent phosphoglycerate mutase	Fusobacterium	hwasookii	ChDC F300	ChDC F300	Oral	953	Yes	ND	ND	ND	ND	ND	ND	ND	ND	ND	ND	ND	ND	ND	ND	ND	ND	ND	ND	ND	ND	1	ND	ND	ND	ND	ND	ND	ND	0	1	ND	ND	ND	ND	ND	ND	ND	ND	ND	ND
SEQF2843_00182	R.HGESAWN(+.98)LENR.F	2,3-bisphosphoglycerate-dependent phosphoglycerate mutase	Fusobacterium	hwasookii	ChDC F128	ChDC F128	Oral	953	Yes	ND	ND	ND	ND	ND	ND	ND	ND	ND	ND	ND	ND	ND	ND	ND	ND	ND	ND	ND	ND	1	ND	ND	ND	ND	ND	ND	ND	0	1	ND	ND	ND	ND	ND	ND	ND	ND	ND	ND
SEQF2896_01737	R.HGESAWN(+.98)LENR.F	2,3-bisphosphoglycerate-dependent phosphoglycerate mutase	Fusobacterium	sp. HMT 203	w7671	w7671	Oral	203	Yes	ND	ND	ND	ND	ND	ND	ND	ND	ND	ND	ND	ND	ND	ND	ND	ND	ND	ND	ND	ND	1	ND	ND	ND	ND	ND	ND	ND	0	1	ND	ND	ND	ND	ND	ND	ND	ND	ND	ND
SEQF2959_01194	R.HGESAWN(+.98)LENR.F	2,3-bisphosphoglycerate-dependent phosphoglycerate mutase	Fusobacterium	nucleatum subsp. animalis	hmsc065f01	hmsc065f01	Oral	420	Yes	ND	ND	ND	ND	ND	ND	ND	ND	ND	ND	ND	ND	ND	ND	ND	ND	ND	ND	ND	ND	1	ND	ND	ND	ND	ND	ND	ND	0	1	ND	ND	ND	ND	ND	ND	ND	ND	ND	ND
SEQF2973_01831	R.HGESAWN(+.98)LENR.F	2,3-bisphosphoglycerate-dependent phosphoglycerate mutase	Fusobacterium	nucleatum subsp. animalis	cm1	cm1	Oral	420	Yes	ND	ND	ND	ND	ND	ND	ND	ND	ND	ND	ND	ND	ND	ND	ND	ND	ND	ND	ND	ND	1	ND	ND	ND	ND	ND	ND	ND	0	1	ND	ND	ND	ND	ND	ND	ND	ND	ND	ND
SEQF2980_01680	R.HGESAWN(+.98)LENR.F	2,3-bisphosphoglycerate-dependent phosphoglycerate mutase	Fusobacterium	nucleatum subsp. vincentii	hmsc064b12	hmsc064b12	Oral	200	Yes	ND	ND	ND	ND	ND	ND	ND	ND	ND	ND	ND	ND	ND	ND	ND	ND	ND	ND	ND	ND	1	ND	ND	ND	ND	ND	ND	ND	0	1	ND	ND	ND	ND	ND	ND	ND	ND	ND	ND
SEQF1076_01368	R.HGESAWN(+45.99)LENR.F	2,3-bisphosphoglycerate-dependent phosphoglycerate mutase	Fusobacterium	nucleatum subsp. vincentii	ATCC 49256	ATCC 49256	Oral	200	Yes	ND	ND	ND	ND	ND	ND	ND	ND	ND	ND	ND	ND	1	ND	ND	ND	ND	ND	ND	ND	ND	ND	ND	ND	ND	ND	ND	ND	ND	ND	ND	ND	ND	ND	ND	ND	ND	ND	ND	ND
SEQF1078_01338	R.HGESAWN(+45.99)LENR.F	2,3-bisphosphoglycerate-dependent phosphoglycerate mutase	Fusobacterium	nucleatum subsp. nucleatum	ATCC 25586	ATCC 25586	Oral	698	Yes	ND	ND	ND	ND	ND	ND	ND	ND	ND	ND	ND	ND	1	ND	ND	ND	ND	ND	ND	ND	ND	ND	ND	ND	ND	ND	ND	ND	ND	ND	ND	ND	ND	ND	ND	ND	ND	ND	ND	ND
SEQF1160_00292	R.HGESAWN(+45.99)LENR.F	2,3-bisphosphoglycerate-dependent phosphoglycerate mutase	Fusobacterium	periodonticum	ATCC 33693	ATCC 33693	Oral	201	Yes	ND	ND	ND	ND	ND	ND	ND	ND	ND	ND	ND	ND	1	ND	ND	ND	ND	ND	ND	ND	ND	ND	ND	ND	ND	ND	ND	ND	ND	ND	ND	ND	ND	ND	ND	ND	ND	ND	ND	ND
SEQF1680_01280	R.HGESAWN(+45.99)LENR.F	2,3-bisphosphoglycerate-dependent phosphoglycerate mutase	Fusobacterium	nucleatum subsp. polymorphum	F0401	F0401	Oral	202	Yes	ND	ND	ND	ND	ND	ND	ND	ND	ND	ND	ND	ND	1	ND	ND	ND	ND	ND	ND	ND	ND	ND	ND	ND	ND	ND	ND	ND	ND	ND	ND	ND	ND	ND	ND	ND	ND	ND	ND	ND
SEQF1879_00750	R.HGESAWN(+45.99)LENR.F	2,3-bisphosphoglycerate-dependent phosphoglycerate mutase	Fusobacterium	sp. HMT 370	F0437	F0437	Oral	370	Yes	ND	ND	ND	ND	ND	ND	ND	ND	ND	ND	ND	ND	1	ND	ND	ND	ND	ND	ND	ND	ND	ND	ND	ND	ND	ND	ND	ND	ND	ND	ND	ND	ND	ND	ND	ND	ND	ND	ND	ND
SEQF1883_00666	R.HGESAWN(+45.99)LENR.F	2,3-bisphosphoglycerate-dependent phosphoglycerate mutase	Fusobacterium	nucleatum subsp. animalis	F0419	F0419	Oral	420	Yes	ND	ND	ND	ND	ND	ND	ND	ND	ND	ND	ND	ND	1	ND	ND	ND	ND	ND	ND	ND	ND	ND	ND	ND	ND	ND	ND	ND	ND	ND	ND	ND	ND	ND	ND	ND	ND	ND	ND	ND
SEQF2065_01468	R.HGESAWN(+45.99)LENR.F	2,3-bisphosphoglycerate-dependent phosphoglycerate mutase	Fusobacterium	nucleatum subsp. animalis	ATCC 51191	ATCC 51191	Oral	420	Yes	ND	ND	ND	ND	ND	ND	ND	ND	ND	ND	ND	ND	1	ND	ND	ND	ND	ND	ND	ND	ND	ND	ND	ND	ND	ND	ND	ND	ND	ND	ND	ND	ND	ND	ND	ND	ND	ND	ND	ND
SEQF2067_01506	R.HGESAWN(+45.99)LENR.F	2,3-bisphosphoglycerate-dependent phosphoglycerate mutase	Fusobacterium	nucleatum subsp. nucleatum	ATCC 23726	ATCC 23726	Oral	698	Yes	ND	ND	ND	ND	ND	ND	ND	ND	ND	ND	ND	ND	1	ND	ND	ND	ND	ND	ND	ND	ND	ND	ND	ND	ND	ND	ND	ND	ND	ND	ND	ND	ND	ND	ND	ND	ND	ND	ND	ND
SEQF2406_01500	R.HGESAWN(+45.99)LENR.F	2,3-bisphosphoglycerate-dependent phosphoglycerate mutase	Fusobacterium	periodonticum	D10	D10	Oral	201	Yes	ND	ND	ND	ND	ND	ND	ND	ND	ND	ND	ND	ND	1	ND	ND	ND	ND	ND	ND	ND	ND	ND	ND	ND	ND	ND	ND	ND	ND	ND	ND	ND	ND	ND	ND	ND	ND	ND	ND	ND
SEQF2815_00670	R.HGESAWN(+45.99)LENR.F	2,3-bisphosphoglycerate-dependent phosphoglycerate mutase	Fusobacterium	nucleatum subsp. animalis	KCOM 1325	KCOM 1325	Oral	420	Yes	ND	ND	ND	ND	ND	ND	ND	ND	ND	ND	ND	ND	1	ND	ND	ND	ND	ND	ND	ND	ND	ND	ND	ND	ND	ND	ND	ND	ND	ND	ND	ND	ND	ND	ND	ND	ND	ND	ND	ND
SEQF2816_01509	R.HGESAWN(+45.99)LENR.F	2,3-bisphosphoglycerate-dependent phosphoglycerate mutase	Fusobacterium	nucleatum subsp. animalis	KCOM 1279	KCOM 1279	Oral	420	Yes	ND	ND	ND	ND	ND	ND	ND	ND	ND	ND	ND	ND	1	ND	ND	ND	ND	ND	ND	ND	ND	ND	ND	ND	ND	ND	ND	ND	ND	ND	ND	ND	ND	ND	ND	ND	ND	ND	ND	ND
SEQF2817_01285	R.HGESAWN(+45.99)LENR.F	2,3-bisphosphoglycerate-dependent phosphoglycerate mutase	Fusobacterium	nucleatum subsp. animalis	7_1	7_1	Oral	420	Yes	ND	ND	ND	ND	ND	ND	ND	ND	ND	ND	ND	ND	1	ND	ND	ND	ND	ND	ND	ND	ND	ND	ND	ND	ND	ND	ND	ND	ND	ND	ND	ND	ND	ND	ND	ND	ND	ND	ND	ND
SEQF2818_01050	R.HGESAWN(+45.99)LENR.F	2,3-bisphosphoglycerate-dependent phosphoglycerate mutase	Fusobacterium	nucleatum subsp. vincentii	ChDC F8,KCOM 1231	ChDC F8,KCOM 1231	Oral	200	Yes	ND	ND	ND	ND	ND	ND	ND	ND	ND	ND	ND	ND	1	ND	ND	ND	ND	ND	ND	ND	ND	ND	ND	ND	ND	ND	ND	ND	ND	ND	ND	ND	ND	ND	ND	ND	ND	ND	ND	ND
SEQF2819_01273	R.HGESAWN(+45.99)LENR.F	2,3-bisphosphoglycerate-dependent phosphoglycerate mutase	Fusobacterium	nucleatum subsp. vincentii	3_1_27	3_1_27	Oral	200	Yes	ND	ND	ND	ND	ND	ND	ND	ND	ND	ND	ND	ND	1	ND	ND	ND	ND	ND	ND	ND	ND	ND	ND	ND	ND	ND	ND	ND	ND	ND	ND	ND	ND	ND	ND	ND	ND	ND	ND	ND
SEQF2820_00904	R.HGESAWN(+45.99)LENR.F	2,3-bisphosphoglycerate-dependent phosphoglycerate mutase	Fusobacterium	nucleatum subsp. vincentii	3_1_27	3_1_27	Oral	200	Yes	ND	ND	ND	ND	ND	ND	ND	ND	ND	ND	ND	ND	1	ND	ND	ND	ND	ND	ND	ND	ND	ND	ND	ND	ND	ND	ND	ND	ND	ND	ND	ND	ND	ND	ND	ND	ND	ND	ND	ND
SEQF2821_01435	R.HGESAWN(+45.99)LENR.F	2,3-bisphosphoglycerate-dependent phosphoglycerate mutase	Fusobacterium	nucleatum subsp. nucleatum	ChDC F316,KCOM 1322	ChDC F316,KCOM 1322	Oral	698	Yes	ND	ND	ND	ND	ND	ND	ND	ND	ND	ND	ND	ND	1	ND	ND	ND	ND	ND	ND	ND	ND	ND	ND	ND	ND	ND	ND	ND	ND	ND	ND	ND	ND	ND	ND	ND	ND	ND	ND	ND
SEQF2822_00334	R.HGESAWN(+45.99)LENR.F	2,3-bisphosphoglycerate-dependent phosphoglycerate mutase	Fusobacterium	nucleatum subsp. nucleatum	KCOM 1250	KCOM 1250	Oral	698	Yes	ND	ND	ND	ND	ND	ND	ND	ND	ND	ND	ND	ND	1	ND	ND	ND	ND	ND	ND	ND	ND	ND	ND	ND	ND	ND	ND	ND	ND	ND	ND	ND	ND	ND	ND	ND	ND	ND	ND	ND
SEQF2840_01464	R.HGESAWN(+45.99)LENR.F	2,3-bisphosphoglycerate-dependent phosphoglycerate mutase	Fusobacterium	hwasookii	ChDC F206	ChDC F206	Oral	953	Yes	ND	ND	ND	ND	ND	ND	ND	ND	ND	ND	ND	ND	1	ND	ND	ND	ND	ND	ND	ND	ND	ND	ND	ND	ND	ND	ND	ND	ND	ND	ND	ND	ND	ND	ND	ND	ND	ND	ND	ND
SEQF2841_01154	R.HGESAWN(+45.99)LENR.F	2,3-bisphosphoglycerate-dependent phosphoglycerate mutase	Fusobacterium	hwasookii	ChDC F300	ChDC F300	Oral	953	Yes	ND	ND	ND	ND	ND	ND	ND	ND	ND	ND	ND	ND	1	ND	ND	ND	ND	ND	ND	ND	ND	ND	ND	ND	ND	ND	ND	ND	ND	ND	ND	ND	ND	ND	ND	ND	ND	ND	ND	ND
SEQF2842_01316	R.HGESAWN(+45.99)LENR.F	2,3-bisphosphoglycerate-dependent phosphoglycerate mutase	Fusobacterium	hwasookii	ChDC F300	ChDC F300	Oral	953	Yes	ND	ND	ND	ND	ND	ND	ND	ND	ND	ND	ND	ND	1	ND	ND	ND	ND	ND	ND	ND	ND	ND	ND	ND	ND	ND	ND	ND	ND	ND	ND	ND	ND	ND	ND	ND	ND	ND	ND	ND
SEQF2843_00182	R.HGESAWN(+45.99)LENR.F	2,3-bisphosphoglycerate-dependent phosphoglycerate mutase	Fusobacterium	hwasookii	ChDC F128	ChDC F128	Oral	953	Yes	ND	ND	ND	ND	ND	ND	ND	ND	ND	ND	ND	ND	1	ND	ND	ND	ND	ND	ND	ND	ND	ND	ND	ND	ND	ND	ND	ND	ND	ND	ND	ND	ND	ND	ND	ND	ND	ND	ND	ND
SEQF2896_01737	R.HGESAWN(+45.99)LENR.F	2,3-bisphosphoglycerate-dependent phosphoglycerate mutase	Fusobacterium	sp. HMT 203	w7671	w7671	Oral	203	Yes	ND	ND	ND	ND	ND	ND	ND	ND	ND	ND	ND	ND	1	ND	ND	ND	ND	ND	ND	ND	ND	ND	ND	ND	ND	ND	ND	ND	ND	ND	ND	ND	ND	ND	ND	ND	ND	ND	ND	ND
SEQF2959_01194	R.HGESAWN(+45.99)LENR.F	2,3-bisphosphoglycerate-dependent phosphoglycerate mutase	Fusobacterium	nucleatum subsp. animalis	hmsc065f01	hmsc065f01	Oral	420	Yes	ND	ND	ND	ND	ND	ND	ND	ND	ND	ND	ND	ND	1	ND	ND	ND	ND	ND	ND	ND	ND	ND	ND	ND	ND	ND	ND	ND	ND	ND	ND	ND	ND	ND	ND	ND	ND	ND	ND	ND
SEQF2973_01831	R.HGESAWN(+45.99)LENR.F	2,3-bisphosphoglycerate-dependent phosphoglycerate mutase	Fusobacterium	nucleatum subsp. animalis	cm1	cm1	Oral	420	Yes	ND	ND	ND	ND	ND	ND	ND	ND	ND	ND	ND	ND	1	ND	ND	ND	ND	ND	ND	ND	ND	ND	ND	ND	ND	ND	ND	ND	ND	ND	ND	ND	ND	ND	ND	ND	ND	ND	ND	ND
SEQF2980_01680	R.HGESAWN(+45.99)LENR.F	2,3-bisphosphoglycerate-dependent phosphoglycerate mutase	Fusobacterium	nucleatum subsp. vincentii	hmsc064b12	hmsc064b12	Oral	200	Yes	ND	ND	ND	ND	ND	ND	ND	ND	ND	ND	ND	ND	1	ND	ND	ND	ND	ND	ND	ND	ND	ND	ND	ND	ND	ND	ND	ND	ND	ND	ND	ND	ND	ND	ND	ND	ND	ND	ND	ND
SEQF1076_01368	R.HGESAWN(-17.03)LENR.F	2,3-bisphosphoglycerate-dependent phosphoglycerate mutase	Fusobacterium	nucleatum subsp. vincentii	ATCC 49256	ATCC 49256	Oral	200	Yes	ND	ND	ND	ND	ND	ND	ND	ND	ND	ND	ND	ND	ND	ND	ND	ND	ND	ND	ND	ND	ND	ND	ND	ND	ND	ND	ND	ND	ND	ND	ND	ND	ND	ND	ND	ND	ND	ND	ND	ND
SEQF1078_01338	R.HGESAWN(-17.03)LENR.F	2,3-bisphosphoglycerate-dependent phosphoglycerate mutase	Fusobacterium	nucleatum subsp. nucleatum	ATCC 25586	ATCC 25586	Oral	698	Yes	ND	ND	ND	ND	ND	ND	ND	ND	ND	ND	ND	ND	ND	ND	ND	ND	ND	ND	ND	ND	ND	ND	ND	ND	ND	ND	ND	ND	ND	ND	ND	ND	ND	ND	ND	ND	ND	ND	ND	ND
SEQF1160_00292	R.HGESAWN(-17.03)LENR.F	2,3-bisphosphoglycerate-dependent phosphoglycerate mutase	Fusobacterium	periodonticum	ATCC 33693	ATCC 33693	NaN	201	Yes	ND	ND	ND	ND	ND	ND	ND	ND	ND	ND	ND	ND	ND	ND	ND	ND	ND	ND	ND	ND	ND	ND	ND	ND	ND	ND	ND	ND	ND	ND	ND	ND	ND	ND	ND	ND	ND	ND	ND	ND
SEQF1680_01280	R.HGESAWN(-17.03)LENR.F	2,3-bisphosphoglycerate-dependent phosphoglycerate mutase	Fusobacterium	nucleatum subsp. polymorphum	F0401	F0401	Oral	202	Yes	ND	ND	ND	ND	ND	ND	ND	ND	ND	ND	ND	ND	ND	ND	ND	ND	ND	ND	ND	ND	ND	ND	ND	ND	ND	ND	ND	ND	ND	ND	ND	ND	ND	ND	ND	ND	ND	ND	ND	ND
SEQF1879_00750	R.HGESAWN(-17.03)LENR.F	2,3-bisphosphoglycerate-dependent phosphoglycerate mutase	Fusobacterium	sp. HMT 370	F0437	F0437	Oral	370	Yes	ND	ND	ND	ND	ND	ND	ND	ND	ND	ND	ND	ND	ND	ND	ND	ND	ND	ND	ND	ND	ND	ND	ND	ND	ND	ND	ND	ND	ND	ND	ND	ND	ND	ND	ND	ND	ND	ND	ND	ND
SEQF1883_00666	R.HGESAWN(-17.03)LENR.F	2,3-bisphosphoglycerate-dependent phosphoglycerate mutase	Fusobacterium	nucleatum subsp. animalis	F0419	F0419	Oral	420	Yes	ND	ND	ND	ND	ND	ND	ND	ND	ND	ND	ND	ND	ND	ND	ND	ND	ND	ND	ND	ND	ND	ND	ND	ND	ND	ND	ND	ND	ND	ND	ND	ND	ND	ND	ND	ND	ND	ND	ND	ND
SEQF2065_01468	R.HGESAWN(-17.03)LENR.F	2,3-bisphosphoglycerate-dependent phosphoglycerate mutase	Fusobacterium	nucleatum subsp. animalis	ATCC 51191	ATCC 51191	Oral	420	Yes	ND	ND	ND	ND	ND	ND	ND	ND	ND	ND	ND	ND	ND	ND	ND	ND	ND	ND	ND	ND	ND	ND	ND	ND	ND	ND	ND	ND	ND	ND	ND	ND	ND	ND	ND	ND	ND	ND	ND	ND
SEQF2067_01506	R.HGESAWN(-17.03)LENR.F	2,3-bisphosphoglycerate-dependent phosphoglycerate mutase	Fusobacterium	nucleatum subsp. nucleatum	ATCC 23726	ATCC 23726	Oral	698	Yes	ND	ND	ND	ND	ND	ND	ND	ND	ND	ND	ND	ND	ND	ND	ND	ND	ND	ND	ND	ND	ND	ND	ND	ND	ND	ND	ND	ND	ND	ND	ND	ND	ND	ND	ND	ND	ND	ND	ND	ND
SEQF2406_01500	R.HGESAWN(-17.03)LENR.F	2,3-bisphosphoglycerate-dependent phosphoglycerate mutase	Fusobacterium	periodonticum	D10	D10	Oral	201	Yes	ND	ND	ND	ND	ND	ND	ND	ND	ND	ND	ND	ND	ND	ND	ND	ND	ND	ND	ND	ND	ND	ND	ND	ND	ND	ND	ND	ND	ND	ND	ND	ND	ND	ND	ND	ND	ND	ND	ND	ND
SEQF2815_00670	R.HGESAWN(-17.03)LENR.F	2,3-bisphosphoglycerate-dependent phosphoglycerate mutase	Fusobacterium	nucleatum subsp. animalis	KCOM 1325	KCOM 1325	Oral	420	Yes	ND	ND	ND	ND	ND	ND	ND	ND	ND	ND	ND	ND	ND	ND	ND	ND	ND	ND	ND	ND	ND	ND	ND	ND	ND	ND	ND	ND	ND	ND	ND	ND	ND	ND	ND	ND	ND	ND	ND	ND
SEQF2816_01509	R.HGESAWN(-17.03)LENR.F	2,3-bisphosphoglycerate-dependent phosphoglycerate mutase	Fusobacterium	nucleatum subsp. animalis	KCOM 1279	KCOM 1279	Oral	420	Yes	ND	ND	ND	ND	ND	ND	ND	ND	ND	ND	ND	ND	ND	ND	ND	ND	ND	ND	ND	ND	ND	ND	ND	ND	ND	ND	ND	ND	ND	ND	ND	ND	ND	ND	ND	ND	ND	ND	ND	ND
SEQF2817_01285	R.HGESAWN(-17.03)LENR.F	2,3-bisphosphoglycerate-dependent phosphoglycerate mutase	Fusobacterium	nucleatum subsp. animalis	7_1	7_1	Oral	420	Yes	ND	ND	ND	ND	ND	ND	ND	ND	ND	ND	ND	ND	ND	ND	ND	ND	ND	ND	ND	ND	ND	ND	ND	ND	ND	ND	ND	ND	ND	ND	ND	ND	ND	ND	ND	ND	ND	ND	ND	ND
SEQF2818_01050	R.HGESAWN(-17.03)LENR.F	2,3-bisphosphoglycerate-dependent phosphoglycerate mutase	Fusobacterium	nucleatum subsp. vincentii	ChDC F8,KCOM 1231	ChDC F8,KCOM 1231	Oral	200	Yes	ND	ND	ND	ND	ND	ND	ND	ND	ND	ND	ND	ND	ND	ND	ND	ND	ND	ND	ND	ND	ND	ND	ND	ND	ND	ND	ND	ND	ND	ND	ND	ND	ND	ND	ND	ND	ND	ND	ND	ND
SEQF2819_01273	R.HGESAWN(-17.03)LENR.F	2,3-bisphosphoglycerate-dependent phosphoglycerate mutase	Fusobacterium	nucleatum subsp. vincentii	3_1_27	3_1_27	Oral	200	Yes	ND	ND	ND	ND	ND	ND	ND	ND	ND	ND	ND	ND	ND	ND	ND	ND	ND	ND	ND	ND	ND	ND	ND	ND	ND	ND	ND	ND	ND	ND	ND	ND	ND	ND	ND	ND	ND	ND	ND	ND
SEQF2820_00904	R.HGESAWN(-17.03)LENR.F	2,3-bisphosphoglycerate-dependent phosphoglycerate mutase	Fusobacterium	nucleatum subsp. vincentii	3_1_27	3_1_27	Oral	200	Yes	ND	ND	ND	ND	ND	ND	ND	ND	ND	ND	ND	ND	ND	ND	ND	ND	ND	ND	ND	ND	ND	ND	ND	ND	ND	ND	ND	ND	ND	ND	ND	ND	ND	ND	ND	ND	ND	ND	ND	ND
SEQF2821_01435	R.HGESAWN(-17.03)LENR.F	2,3-bisphosphoglycerate-dependent phosphoglycerate mutase	Fusobacterium	nucleatum subsp. nucleatum	ChDC F316,KCOM 1322	ChDC F316,KCOM 1322	Oral	698	Yes	ND	ND	ND	ND	ND	ND	ND	ND	ND	ND	ND	ND	ND	ND	ND	ND	ND	ND	ND	ND	ND	ND	ND	ND	ND	ND	ND	ND	ND	ND	ND	ND	ND	ND	ND	ND	ND	ND	ND	ND
SEQF2822_00334	R.HGESAWN(-17.03)LENR.F	2,3-bisphosphoglycerate-dependent phosphoglycerate mutase	Fusobacterium	nucleatum subsp. nucleatum	KCOM 1250	KCOM 1250	Oral	698	Yes	ND	ND	ND	ND	ND	ND	ND	ND	ND	ND	ND	ND	ND	ND	ND	ND	ND	ND	ND	ND	ND	ND	ND	ND	ND	ND	ND	ND	ND	ND	ND	ND	ND	ND	ND	ND	ND	ND	ND	ND
SEQF2840_01464	R.HGESAWN(-17.03)LENR.F	2,3-bisphosphoglycerate-dependent phosphoglycerate mutase	Fusobacterium	hwasookii	ChDC F206	ChDC F206	Oral	953	Yes	ND	ND	ND	ND	ND	ND	ND	ND	ND	ND	ND	ND	ND	ND	ND	ND	ND	ND	ND	ND	ND	ND	ND	ND	ND	ND	ND	ND	ND	ND	ND	ND	ND	ND	ND	ND	ND	ND	ND	ND
SEQF2841_01154	R.HGESAWN(-17.03)LENR.F	2,3-bisphosphoglycerate-dependent phosphoglycerate mutase	Fusobacterium	hwasookii	ChDC F300	ChDC F300	Oral	953	Yes	ND	ND	ND	ND	ND	ND	ND	ND	ND	ND	ND	ND	ND	ND	ND	ND	ND	ND	ND	ND	ND	ND	ND	ND	ND	ND	ND	ND	ND	ND	ND	ND	ND	ND	ND	ND	ND	ND	ND	ND
SEQF2842_01316	R.HGESAWN(-17.03)LENR.F	2,3-bisphosphoglycerate-dependent phosphoglycerate mutase	Fusobacterium	hwasookii	ChDC F300	ChDC F300	Oral	953	Yes	ND	ND	ND	ND	ND	ND	ND	ND	ND	ND	ND	ND	ND	ND	ND	ND	ND	ND	ND	ND	ND	ND	ND	ND	ND	ND	ND	ND	ND	ND	ND	ND	ND	ND	ND	ND	ND	ND	ND	ND
SEQF2843_00182	R.HGESAWN(-17.03)LENR.F	2,3-bisphosphoglycerate-dependent phosphoglycerate mutase	Fusobacterium	hwasookii	ChDC F128	ChDC F128	Oral	953	Yes	ND	ND	ND	ND	ND	ND	ND	ND	ND	ND	ND	ND	ND	ND	ND	ND	ND	ND	ND	ND	ND	ND	ND	ND	ND	ND	ND	ND	ND	ND	ND	ND	ND	ND	ND	ND	ND	ND	ND	ND
SEQF2896_01737	R.HGESAWN(-17.03)LENR.F	2,3-bisphosphoglycerate-dependent phosphoglycerate mutase	Fusobacterium	sp. HMT 203	w7671	w7671	Oral	203	Yes	ND	ND	ND	ND	ND	ND	ND	ND	ND	ND	ND	ND	ND	ND	ND	ND	ND	ND	ND	ND	ND	ND	ND	ND	ND	ND	ND	ND	ND	ND	ND	ND	ND	ND	ND	ND	ND	ND	ND	ND
SEQF2959_01194	R.HGESAWN(-17.03)LENR.F	2,3-bisphosphoglycerate-dependent phosphoglycerate mutase	Fusobacterium	nucleatum subsp. animalis	hmsc065f01	hmsc065f01	Oral	420	Yes	ND	ND	ND	ND	ND	ND	ND	ND	ND	ND	ND	ND	ND	ND	ND	ND	ND	ND	ND	ND	ND	ND	ND	ND	ND	ND	ND	ND	ND	ND	ND	ND	ND	ND	ND	ND	ND	ND	ND	ND
SEQF2973_01831	R.HGESAWN(-17.03)LENR.F	2,3-bisphosphoglycerate-dependent phosphoglycerate mutase	Fusobacterium	nucleatum subsp. animalis	cm1	cm1	Oral	420	Yes	ND	ND	ND	ND	ND	ND	ND	ND	ND	ND	ND	ND	ND	ND	ND	ND	ND	ND	ND	ND	ND	ND	ND	ND	ND	ND	ND	ND	ND	ND	ND	ND	ND	ND	ND	ND	ND	ND	ND	ND
SEQF2980_01680	R.HGESAWN(-17.03)LENR.F	2,3-bisphosphoglycerate-dependent phosphoglycerate mutase	Fusobacterium	nucleatum subsp. vincentii	hmsc064b12	hmsc064b12	Oral	200	Yes	ND	ND	ND	ND	ND	ND	ND	ND	ND	ND	ND	ND	ND	ND	ND	ND	ND	ND	ND	ND	ND	ND	ND	ND	ND	ND	ND	ND	ND	ND	ND	ND	ND	ND	ND	ND	ND	ND	ND	ND
SEQF1076_01368	R.HGESAWNLENR.F	2,3-bisphosphoglycerate-dependent phosphoglycerate mutase	Fusobacterium	nucleatum subsp. vincentii	ATCC 49256	ATCC 49256	Oral	200	Yes	ND	ND	ND	1	1	1	ND	2	ND	ND	ND	ND	3	4	4	1	1	1	5	ND	1	ND	1	ND	1	1	1	3	ND	2	2	3	3	3	3	3	ND	1	1	1
SEQF1078_01338	R.HGESAWNLENR.F	2,3-bisphosphoglycerate-dependent phosphoglycerate mutase	Fusobacterium	nucleatum subsp. nucleatum	ATCC 25586	ATCC 25586	Oral	698	Yes	ND	ND	ND	1	1	1	ND	2	ND	ND	ND	ND	3	4	4	1	1	1	5	ND	1	ND	1	ND	1	1	1	3	ND	2	2	3	3	3	3	3	ND	1	1	1
SEQF1160_00292	R.HGESAWNLENR.F	2,3-bisphosphoglycerate-dependent phosphoglycerate mutase	Fusobacterium	periodonticum	ATCC 33693	ATCC 33693	Oral	201	Yes	ND	ND	ND	1	1	1	ND	2	ND	ND	ND	ND	3	4	4	1	1	1	5	ND	1	ND	1	ND	1	1	1	3	ND	2	2	3	3	3	3	3	ND	1	1	1
SEQF1680_01280	R.HGESAWNLENR.F	2,3-bisphosphoglycerate-dependent phosphoglycerate mutase	Fusobacterium	nucleatum subsp. polymorphum	F0401	F0401	Oral	202	Yes	ND	ND	ND	1	1	1	ND	2	ND	ND	ND	ND	3	4	4	1	1	1	5	ND	1	ND	1	ND	1	1	1	3	ND	2	2	3	3	3	3	3	ND	1	1	1
SEQF1879_00750	R.HGESAWNLENR.F	2,3-bisphosphoglycerate-dependent phosphoglycerate mutase	Fusobacterium	sp. HMT 370	F0437	F0437	Oral	370	Yes	ND	ND	ND	1	1	1	ND	2	ND	ND	ND	ND	3	4	4	1	1	1	5	ND	1	ND	1	ND	1	1	1	3	ND	2	2	3	3	3	3	3	ND	1	1	1
SEQF1883_00666	R.HGESAWNLENR.F	2,3-bisphosphoglycerate-dependent phosphoglycerate mutase	Fusobacterium	nucleatum subsp. animalis	F0419	F0419	Oral	420	Yes	ND	ND	ND	1	1	1	ND	2	ND	ND	ND	ND	3	4	4	1	1	1	5	ND	1	ND	1	ND	1	1	1	3	ND	2	2	3	3	3	3	3	ND	1	1	1
SEQF2065_01468	R.HGESAWNLENR.F	2,3-bisphosphoglycerate-dependent phosphoglycerate mutase	Fusobacterium	nucleatum subsp. animalis	ATCC 51191	ATCC 51191	Oral	420	Yes	ND	ND	ND	1	1	1	ND	2	ND	ND	ND	ND	3	4	4	1	1	1	5	ND	1	ND	1	ND	1	1	1	3	ND	2	2	3	3	3	3	3	ND	1	1	1
SEQF2067_01506	R.HGESAWNLENR.F	2,3-bisphosphoglycerate-dependent phosphoglycerate mutase	Fusobacterium	nucleatum subsp. nucleatum	ATCC 23726	ATCC 23726	Oral	698	Yes	ND	ND	ND	1	1	1	ND	2	ND	ND	ND	ND	3	4	4	1	1	1	5	ND	1	ND	1	ND	1	1	1	3	ND	2	2	3	3	3	3	3	ND	1	1	1
SEQF2406_01500	R.HGESAWNLENR.F	2,3-bisphosphoglycerate-dependent phosphoglycerate mutase	Fusobacterium	periodonticum	D10	D10	Oral	201	Yes	ND	ND	ND	1	1	1	ND	2	ND	ND	ND	ND	3	4	4	1	1	1	5	ND	1	ND	1	ND	1	1	1	3	ND	2	2	3	3	3	3	3	ND	1	1	1
SEQF2815_00670	R.HGESAWNLENR.F	2,3-bisphosphoglycerate-dependent phosphoglycerate mutase	Fusobacterium	nucleatum subsp. animalis	KCOM 1325	KCOM 1325	Oral	420	Yes	ND	ND	ND	1	1	1	ND	2	ND	ND	ND	ND	3	4	4	1	1	1	5	ND	1	ND	1	ND	1	1	1	3	ND	2	2	3	3	3	3	3	ND	1	1	1
SEQF2816_01509	R.HGESAWNLENR.F	2,3-bisphosphoglycerate-dependent phosphoglycerate mutase	Fusobacterium	nucleatum subsp. animalis	KCOM 1279	KCOM 1279	Oral	420	Yes	ND	ND	ND	1	1	1	ND	2	ND	ND	ND	ND	3	4	4	1	1	1	5	ND	1	ND	1	ND	1	1	1	3	ND	2	2	3	3	3	3	3	ND	1	1	1
SEQF2817_01285	R.HGESAWNLENR.F	2,3-bisphosphoglycerate-dependent phosphoglycerate mutase	Fusobacterium	nucleatum subsp. animalis	7_1	7_1	Oral	420	Yes	ND	ND	ND	1	1	1	ND	2	ND	ND	ND	ND	3	4	4	1	1	1	5	ND	1	ND	1	ND	1	1	1	3	ND	2	2	3	3	3	3	3	ND	1	1	1
SEQF2818_01050	R.HGESAWNLENR.F	2,3-bisphosphoglycerate-dependent phosphoglycerate mutase	Fusobacterium	nucleatum subsp. vincentii	ChDC F8,KCOM 1231	ChDC F8,KCOM 1231	Oral	200	Yes	ND	ND	ND	1	1	1	ND	2	ND	ND	ND	ND	3	4	4	1	1	1	5	ND	1	ND	1	ND	1	1	1	3	ND	2	2	3	3	3	3	3	ND	1	1	1
SEQF2819_01273	R.HGESAWNLENR.F	2,3-bisphosphoglycerate-dependent phosphoglycerate mutase	Fusobacterium	nucleatum subsp. vincentii	3_1_27	3_1_27	Oral	200	Yes	ND	ND	ND	1	1	1	ND	2	ND	ND	ND	ND	3	4	4	1	1	1	5	ND	1	ND	1	ND	1	1	1	3	ND	2	2	3	3	3	3	3	ND	1	1	1
SEQF2820_00904	R.HGESAWNLENR.F	2,3-bisphosphoglycerate-dependent phosphoglycerate mutase	Fusobacterium	nucleatum subsp. vincentii	3_1_36A2	3_1_36A2	Oral	200	Yes	ND	ND	ND	1	1	1	ND	2	ND	ND	ND	ND	3	4	4	1	1	1	5	ND	1	ND	1	ND	1	1	1	3	ND	2	2	3	3	3	3	3	ND	1	1	1
SEQF2821_01435	R.HGESAWNLENR.F	2,3-bisphosphoglycerate-dependent phosphoglycerate mutase	Fusobacterium	nucleatum subsp. nucleatum	ChDC F316,KCOM 1322	ChDC F316,KCOM 1322	Oral	698	Yes	ND	ND	ND	1	1	1	ND	2	ND	ND	ND	ND	3	4	4	1	1	1	5	ND	1	ND	1	ND	1	1	1	3	ND	2	2	3	3	3	3	3	ND	1	1	1
SEQF2822_00334	R.HGESAWNLENR.F	2,3-bisphosphoglycerate-dependent phosphoglycerate mutase	Fusobacterium	nucleatum subsp. nucleatum	KCOM 1250	KCOM 1250	Oral	698	Yes	ND	ND	ND	1	1	1	ND	2	ND	ND	ND	ND	3	4	4	1	1	1	5	ND	1	ND	1	ND	1	1	1	3	ND	2	2	3	3	3	3	3	ND	1	1	1
SEQF2840_01464	R.HGESAWNLENR.F	2,3-bisphosphoglycerate-dependent phosphoglycerate mutase	Fusobacterium	hwasookii	ChDC F206	ChDC F206	Oral	953	Yes	ND	ND	ND	1	1	1	ND	2	ND	ND	ND	ND	3	4	4	1	1	1	5	ND	1	ND	1	ND	1	1	1	3	ND	2	2	3	3	3	3	3	ND	1	1	1
SEQF2841_01154	R.HGESAWNLENR.F	2,3-bisphosphoglycerate-dependent phosphoglycerate mutase	Fusobacterium	hwasookii	ChDC F300	ChDC F300	Oral	953	Yes	ND	ND	ND	1	1	1	ND	2	ND	ND	ND	ND	3	4	4	1	1	1	5	ND	1	ND	1	ND	1	1	1	3	ND	2	2	3	3	3	3	3	ND	1	1	1
SEQF2842_01316	R.HGESAWNLENR.F	2,3-bisphosphoglycerate-dependent phosphoglycerate mutase	Fusobacterium	hwasookii	ChDC F174	ChDC F174	Oral	953	Yes	ND	ND	ND	1	1	1	ND	2	ND	ND	ND	ND	3	4	4	1	1	1	5	ND	1	ND	1	ND	1	1	1	3	ND	2	2	3	3	3	3	3	ND	1	1	1
SEQF2843_00182	R.HGESAWNLENR.F	2,3-bisphosphoglycerate-dependent phosphoglycerate mutase	Fusobacterium	hwasookii	ChDC F128	ChDC F128	Oral	953	Yes	ND	ND	ND	1	1	1	ND	2	ND	ND	ND	ND	3	4	4	1	1	1	5	ND	1	ND	1	ND	1	1	1	3	ND	2	2	3	3	3	3	3	ND	1	1	1
SEQF2896_01737	R.HGESAWNLENR.F	2,3-bisphosphoglycerate-dependent phosphoglycerate mutase	Fusobacterium	sp. HMT 203	w7671	w7671	Oral	203	Yes	ND	ND	ND	1	1	1	ND	2	ND	ND	ND	ND	3	4	4	1	1	1	5	ND	1	ND	1	ND	1	1	1	3	ND	2	2	3	3	3	3	3	ND	1	1	1
SEQF2959_01194	R.HGESAWNLENR.F	2,3-bisphosphoglycerate-dependent phosphoglycerate mutase	Fusobacterium	nucleatum subsp. animalis	hmsc065f01	hmsc065f01	Oral	420	Yes	ND	ND	ND	1	1	1	ND	2	ND	ND	ND	ND	3	4	4	1	1	1	5	ND	1	ND	1	ND	1	1	1	3	ND	2	2	3	3	3	3	3	ND	1	1	1
SEQF2973_01831	R.HGESAWNLENR.F	2,3-bisphosphoglycerate-dependent phosphoglycerate mutase	Fusobacterium	nucleatum subsp. animalis	cm1	cm1	Oral	420	Yes	ND	ND	ND	1	1	1	ND	2	ND	ND	ND	ND	3	4	4	1	1	1	5	ND	1	ND	1	ND	1	1	1	3	ND	2	2	3	3	3	3	3	ND	1	1	1
SEQF2980_01680	R.HGESAWNLENR.F	2,3-bisphosphoglycerate-dependent phosphoglycerate mutase	Fusobacterium	nucleatum subsp. vincentii	hmsc064b12	hmsc064b12	Oral	200	Yes	ND	ND	ND	1	1	1	ND	2	ND	ND	ND	ND	3	4	4	1	1	1	5	ND	1	ND	1	ND	1	1	1	3	ND	2	2	3	3	3	3	3	ND	1	1	1
SEQF1076_01368	R.HGESAWNLENRF.T	2,3-bisphosphoglycerate-dependent phosphoglycerate mutase	Fusobacterium	nucleatum subsp. vincentii	ATCC 49256	ATCC 49256	Oral	200	Yes	ND	ND	ND	ND	ND	1	ND	ND	ND	ND	ND	ND	ND	ND	ND	ND	ND	ND	ND	ND	ND	ND	ND	ND	ND	ND	ND	ND	ND	ND	ND	ND	ND	ND	ND	ND	ND	ND	ND	ND
SEQF1078_01338	R.HGESAWNLENRF.T	2,3-bisphosphoglycerate-dependent phosphoglycerate mutase	Fusobacterium	nucleatum subsp. nucleatum	ATCC 25586	ATCC 25586	Oral	698	Yes	ND	ND	ND	ND	ND	1	ND	ND	ND	ND	ND	ND	ND	ND	ND	ND	ND	ND	ND	ND	ND	ND	ND	ND	ND	ND	ND	ND	ND	ND	ND	ND	ND	ND	ND	ND	ND	ND	ND	ND
SEQF1160_00292	R.HGESAWNLENRF.T	2,3-bisphosphoglycerate-dependent phosphoglycerate mutase	Fusobacterium	periodonticum	ATCC 33693	ATCC 33693	Oral	201	Yes	ND	ND	ND	ND	ND	1	ND	ND	ND	ND	ND	ND	ND	ND	ND	ND	ND	ND	ND	ND	ND	ND	ND	ND	ND	ND	ND	ND	ND	ND	ND	ND	ND	ND	ND	ND	ND	ND	ND	ND
SEQF1680_01280	R.HGESAWNLENRF.T	2,3-bisphosphoglycerate-dependent phosphoglycerate mutase	Fusobacterium	nucleatum subsp. polymorphum	F0401	F0401	Oral	202	Yes	ND	ND	ND	ND	ND	1	ND	ND	ND	ND	ND	ND	ND	ND	ND	ND	ND	ND	ND	ND	ND	ND	ND	ND	ND	ND	ND	ND	ND	ND	ND	ND	ND	ND	ND	ND	ND	ND	ND	ND
SEQF1879_00750	R.HGESAWNLENRF.T	2,3-bisphosphoglycerate-dependent phosphoglycerate mutase	Fusobacterium	sp. HMT 370	F0437	F0437	Oral	370	Yes	ND	ND	ND	ND	ND	1	ND	ND	ND	ND	ND	ND	ND	ND	ND	ND	ND	ND	ND	ND	ND	ND	ND	ND	ND	ND	ND	ND	ND	ND	ND	ND	ND	ND	ND	ND	ND	ND	ND	ND
SEQF1883_00666	R.HGESAWNLENRF.T	2,3-bisphosphoglycerate-dependent phosphoglycerate mutase	Fusobacterium	nucleatum subsp. animalis	F0419	F0419	Oral	420	Yes	ND	ND	ND	ND	ND	1	ND	ND	ND	ND	ND	ND	ND	ND	ND	ND	ND	ND	ND	ND	ND	ND	ND	ND	ND	ND	ND	ND	ND	ND	ND	ND	ND	ND	ND	ND	ND	ND	ND	ND
SEQF2065_01468	R.HGESAWNLENRF.T	2,3-bisphosphoglycerate-dependent phosphoglycerate mutase	Fusobacterium	nucleatum subsp. animalis	ATCC 51191	ATCC 51191	Oral	420	Yes	ND	ND	ND	ND	ND	1	ND	ND	ND	ND	ND	ND	ND	ND	ND	ND	ND	ND	ND	ND	ND	ND	ND	ND	ND	ND	ND	ND	ND	ND	ND	ND	ND	ND	ND	ND	ND	ND	ND	ND
SEQF2067_01506	R.HGESAWNLENRF.T	2,3-bisphosphoglycerate-dependent phosphoglycerate mutase	Fusobacterium	nucleatum subsp. nucleatum	ATCC 23726	ATCC 23726	Oral	698	Yes	ND	ND	ND	ND	ND	1	ND	ND	ND	ND	ND	ND	ND	ND	ND	ND	ND	ND	ND	ND	ND	ND	ND	ND	ND	ND	ND	ND	ND	ND	ND	ND	ND	ND	ND	ND	ND	ND	ND	ND
SEQF2406_01500	R.HGESAWNLENRF.T	2,3-bisphosphoglycerate-dependent phosphoglycerate mutase	Fusobacterium	periodonticum	D10	D10	Oral	201	Yes	ND	ND	ND	ND	ND	1	ND	ND	ND	ND	ND	ND	ND	ND	ND	ND	ND	ND	ND	ND	ND	ND	ND	ND	ND	ND	ND	ND	ND	ND	ND	ND	ND	ND	ND	ND	ND	ND	ND	ND
SEQF2815_00670	R.HGESAWNLENRF.T	2,3-bisphosphoglycerate-dependent phosphoglycerate mutase	Fusobacterium	nucleatum subsp. animalis	KCOM 1325	KCOM 1325	Oral	420	Yes	ND	ND	ND	ND	ND	1	ND	ND	ND	ND	ND	ND	ND	ND	ND	ND	ND	ND	ND	ND	ND	ND	ND	ND	ND	ND	ND	ND	ND	ND	ND	ND	ND	ND	ND	ND	ND	ND	ND	ND
SEQF2816_01509	R.HGESAWNLENRF.T	2,3-bisphosphoglycerate-dependent phosphoglycerate mutase	Fusobacterium	nucleatum subsp. animalis	KCOM 1279	KCOM 1279	Oral	420	Yes	ND	ND	ND	ND	ND	1	ND	ND	ND	ND	ND	ND	ND	ND	ND	ND	ND	ND	ND	ND	ND	ND	ND	ND	ND	ND	ND	ND	ND	ND	ND	ND	ND	ND	ND	ND	ND	ND	ND	ND
SEQF2817_01285	R.HGESAWNLENRF.T	2,3-bisphosphoglycerate-dependent phosphoglycerate mutase	Fusobacterium	nucleatum subsp. animalis	7_1	7_1	Oral	420	Yes	ND	ND	ND	ND	ND	1	ND	ND	ND	ND	ND	ND	ND	ND	ND	ND	ND	ND	ND	ND	ND	ND	ND	ND	ND	ND	ND	ND	ND	ND	ND	ND	ND	ND	ND	ND	ND	ND	ND	ND
SEQF2818_01050	R.HGESAWNLENRF.T	2,3-bisphosphoglycerate-dependent phosphoglycerate mutase	Fusobacterium	nucleatum subsp. vincentii	ChDC F8,KCOM 1231	ChDC F8,KCOM 1231	Oral	200	Yes	ND	ND	ND	ND	ND	1	ND	ND	ND	ND	ND	ND	ND	ND	ND	ND	ND	ND	ND	ND	ND	ND	ND	ND	ND	ND	ND	ND	ND	ND	ND	ND	ND	ND	ND	ND	ND	ND	ND	ND
SEQF2819_01273	R.HGESAWNLENRF.T	2,3-bisphosphoglycerate-dependent phosphoglycerate mutase	Fusobacterium	nucleatum subsp. vincentii	3_1_27	3_1_27	Oral	200	Yes	ND	ND	ND	ND	ND	1	ND	ND	ND	ND	ND	ND	ND	ND	ND	ND	ND	ND	ND	ND	ND	ND	ND	ND	ND	ND	ND	ND	ND	ND	ND	ND	ND	ND	ND	ND	ND	ND	ND	ND
SEQF2820_00904	R.HGESAWNLENRF.T	2,3-bisphosphoglycerate-dependent phosphoglycerate mutase	Fusobacterium	nucleatum subsp. vincentii	3_1_36A2	3_1_36A2	Oral	200	Yes	ND	ND	ND	ND	ND	1	ND	ND	ND	ND	ND	ND	ND	ND	ND	ND	ND	ND	ND	ND	ND	ND	ND	ND	ND	ND	ND	ND	ND	ND	ND	ND	ND	ND	ND	ND	ND	ND	ND	ND
SEQF2821_01435	R.HGESAWNLENRF.T	2,3-bisphosphoglycerate-dependent phosphoglycerate mutase	Fusobacterium	nucleatum subsp. nucleatum	ChDC F316,KCOM 1322	ChDC F316,KCOM 1322	Oral	698	Yes	ND	ND	ND	ND	ND	1	ND	ND	ND	ND	ND	ND	ND	ND	ND	ND	ND	ND	ND	ND	ND	ND	ND	ND	ND	ND	ND	ND	ND	ND	ND	ND	ND	ND	ND	ND	ND	ND	ND	ND
SEQF2822_00334	R.HGESAWNLENRF.T	2,3-bisphosphoglycerate-dependent phosphoglycerate mutase	Fusobacterium	nucleatum subsp. nucleatum	KCOM 1250	KCOM 1250	Oral	698	Yes	ND	ND	ND	ND	ND	1	ND	ND	ND	ND	ND	ND	ND	ND	ND	ND	ND	ND	ND	ND	ND	ND	ND	ND	ND	ND	ND	ND	ND	ND	ND	ND	ND	ND	ND	ND	ND	ND	ND	ND
SEQF2840_01464	R.HGESAWNLENRF.T	2,3-bisphosphoglycerate-dependent phosphoglycerate mutase	Fusobacterium	hwasookii	ChDC F206	ChDC F206	Oral	953	Yes	ND	ND	ND	ND	ND	1	ND	ND	ND	ND	ND	ND	ND	ND	ND	ND	ND	ND	ND	ND	ND	ND	ND	ND	ND	ND	ND	ND	ND	ND	ND	ND	ND	ND	ND	ND	ND	ND	ND	ND
SEQF2841_01154	R.HGESAWNLENRF.T	2,3-bisphosphoglycerate-dependent phosphoglycerate mutase	Fusobacterium	hwasookii	ChDC F300	ChDC F300	Oral	953	Yes	ND	ND	ND	ND	ND	1	ND	ND	ND	ND	ND	ND	ND	ND	ND	ND	ND	ND	ND	ND	ND	ND	ND	ND	ND	ND	ND	ND	ND	ND	ND	ND	ND	ND	ND	ND	ND	ND	ND	ND
SEQF2842_01316	R.HGESAWNLENRF.T	2,3-bisphosphoglycerate-dependent phosphoglycerate mutase	Fusobacterium	hwasookii	ChDC F174	ChDC F174	Oral	953	Yes	ND	ND	ND	ND	ND	1	ND	ND	ND	ND	ND	ND	ND	ND	ND	ND	ND	ND	ND	ND	ND	ND	ND	ND	ND	ND	ND	ND	ND	ND	ND	ND	ND	ND	ND	ND	ND	ND	ND	ND
SEQF2843_00182	R.HGESAWNLENRF.T	2,3-bisphosphoglycerate-dependent phosphoglycerate mutase	Fusobacterium	hwasookii	ChDC F128	ChDC F128	Oral	953	Yes	ND	ND	ND	ND	ND	1	ND	ND	ND	ND	ND	ND	ND	ND	ND	ND	ND	ND	ND	ND	ND	ND	ND	ND	ND	ND	ND	ND	ND	ND	ND	ND	ND	ND	ND	ND	ND	ND	ND	ND
SEQF2896_01737	R.HGESAWNLENRF.T	2,3-bisphosphoglycerate-dependent phosphoglycerate mutase	Fusobacterium	sp. HMT 203	w7671	w7671	Oral	203	Yes	ND	ND	ND	ND	ND	1	ND	ND	ND	ND	ND	ND	ND	ND	ND	ND	ND	ND	ND	ND	ND	ND	ND	ND	ND	ND	ND	ND	ND	ND	ND	ND	ND	ND	ND	ND	ND	ND	ND	ND
SEQF2959_01194	R.HGESAWNLENRF.T	2,3-bisphosphoglycerate-dependent phosphoglycerate mutase	Fusobacterium	nucleatum subsp. animalis	hmsc065f01	hmsc065f01	Oral	420	Yes	ND	ND	ND	ND	ND	1	ND	ND	ND	ND	ND	ND	ND	ND	ND	ND	ND	ND	ND	ND	ND	ND	ND	ND	ND	ND	ND	ND	ND	ND	ND	ND	ND	ND	ND	ND	ND	ND	ND	ND
SEQF2973_01831	R.HGESAWNLENRF.T	2,3-bisphosphoglycerate-dependent phosphoglycerate mutase	Fusobacterium	nucleatum subsp. animalis	cm1	cm1	Oral	420	Yes	ND	ND	ND	ND	ND	1	ND	ND	ND	ND	ND	ND	ND	ND	ND	ND	ND	ND	ND	ND	ND	ND	ND	ND	ND	ND	ND	ND	ND	ND	ND	ND	ND	ND	ND	ND	ND	ND	ND	ND
SEQF2980_01680	R.HGESAWNLENRF.T	2,3-bisphosphoglycerate-dependent phosphoglycerate mutase	Fusobacterium	nucleatum subsp. vincentii	hmsc064b12	hmsc064b12	Oral	200	Yes	ND	ND	ND	ND	ND	1	ND	ND	ND	ND	ND	ND	ND	ND	ND	ND	ND	ND	ND	ND	ND	ND	ND	ND	ND	ND	ND	ND	ND	ND	ND	ND	ND	ND	ND	ND	ND	ND	ND	ND
#SEQF1892_01806	R.HYGGLTGLDKAETAAK.H	2,3-bisphosphoglycerate-dependent phosphoglycerate mutase	Brevundimonas	diminuta	470-4, ATCC 13184	470-4, ATCC 13184	Unassigned	590	Yes	ND	ND	ND	1	ND	1	ND	ND	ND	ND	ND	ND	ND	ND	ND	1	2	2	1	ND	ND	3	3	ND	2	2	1	ND	1	3	ND	ND	ND	ND	1	ND	ND	ND	ND	ND
#SEQF2056_02965	R.HYGGLTGLDKAETAAK.H	2,3-bisphosphoglycerate-dependent phosphoglycerate mutase	Brevundimonas	diminuta	ATCC 11568	ATCC 11568	Unassigned	590	Yes	ND	ND	ND	1	ND	1	ND	ND	ND	ND	ND	ND	ND	ND	ND	1	2	2	1	ND	ND	3	3	ND	2	2	1	ND	1	3	ND	ND	ND	ND	1	ND	ND	ND	ND	ND
#SEQF3080_02134	R.HYGGLTGLDKAETAAK.H	2,3-bisphosphoglycerate-dependent phosphoglycerate mutase	Porphyrobacter	tepidarius	DSM 10594	DSM 10594	Unassigned	7	Yes	ND	ND	ND	ND	ND	1	ND	ND	ND	ND	ND	ND	ND	ND	ND	1	ND	2	1	ND	ND	ND	ND	ND	2	2	1	ND	1	ND	ND	ND	ND	ND	1	ND	ND	ND	ND	ND
SEQF2037_00589	R.V(+27.99)LIAAHGNSLR.A	2,3-bisphosphoglycerate-dependent phosphoglycerate mutase	Atopobium	vaginae	PB189-T1-4	PB189-T1-4	Unassigned	814	No	ND	ND	ND	ND	ND	ND	ND	ND	ND	ND	ND	ND	ND	ND	ND	ND	ND	ND	3	ND	ND	ND	ND	ND	ND	ND	ND	ND	ND	ND	ND	ND	ND	ND	ND	ND	ND	ND	ND	ND
SEQF2726_01287	R.V(+27.99)LIAAHGNSLR.A	2,3-bisphosphoglycerate-dependent phosphoglycerate mutase	Atopobium	parvulum	DNF00906	DNF00906	Oral	723	No	ND	ND	ND	ND	ND	ND	ND	ND	ND	ND	ND	ND	ND	ND	ND	ND	ND	ND	3	ND	ND	ND	ND	ND	ND	ND	ND	ND	ND	ND	ND	ND	ND	ND	ND	ND	ND	ND	ND	ND
SEQF2751_00794	R.V(+27.99)LIAAHGNSLR.A	2,3-bisphosphoglycerate-dependent phosphoglycerate mutase	Olsenella	sp. HMT 807	F0089	F0089	Oral	807	No	ND	ND	ND	ND	ND	ND	ND	ND	ND	ND	ND	ND	ND	ND	ND	ND	ND	ND	3	ND	ND	ND	ND	ND	ND	ND	ND	ND	ND	ND	ND	ND	ND	ND	ND	ND	ND	ND	ND	ND
SEQF2780_00138	R.V(+27.99)LIAAHGNSLR.A	2,3-bisphosphoglycerate-dependent phosphoglycerate mutase	Atopobium	rimae	DSM 7090	DSM 7090	Oral	750	No	ND	ND	ND	ND	ND	ND	ND	ND	ND	ND	ND	ND	ND	ND	ND	ND	ND	ND	3	ND	ND	ND	ND	ND	ND	ND	ND	ND	ND	ND	ND	ND	ND	ND	ND	ND	ND	ND	ND	ND
SEQF3066_00265	R.V(+27.99)LIAAHGNSLR.A	2,3-bisphosphoglycerate-dependent phosphoglycerate mutase	Lachnospiraceae [G-8]	bacterium HMT 500	W11650	W11650	Oral	500	Yes	ND	ND	ND	ND	1	ND	ND	ND	ND	ND	ND	ND	ND	ND	1	ND	ND	ND	3	ND	ND	ND	ND	ND	ND	ND	ND	ND	ND	ND	ND	ND	ND	ND	ND	ND	ND	ND	ND	ND
SEQF2037_00589	R.V(+43.01)LIAAHGNSLR.A	2,3-bisphosphoglycerate-dependent phosphoglycerate mutase	Atopobium	vaginae	PB189-T1-4	PB189-T1-4	Unassigned	814	No	ND	ND	ND	ND	ND	ND	ND	ND	ND	ND	ND	ND	ND	ND	ND	ND	ND	ND	2	ND	ND	ND	ND	ND	ND	ND	ND	ND	ND	ND	ND	ND	ND	ND	ND	ND	ND	ND	ND	ND
SEQF2726_01287	R.V(+43.01)LIAAHGNSLR.A	2,3-bisphosphoglycerate-dependent phosphoglycerate mutase	Atopobium	parvulum	DNF00906	DNF00906	Oral	723	No	ND	ND	ND	ND	ND	ND	ND	ND	ND	ND	ND	ND	ND	ND	ND	ND	ND	ND	2	ND	ND	ND	ND	ND	ND	ND	ND	ND	ND	ND	ND	ND	ND	ND	ND	ND	ND	ND	ND	ND
SEQF2751_00794	R.V(+43.01)LIAAHGNSLR.A	2,3-bisphosphoglycerate-dependent phosphoglycerate mutase	Olsenella	sp. HMT 807	F0089	F0089	Oral	807	No	ND	ND	ND	ND	ND	ND	ND	ND	ND	ND	ND	ND	ND	ND	ND	ND	ND	ND	2	ND	ND	ND	ND	ND	ND	ND	ND	ND	ND	ND	ND	ND	ND	ND	ND	ND	ND	ND	ND	ND
SEQF2780_00138	R.V(+43.01)LIAAHGNSLR.A	2,3-bisphosphoglycerate-dependent phosphoglycerate mutase	Atopobium	rimae	DSM 7090	DSM 7090	Oral	750	No	ND	ND	ND	ND	ND	ND	ND	ND	ND	ND	ND	ND	ND	ND	ND	ND	ND	ND	2	ND	ND	ND	ND	ND	ND	ND	ND	ND	ND	ND	ND	ND	ND	ND	ND	ND	ND	ND	ND	ND
SEQF3066_00265	R.V(+43.01)LIAAHGNSLR.A	2,3-bisphosphoglycerate-dependent phosphoglycerate mutase	Lachnospiraceae [G-8]	bacterium HMT 500	W11650	W11650	Oral	500	No	ND	ND	ND	ND	ND	ND	ND	ND	ND	ND	ND	ND	ND	ND	ND	ND	ND	ND	2	ND	ND	ND	ND	ND	ND	ND	ND	ND	ND	ND	ND	ND	ND	ND	ND	ND	ND	ND	ND	ND
SEQF2037_00589	R.VLIAAHGN(+.98)SLR.A	2,3-bisphosphoglycerate-dependent phosphoglycerate mutase	Atopobium	vaginae	PB189-T1-4	PB189-T1-4	Unassigned	814	No	ND	ND	ND	ND	ND	ND	ND	ND	ND	ND	ND	ND	ND	ND	ND	ND	ND	ND	5	ND	ND	ND	ND	ND	ND	ND	ND	ND	ND	ND	ND	ND	ND	ND	ND	ND	ND	ND	ND	ND
SEQF2726_01287	R.VLIAAHGN(+.98)SLR.A	2,3-bisphosphoglycerate-dependent phosphoglycerate mutase	Atopobium	parvulum	DNF00906	DNF00906	Oral	723	No	ND	ND	ND	ND	ND	ND	ND	ND	ND	ND	ND	ND	ND	ND	ND	ND	ND	ND	5	ND	ND	ND	ND	ND	ND	ND	ND	ND	ND	ND	ND	ND	ND	ND	ND	ND	ND	ND	ND	ND
SEQF2751_00794	R.VLIAAHGN(+.98)SLR.A	2,3-bisphosphoglycerate-dependent phosphoglycerate mutase	Olsenella	sp. HMT 807	F0089	F0089	Oral	807	No	ND	ND	ND	ND	ND	ND	ND	ND	ND	ND	ND	ND	ND	ND	ND	ND	ND	ND	5	ND	ND	ND	ND	ND	ND	ND	ND	ND	ND	ND	ND	ND	ND	ND	ND	ND	ND	ND	ND	ND
SEQF2780_00138	R.VLIAAHGN(+.98)SLR.A	2,3-bisphosphoglycerate-dependent phosphoglycerate mutase	Atopobium	rimae	DSM 7090	DSM 7090	Oral	750	No	ND	ND	ND	ND	ND	ND	ND	ND	ND	ND	ND	ND	ND	ND	ND	ND	ND	ND	5	ND	ND	ND	ND	ND	ND	ND	ND	ND	ND	ND	ND	ND	ND	ND	ND	ND	ND	ND	ND	ND
SEQF3066_00265	R.VLIAAHGN(+.98)SLR.A	2,3-bisphosphoglycerate-dependent phosphoglycerate mutase	Lachnospiraceae [G-8]	bacterium HMT 500	W11650	W11650	Oral	500	Yes	ND	ND	ND	ND	1	ND	ND	ND	ND	ND	ND	ND	ND	ND	4	ND	ND	ND	5	ND	ND	ND	ND	ND	ND	ND	ND	ND	ND	ND	ND	ND	ND	ND	ND	ND	ND	ND	ND	ND
SEQF3066_00265	R.VLIAAHGNSLR.A	2,3-bisphosphoglycerate-dependent phosphoglycerate mutase	Lachnospiraceae [G-8]	bacterium HMT 500	W11650	W11650	Oral	500	Yes	ND	ND	ND	ND	1	ND	ND	ND	ND	ND	ND	ND	1	ND	2	ND	ND	ND	ND	ND	ND	ND	ND	ND	ND	ND	ND	ND	ND	ND	1	ND	ND	ND	ND	ND	ND	ND	ND	ND
#SEQF3080_02134	T.V(+27.99)IIAAHGNSLR.A	2,3-bisphosphoglycerate-dependent phosphoglycerate mutase	Porphyrobacter	tepidarius	DSM 10594	DSM 10594	Unassigned	7	Yes	ND	ND	ND	ND	1	ND	ND	ND	ND	ND	ND	ND	ND	ND	1	ND	ND	ND	3	ND	ND	ND	ND	ND	ND	1	ND	ND	ND	ND	ND	ND	ND	ND	ND	ND	ND	ND	ND	ND
#SEQF3080_02134	T.V(+43.01)IIAAHGNSLR.A	2,3-bisphosphoglycerate-dependent phosphoglycerate mutase	Porphyrobacter	tepidarius	DSM 10594	DSM 10594	Unassigned	7	No	ND	ND	ND	ND	ND	ND	ND	ND	ND	ND	ND	ND	ND	ND	ND	ND	ND	ND	2	ND	ND	ND	ND	ND	ND	ND	ND	ND	ND	ND	ND	ND	ND	ND	ND	ND	ND	ND	ND	ND
#SEQF3080_02134	T.VIIAAHGN(+.98)SLR.A	2,3-bisphosphoglycerate-dependent phosphoglycerate mutase	Porphyrobacter	tepidarius	DSM 10594	DSM 10594	Unassigned	7	Yes	ND	ND	ND	ND	1	ND	ND	ND	ND	ND	ND	ND	ND	ND	4	ND	ND	ND	4	ND	ND	ND	ND	ND	ND	ND	ND	ND	ND	ND	ND	ND	ND	ND	ND	ND	ND	ND	ND	ND
#SEQF3080_02134	T.VIIAAHGNSLR.A	2,3-bisphosphoglycerate-dependent phosphoglycerate mutase	Porphyrobacter	tepidarius	DSM 10594	DSM 10594	Unassigned	7	Yes	ND	ND	ND	ND	1	ND	ND	ND	ND	ND	ND	ND	1	ND	2	ND	ND	ND	ND	ND	ND	ND	ND	ND	ND	ND	ND	ND	1	ND	1	ND	ND	ND	ND	ND	ND	ND	ND	ND
SEQF1076_01368	V.AAHGN(+.98)SLR.A	2,3-bisphosphoglycerate-dependent phosphoglycerate mutase	Fusobacterium	nucleatum subsp. vincentii	ATCC 49256	ATCC 49256	Oral	200	No	ND	ND	ND	ND	ND	ND	ND	ND	ND	ND	ND	ND	ND	ND	1	ND	ND	ND	ND	ND	ND	1	1	ND	ND	ND	ND	ND	ND	ND	ND	ND	ND	ND	ND	ND	ND	ND	ND	ND
SEQF1078_01338	V.AAHGN(+.98)SLR.A	2,3-bisphosphoglycerate-dependent phosphoglycerate mutase	Fusobacterium	nucleatum subsp. nucleatum	ATCC 25586	ATCC 25586	Oral	698	No	ND	ND	ND	ND	ND	ND	ND	ND	ND	ND	ND	ND	ND	ND	1	ND	ND	ND	ND	ND	ND	1	1	ND	ND	ND	ND	ND	ND	ND	ND	ND	ND	ND	ND	ND	ND	ND	ND	ND
SEQF1160_00292	V.AAHGN(+.98)SLR.A	2,3-bisphosphoglycerate-dependent phosphoglycerate mutase	Fusobacterium	periodonticum	ATCC 33693	ATCC 33693	Oral	201	No	ND	ND	ND	ND	ND	ND	ND	ND	ND	ND	ND	ND	ND	ND	1	ND	ND	ND	ND	ND	ND	ND	1	ND	ND	ND	ND	ND	ND	ND	ND	ND	ND	ND	ND	ND	ND	ND	ND	ND
SEQF1680_01280	V.AAHGN(+.98)SLR.A	2,3-bisphosphoglycerate-dependent phosphoglycerate mutase	Fusobacterium	nucleatum subsp. polymorphum	F0401	F0401	Oral	202	No	ND	ND	ND	ND	ND	ND	ND	ND	ND	ND	ND	ND	ND	ND	1	ND	ND	ND	ND	ND	ND	1	1	ND	ND	ND	ND	ND	ND	ND	ND	ND	ND	ND	ND	ND	ND	ND	ND	ND
SEQF1879_00750	V.AAHGN(+.98)SLR.A	2,3-bisphosphoglycerate-dependent phosphoglycerate mutase	Fusobacterium	sp. HMT 370	F0437	F0437	Oral	370	No	ND	ND	ND	ND	ND	ND	ND	ND	ND	ND	ND	ND	ND	ND	1	ND	ND	ND	ND	ND	ND	1	1	ND	ND	ND	ND	ND	ND	ND	ND	ND	ND	ND	ND	ND	ND	ND	ND	ND
SEQF1883_00666	V.AAHGN(+.98)SLR.A	2,3-bisphosphoglycerate-dependent phosphoglycerate mutase	Fusobacterium	nucleatum subsp. animalis	F0419	F0419	Oral	420	No	ND	ND	ND	ND	ND	ND	ND	ND	ND	ND	ND	ND	ND	ND	1	ND	ND	ND	ND	ND	ND	1	1	ND	ND	ND	ND	ND	ND	ND	ND	ND	ND	ND	ND	ND	ND	ND	ND	ND
SEQF2065_01468	V.AAHGN(+.98)SLR.A	2,3-bisphosphoglycerate-dependent phosphoglycerate mutase	Fusobacterium	nucleatum subsp. animalis	ATCC 51191	ATCC 51191	Oral	420	No	ND	ND	ND	ND	ND	ND	ND	ND	ND	ND	ND	ND	ND	ND	1	ND	ND	ND	ND	ND	ND	1	1	ND	ND	ND	ND	ND	ND	ND	ND	ND	ND	ND	ND	ND	ND	ND	ND	ND
SEQF2067_01506	V.AAHGN(+.98)SLR.A	2,3-bisphosphoglycerate-dependent phosphoglycerate mutase	Fusobacterium	nucleatum subsp. nucleatum	ATCC 23726	ATCC 23726	Oral	698	No	ND	ND	ND	ND	ND	ND	ND	ND	ND	ND	ND	ND	ND	ND	1	ND	ND	ND	ND	ND	ND	ND	1	ND	ND	ND	ND	ND	ND	ND	ND	ND	ND	ND	ND	ND	ND	ND	ND	ND
SEQF2406_01500	V.AAHGN(+.98)SLR.A	2,3-bisphosphoglycerate-dependent phosphoglycerate mutase	Fusobacterium	periodonticum	D10	D10	Oral	201	No	ND	ND	ND	ND	ND	ND	ND	ND	ND	ND	ND	ND	ND	ND	1	ND	ND	ND	ND	ND	ND	ND	1	ND	ND	ND	ND	ND	ND	ND	ND	ND	ND	ND	ND	ND	ND	ND	ND	ND
SEQF2815_00670	V.AAHGN(+.98)SLR.A	2,3-bisphosphoglycerate-dependent phosphoglycerate mutase	Fusobacterium	nucleatum subsp. animalis	KCOM 1325	KCOM 1325	Oral	420	No	ND	ND	ND	ND	ND	ND	ND	ND	ND	ND	ND	ND	ND	ND	1	ND	ND	ND	ND	ND	ND	1	1	ND	ND	ND	ND	ND	ND	ND	ND	ND	ND	ND	ND	ND	ND	ND	ND	ND
SEQF2816_01509	V.AAHGN(+.98)SLR.A	2,3-bisphosphoglycerate-dependent phosphoglycerate mutase	Fusobacterium	nucleatum subsp. animalis	KCOM 1279	KCOM 1279	Oral	420	No	ND	ND	ND	ND	ND	ND	ND	ND	ND	ND	ND	ND	ND	ND	1	ND	ND	ND	ND	ND	ND	1	1	ND	ND	ND	ND	ND	ND	ND	ND	ND	ND	ND	ND	ND	ND	ND	ND	ND
SEQF2817_01285	V.AAHGN(+.98)SLR.A	2,3-bisphosphoglycerate-dependent phosphoglycerate mutase	Fusobacterium	nucleatum subsp. animalis	7_1	7_1	Oral	420	No	ND	ND	ND	ND	ND	ND	ND	ND	ND	ND	ND	ND	ND	ND	1	ND	ND	ND	ND	ND	ND	1	1	ND	ND	ND	ND	ND	ND	ND	ND	ND	ND	ND	ND	ND	ND	ND	ND	ND
SEQF2818_01050	V.AAHGN(+.98)SLR.A	2,3-bisphosphoglycerate-dependent phosphoglycerate mutase	Fusobacterium	nucleatum subsp. vincentii	ChDC F8,KCOM 1231	ChDC F8,KCOM 1231	Oral	200	No	ND	ND	ND	ND	ND	ND	ND	ND	ND	ND	ND	ND	ND	ND	1	ND	ND	ND	ND	ND	ND	1	1	ND	ND	ND	ND	ND	ND	ND	ND	ND	ND	ND	ND	ND	ND	ND	ND	ND
SEQF2819_01273	V.AAHGN(+.98)SLR.A	2,3-bisphosphoglycerate-dependent phosphoglycerate mutase	Fusobacterium	nucleatum subsp. vincentii	3_1_27	3_1_27	Oral	200	No	ND	ND	ND	ND	ND	ND	ND	ND	ND	ND	ND	ND	ND	ND	1	ND	ND	ND	ND	ND	ND	1	1	ND	ND	ND	ND	ND	ND	ND	ND	ND	ND	ND	ND	ND	ND	ND	ND	ND
SEQF2820_00904	V.AAHGN(+.98)SLR.A	2,3-bisphosphoglycerate-dependent phosphoglycerate mutase	Fusobacterium	nucleatum subsp. vincentii	3_1_36A2	3_1_36A2	Oral	200	No	ND	ND	ND	ND	ND	ND	ND	ND	ND	ND	ND	ND	ND	ND	1	ND	ND	ND	ND	ND	ND	1	1	ND	ND	ND	ND	ND	ND	ND	ND	ND	ND	ND	ND	ND	ND	ND	ND	ND
SEQF2821_01435	V.AAHGN(+.98)SLR.A	2,3-bisphosphoglycerate-dependent phosphoglycerate mutase	Fusobacterium	nucleatum subsp. nucleatum	ChDC F316,KCOM 1322	ChDC F316,KCOM 1322	Oral	698	No	ND	ND	ND	ND	ND	ND	ND	ND	ND	ND	ND	ND	ND	ND	1	ND	ND	ND	ND	ND	ND	1	1	ND	ND	ND	ND	ND	ND	ND	ND	ND	ND	ND	ND	ND	ND	ND	ND	ND
SEQF2822_00334	V.AAHGN(+.98)SLR.A	2,3-bisphosphoglycerate-dependent phosphoglycerate mutase	Fusobacterium	nucleatum subsp. nucleatum	KCOM 1250	KCOM 1250	Oral	698	No	ND	ND	ND	ND	ND	ND	ND	ND	ND	ND	ND	ND	ND	ND	1	ND	ND	ND	ND	ND	ND	1	1	ND	ND	ND	ND	ND	ND	ND	ND	ND	ND	ND	ND	ND	ND	ND	ND	ND
SEQF2840_01464	V.AAHGN(+.98)SLR.A	2,3-bisphosphoglycerate-dependent phosphoglycerate mutase	Fusobacterium	hwasookii	ChDC F206	ChDC F206	Oral	953	No	ND	ND	ND	ND	ND	ND	ND	ND	ND	ND	ND	ND	ND	ND	1	ND	ND	ND	ND	ND	ND	1	1	ND	ND	ND	ND	ND	ND	ND	ND	ND	ND	ND	ND	ND	ND	ND	ND	ND
SEQF2841_01154	V.AAHGN(+.98)SLR.A	2,3-bisphosphoglycerate-dependent phosphoglycerate mutase	Fusobacterium	hwasookii	ChDC F300	ChDC F300	Oral	953	No	ND	ND	ND	ND	ND	ND	ND	ND	ND	ND	ND	ND	ND	ND	1	ND	ND	ND	ND	ND	ND	1	1	ND	ND	ND	ND	ND	ND	ND	ND	ND	ND	ND	ND	ND	ND	ND	ND	ND
SEQF2842_01316	V.AAHGN(+.98)SLR.A	2,3-bisphosphoglycerate-dependent phosphoglycerate mutase	Fusobacterium	hwasookii	ChDC F174	ChDC F174	Oral	953	No	ND	ND	ND	ND	ND	ND	ND	ND	ND	ND	ND	ND	ND	ND	1	ND	ND	ND	ND	ND	ND	1	1	ND	ND	ND	ND	ND	ND	ND	ND	ND	ND	ND	ND	ND	ND	ND	ND	ND
SEQF2843_00182	V.AAHGN(+.98)SLR.A	2,3-bisphosphoglycerate-dependent phosphoglycerate mutase	Fusobacterium	hwasookii	ChDC F128	ChDC F128	Oral	953	No	ND	ND	ND	ND	ND	ND	ND	ND	ND	ND	ND	ND	ND	ND	1	ND	ND	ND	ND	ND	ND	1	1	ND	ND	ND	ND	ND	ND	ND	ND	ND	ND	ND	ND	ND	ND	ND	ND	ND
SEQF2896_01737	V.AAHGN(+.98)SLR.A	2,3-bisphosphoglycerate-dependent phosphoglycerate mutase	Fusobacterium	sp. HMT 203	w7671	w7671	Oral	203	No	ND	ND	ND	ND	ND	ND	ND	ND	ND	ND	ND	ND	ND	ND	1	ND	ND	ND	ND	ND	ND	1	1	ND	ND	ND	ND	ND	ND	ND	ND	ND	ND	ND	ND	ND	ND	ND	ND	ND
SEQF2959_01194	V.AAHGN(+.98)SLR.A	2,3-bisphosphoglycerate-dependent phosphoglycerate mutase	Fusobacterium	nucleatum subsp. animalis	hmsc065f01	hmsc065f01	Oral	420	No	ND	ND	ND	ND	ND	ND	ND	ND	ND	ND	ND	ND	ND	ND	1	ND	ND	ND	ND	ND	ND	1	1	ND	ND	ND	ND	ND	ND	ND	ND	ND	ND	ND	ND	ND	ND	ND	ND	ND
SEQF2973_01831	V.AAHGN(+.98)SLR.A	2,3-bisphosphoglycerate-dependent phosphoglycerate mutase	Fusobacterium	nucleatum subsp. animalis	cm1	cm1	Oral	420	No	ND	ND	ND	ND	ND	ND	ND	ND	ND	ND	ND	ND	ND	ND	1	ND	ND	ND	ND	ND	ND	1	1	ND	ND	ND	ND	ND	ND	ND	ND	ND	ND	ND	ND	ND	ND	ND	ND	ND
SEQF2980_01680	V.AAHGN(+.98)SLR.A	2,3-bisphosphoglycerate-dependent phosphoglycerate mutase	Fusobacterium	nucleatum subsp. vincentii	hmsc064b12	hmsc064b12	Oral	200	No	ND	ND	ND	ND	ND	ND	ND	ND	ND	ND	ND	ND	ND	ND	1	ND	ND	ND	ND	ND	ND	1	1	ND	ND	ND	ND	ND	ND	ND	ND	ND	ND	ND	ND	ND	ND	ND	ND	ND
#SEQF1892_01806	V.LIAAHGN(+.98)SLR.A	2,3-bisphosphoglycerate-dependent phosphoglycerate mutase	Brevundimonas	diminuta	470-4, ATCC 13184	470-4, ATCC 13184	Unassigned	590	Yes	ND	ND	ND	1	ND	ND	ND	ND	ND	ND	ND	ND	ND	ND	ND	ND	ND	ND	ND	ND	ND	ND	ND	ND	ND	ND	ND	ND	ND	ND	ND	ND	ND	ND	ND	ND	ND	ND	ND	ND
#SEQF2056_02965	V.LIAAHGN(+.98)SLR.A	2,3-bisphosphoglycerate-dependent phosphoglycerate mutase	Brevundimonas	diminuta	ATCC 11568	ATCC 11568	Unassigned	590	Yes	ND	ND	ND	1	ND	ND	ND	ND	ND	ND	ND	ND	ND	ND	ND	ND	ND	ND	ND	ND	ND	ND	ND	ND	ND	ND	ND	ND	ND	ND	ND	ND	ND	ND	ND	ND	ND	ND	ND	ND
SEQF2715_02309	R.SAFQVAALPK.N	2-iminobutanoate/2-iminopropanoate deaminase	Anaerolinea	thermophila	UNI-1	UNI-1	NonOralRef	995	Yes	ND	ND	ND	ND	ND	ND	ND	ND	ND	ND	ND	ND	ND	ND	ND	1	ND	ND	ND	ND	ND	ND	ND	ND	ND	ND	ND	ND	ND	ND	ND	ND	ND	ND	ND	ND	ND	ND	ND	ND
SEQF3076_05112	N.GGGSIINM(+15.99)SSVASSVK.G	2-keto-3-deoxy-L-fuconate dehydrogenase	Pseudomonas	luteola	PL_348	PL_348	Unassigned	344	Yes	ND	ND	ND	1	1	2	ND	ND	ND	ND	ND	ND	ND	ND	ND	2	2	2	2	2	2	ND	ND	ND	2	2	2	2	2	2	ND	ND	ND	ND	ND	ND	ND	ND	ND	ND
SEQF3076_05112	N.GGGSIINMSSVASSVK.G	2-keto-3-deoxy-L-fuconate dehydrogenase	Pseudomonas	luteola	PL_348	PL_348	Unassigned	344	Yes	ND	ND	ND	1	1	1	ND	ND	ND	ND	ND	ND	1	1	1	1	1	1	1	1	1	ND	ND	ND	1	1	1	1	2	2	ND	ND	ND	ND	ND	ND	ND	ND	ND	ND
SEQF2169_02615	R.GGGSIINM(+15.99)SSVASSVK.G	2-keto-3-deoxy-L-fuconate dehydrogenase	Pseudomonas	fluorescens	F113	F113	Unassigned	612	Yes	ND	ND	ND	1	1	2	ND	ND	ND	ND	ND	ND	ND	ND	ND	2	2	2	2	2	2	ND	ND	ND	2	2	2	2	2	2	ND	ND	ND	ND	ND	ND	ND	ND	ND	ND
SEQF2847_01100	R.GGGSIINM(+15.99)SSVASSVK.G	2-keto-3-deoxy-L-fuconate dehydrogenase	Klebsiella	aerogenes	kctc_2190	kctc_2190	Unassigned	153	Yes	ND	ND	ND	1	1	2	ND	ND	ND	ND	ND	ND	ND	ND	ND	2	2	2	2	2	2	ND	ND	ND	2	2	2	2	2	2	ND	ND	ND	ND	ND	ND	ND	ND	ND	ND
SEQF2169_02615	R.GGGSIINMSSVASSVK.G	2-keto-3-deoxy-L-fuconate dehydrogenase	Pseudomonas	fluorescens	F113	F113	Unassigned	612	Yes	ND	ND	ND	1	1	1	ND	ND	ND	ND	ND	ND	1	1	1	1	1	1	1	1	1	ND	ND	ND	1	1	1	1	2	2	ND	ND	ND	ND	ND	ND	ND	ND	ND	ND
SEQF2847_01100	R.GGGSIINMSSVASSVK.G	2-keto-3-deoxy-L-fuconate dehydrogenase	Klebsiella	aerogenes	kctc_2190	kctc_2190	Unassigned	153	Yes	ND	ND	ND	1	1	1	ND	ND	ND	ND	ND	ND	1	1	1	1	1	1	1	1	1	ND	ND	ND	1	1	1	1	2	2	ND	ND	ND	ND	ND	ND	ND	ND	ND	ND
SEQF2022_02427	M.PSIVVAEDNYGEGSSR.E	2-methylcitrate dehydratase (2-methyl-trans-aconitate forming)	Prevotella	dentalis	DSM 3688	DSM 3688	Oral	583	Yes	ND	ND	ND	ND	ND	ND	ND	ND	ND	ND	ND	ND	ND	ND	ND	ND	ND	ND	ND	ND	ND	ND	ND	ND	ND	ND	ND	ND	ND	ND	ND	ND	ND	ND	ND	ND	ND	ND	1	ND
SEQF1568_04531	R.SANIALVLYK.D	50S ribosomal protein L2	Yersinia	pestis	biovar Orientalis str. MG05-1020	biovar Orientalis str. MG05-1020	Unassigned	827	Yes	ND	ND	ND	ND	ND	ND	ND	0	ND	ND	ND	ND	ND	ND	ND	ND	ND	ND	ND	ND	ND	ND	ND	ND	ND	ND	ND	ND	ND	ND	ND	ND	ND	ND	ND	ND	ND	ND	ND	ND
SEQF2691_00351	R.SANIALVLYK.D	50S ribosomal protein L2	Cronobacter	sakazakii	ES15	ES15	Unassigned	753	Yes	ND	ND	ND	ND	ND	ND	ND	0	ND	ND	ND	ND	ND	ND	ND	ND	ND	ND	ND	ND	ND	ND	ND	ND	ND	ND	ND	ND	ND	ND	ND	ND	ND	ND	ND	ND	ND	ND	ND	ND
SEQF2827_01180	R.SANIALVLYK.D	50S ribosomal protein L2	Aggregatibacter	actinomycetemcomitans	serotype e str. SA2876	serotype e str. SA2876	Oral	531	Yes	ND	ND	ND	ND	ND	ND	ND	0	ND	ND	ND	ND	ND	ND	ND	ND	ND	ND	ND	ND	ND	ND	ND	ND	ND	ND	ND	ND	ND	ND	ND	ND	ND	ND	ND	ND	ND	ND	ND	ND
SEQF2828_01097	R.SANIALVLYK.D	50S ribosomal protein L2	Aggregatibacter	actinomycetemcomitans	serotype d str. SA508	serotype d str. SA508	Oral	531	Yes	ND	ND	ND	ND	ND	ND	ND	0	ND	ND	ND	ND	ND	ND	ND	ND	ND	ND	ND	ND	ND	ND	ND	ND	ND	ND	ND	ND	ND	ND	ND	ND	ND	ND	ND	ND	ND	ND	ND	ND
SEQF2829_00594	R.SANIALVLYK.D	50S ribosomal protein L2	Aggregatibacter	actinomycetemcomitans	serotype f str. SC29R	serotype f str. SC29R	Oral	531	Yes	ND	ND	ND	ND	ND	ND	ND	0	ND	ND	ND	ND	ND	ND	ND	ND	ND	ND	ND	ND	ND	ND	ND	ND	ND	ND	ND	ND	ND	ND	ND	ND	ND	ND	ND	ND	ND	ND	ND	ND
SEQF2830_00094	R.SANIALVLYK.D	50S ribosomal protein L2	Aggregatibacter	actinomycetemcomitans	serotype e str. ANH9776	serotype e str. ANH9776	Oral	531	Yes	ND	ND	ND	ND	ND	ND	ND	0	ND	ND	ND	ND	ND	ND	ND	ND	ND	ND	ND	ND	ND	ND	ND	ND	ND	ND	ND	ND	ND	ND	ND	ND	ND	ND	ND	ND	ND	ND	ND	ND
SEQF2831_01542	R.SANIALVLYK.D	50S ribosomal protein L2	Aggregatibacter	actinomycetemcomitans	serotype d str. SA2200	serotype d str. SA2200	Oral	531	Yes	ND	ND	ND	ND	ND	ND	ND	0	ND	ND	ND	ND	ND	ND	ND	ND	ND	ND	ND	ND	ND	ND	ND	ND	ND	ND	ND	ND	ND	ND	ND	ND	ND	ND	ND	ND	ND	ND	ND	ND
SEQF2832_01398	R.SANIALVLYK.D	50S ribosomal protein L2	Aggregatibacter	actinomycetemcomitans	serotype d str. SA269	serotype d str. SA269	Oral	531	Yes	ND	ND	ND	ND	ND	ND	ND	0	ND	ND	ND	ND	ND	ND	ND	ND	ND	ND	ND	ND	ND	ND	ND	ND	ND	ND	ND	ND	ND	ND	ND	ND	ND	ND	ND	ND	ND	ND	ND	ND
SEQF2833_01407	R.SANIALVLYK.D	50S ribosomal protein L2	Aggregatibacter	actinomycetemcomitans	serotype d str. SA3033	serotype d str. SA3033	Oral	531	Yes	ND	ND	ND	ND	ND	ND	ND	0	ND	ND	ND	ND	ND	ND	ND	ND	ND	ND	ND	ND	ND	ND	ND	ND	ND	ND	ND	ND	ND	ND	ND	ND	ND	ND	ND	ND	ND	ND	ND	ND
SEQF2834_00799	R.SANIALVLYK.D	50S ribosomal protein L2	Aggregatibacter	actinomycetemcomitans	serotype d str. SA3733	serotype d str. SA3733	Oral	531	Yes	ND	ND	ND	ND	ND	ND	ND	0	ND	ND	ND	ND	ND	ND	ND	ND	ND	ND	ND	ND	ND	ND	ND	ND	ND	ND	ND	ND	ND	ND	ND	ND	ND	ND	ND	ND	ND	ND	ND	ND
SEQF2835_00144	R.SANIALVLYK.D	50S ribosomal protein L2	Aggregatibacter	actinomycetemcomitans	SC383s	SC383s	Oral	531	Yes	ND	ND	ND	ND	ND	ND	ND	0	ND	ND	ND	ND	ND	ND	ND	ND	ND	ND	ND	ND	ND	ND	ND	ND	ND	ND	ND	ND	ND	ND	ND	ND	ND	ND	ND	ND	ND	ND	ND	ND
SEQF2836_00927	R.SANIALVLYK.D	50S ribosomal protein L2	Aggregatibacter	actinomycetemcomitans	serotype e str. SA3096	serotype e str. SA3096	Oral	531	Yes	ND	ND	ND	ND	ND	ND	ND	0	ND	ND	ND	ND	ND	ND	ND	ND	ND	ND	ND	ND	ND	ND	ND	ND	ND	ND	ND	ND	ND	ND	ND	ND	ND	ND	ND	ND	ND	ND	ND	ND
SEQF2837_00141	R.SANIALVLYK.D	50S ribosomal protein L2	Aggregatibacter	actinomycetemcomitans	IDH781	IDH781	Oral	531	Yes	ND	ND	ND	ND	ND	ND	ND	0	ND	ND	ND	ND	ND	ND	ND	ND	ND	ND	ND	ND	ND	ND	ND	ND	ND	ND	ND	ND	ND	ND	ND	ND	ND	ND	ND	ND	ND	ND	ND	ND
SEQF2838_01591	R.SANIALVLYK.D	50S ribosomal protein L2	Aggregatibacter	actinomycetemcomitans	VT1169	VT1169	Oral	531	Yes	ND	ND	ND	ND	ND	ND	ND	0	ND	ND	ND	ND	ND	ND	ND	ND	ND	ND	ND	ND	ND	ND	ND	ND	ND	ND	ND	ND	ND	ND	ND	ND	ND	ND	ND	ND	ND	ND	ND	ND
SEQF2839_00774	R.SANIALVLYK.D	50S ribosomal protein L2	Aggregatibacter	actinomycetemcomitans	624	624	Oral	531	Yes	ND	ND	ND	ND	ND	ND	ND	0	ND	ND	ND	ND	ND	ND	ND	ND	ND	ND	ND	ND	ND	ND	ND	ND	ND	ND	ND	ND	ND	ND	ND	ND	ND	ND	ND	ND	ND	ND	ND	ND
SEQF2847_01031	R.SANIALVLYK.D	50S ribosomal protein L2	Klebsiella	aerogenes	kctc_2190	kctc_2190	Unassigned	153	Yes	ND	ND	ND	ND	ND	ND	ND	0	ND	ND	ND	ND	ND	ND	ND	ND	ND	ND	ND	ND	ND	ND	ND	ND	ND	ND	ND	ND	ND	ND	ND	ND	ND	ND	ND	ND	ND	ND	ND	ND
SEQF2869_00662	R.SANIALVLYK.D	50S ribosomal protein L2	Haemophilus	sp. HMT 036	ccug_66565	ccug_66565	Oral	36	Yes	ND	ND	ND	ND	ND	ND	ND	0	ND	ND	ND	ND	ND	ND	ND	ND	ND	ND	ND	ND	ND	ND	ND	ND	ND	ND	ND	ND	ND	ND	ND	ND	ND	ND	ND	ND	ND	ND	ND	ND
SEQF2889_02389	R.SANIALVLYK.D	50S ribosomal protein L2	Serratia	marcescens	rsc_14	rsc_14	Unassigned	115	Yes	ND	ND	ND	ND	ND	ND	ND	0	ND	ND	ND	ND	ND	ND	ND	ND	ND	ND	ND	ND	ND	ND	ND	ND	ND	ND	ND	ND	ND	ND	ND	ND	ND	ND	ND	ND	ND	ND	ND	ND
SEQF2906_01240	R.SANIALVLYK.D	50S ribosomal protein L2	Haemophilus	influenzae	nml_hia_1	nml_hia_1	Nasal	641	Yes	ND	ND	ND	ND	ND	ND	ND	0	ND	ND	ND	ND	ND	ND	ND	ND	ND	ND	ND	ND	ND	ND	ND	ND	ND	ND	ND	ND	ND	ND	ND	ND	ND	ND	ND	ND	ND	ND	ND	ND
SEQF2918_01309	R.SANIALVLYK.D	50S ribosomal protein L2	Haemophilus	paraphrohaemolyticus	HK411	HK411	Oral	35	Yes	ND	ND	ND	ND	ND	ND	ND	0	ND	ND	ND	ND	ND	ND	ND	ND	ND	ND	ND	ND	ND	ND	ND	ND	ND	ND	ND	ND	ND	ND	ND	ND	ND	ND	ND	ND	ND	ND	ND	ND
SEQF2941_00891	R.SANIALVLYK.D	50S ribosomal protein L2	Haemophilus	parainfluenzae	ccug 60358	ccug 60358	Nasal,Oral	718	Yes	ND	ND	ND	ND	ND	ND	ND	0	ND	ND	ND	ND	ND	ND	ND	ND	ND	ND	ND	ND	ND	ND	ND	ND	ND	ND	ND	ND	ND	ND	ND	ND	ND	ND	ND	ND	ND	ND	ND	ND
SEQF2965_01071	R.SANIALVLYK.D	50S ribosomal protein L2	Haemophilus	influenzae	hmsc066a11	hmsc066a11	Nasal	641	Yes	ND	ND	ND	ND	ND	ND	ND	0	ND	ND	ND	ND	ND	ND	ND	ND	ND	ND	ND	ND	ND	ND	ND	ND	ND	ND	ND	ND	ND	ND	ND	ND	ND	ND	ND	ND	ND	ND	ND	ND
SEQF2966_01900	R.SANIALVLYK.D	50S ribosomal protein L2	Haemophilus	parainfluenzae	hmsc061e01	hmsc061e01	Nasal,Oral	718	Yes	ND	ND	ND	ND	ND	ND	ND	0	ND	ND	ND	ND	ND	ND	ND	ND	ND	ND	ND	ND	ND	ND	ND	ND	ND	ND	ND	ND	ND	ND	ND	ND	ND	ND	ND	ND	ND	ND	ND	ND
SEQF2974_01849	R.SANIALVLYK.D	50S ribosomal protein L2	Haemophilus	parainfluenzae	hmsc068c11	hmsc068c11	Nasal,Oral	718	Yes	ND	ND	ND	ND	ND	ND	ND	0	ND	ND	ND	ND	ND	ND	ND	ND	ND	ND	ND	ND	ND	ND	ND	ND	ND	ND	ND	ND	ND	ND	ND	ND	ND	ND	ND	ND	ND	ND	ND	ND
SEQF2976_00102	R.SANIALVLYK.D	50S ribosomal protein L2	Haemophilus	parainfluenzae	hmsc073c03	hmsc073c03	Nasal,Oral	718	Yes	ND	ND	ND	ND	ND	ND	ND	0	ND	ND	ND	ND	ND	ND	ND	ND	ND	ND	ND	ND	ND	ND	ND	ND	ND	ND	ND	ND	ND	ND	ND	ND	ND	ND	ND	ND	ND	ND	ND	ND
SEQF2982_00115	R.SANIALVLYK.D	50S ribosomal protein L2	Haemophilus	parainfluenzae	hmsc066d03	hmsc066d03	Nasal,Oral	718	Yes	ND	ND	ND	ND	ND	ND	ND	0	ND	ND	ND	ND	ND	ND	ND	ND	ND	ND	ND	ND	ND	ND	ND	ND	ND	ND	ND	ND	ND	ND	ND	ND	ND	ND	ND	ND	ND	ND	ND	ND
SEQF2983_00990	R.SANIALVLYK.D	50S ribosomal protein L2	Haemophilus	parainfluenzae	hmsc066d02	hmsc066d02	Nasal,Oral	718	Yes	ND	ND	ND	ND	ND	ND	ND	0	ND	ND	ND	ND	ND	ND	ND	ND	ND	ND	ND	ND	ND	ND	ND	ND	ND	ND	ND	ND	ND	ND	ND	ND	ND	ND	ND	ND	ND	ND	ND	ND
SEQF2997_00890	R.SANIALVLYK.D	50S ribosomal protein L2	Haemophilus	haemolyticus	c1	c1	Oral	851	Yes	ND	ND	ND	ND	ND	ND	ND	0	ND	ND	ND	ND	ND	ND	ND	ND	ND	ND	ND	ND	ND	ND	ND	ND	ND	ND	ND	ND	ND	ND	ND	ND	ND	ND	ND	ND	ND	ND	ND	ND
SEQF3011_00368	R.SANIALVLYK.D	50S ribosomal protein L2	Haemophilus	parainfluenzae	hmsc61b11	hmsc61b11	Nasal,Oral	718	Yes	ND	ND	ND	ND	ND	ND	ND	0	ND	ND	ND	ND	ND	ND	ND	ND	ND	ND	ND	ND	ND	ND	ND	ND	ND	ND	ND	ND	ND	ND	ND	ND	ND	ND	ND	ND	ND	ND	ND	ND
SEQF3016_00163	R.SANIALVLYK.D	50S ribosomal protein L2	Haemophilus	influenzae	hmsc071c11	hmsc071c11	Nasal	641	Yes	ND	ND	ND	ND	ND	ND	ND	0	ND	ND	ND	ND	ND	ND	ND	ND	ND	ND	ND	ND	ND	ND	ND	ND	ND	ND	ND	ND	ND	ND	ND	ND	ND	ND	ND	ND	ND	ND	ND	ND
SEQF3022_00109	R.SANIALVLYK.D	50S ribosomal protein L2	Haemophilus	parainfluenzae	hmsc71h05	hmsc71h05	Nasal,Oral	718	Yes	ND	ND	ND	ND	ND	ND	ND	0	ND	ND	ND	ND	ND	ND	ND	ND	ND	ND	ND	ND	ND	ND	ND	ND	ND	ND	ND	ND	ND	ND	ND	ND	ND	ND	ND	ND	ND	ND	ND	ND
SEQF3061_01018	R.SANIALVLYK.D	50S ribosomal protein L2	Haemophilus	sp. HMT 036	F0629	F0629	Oral	36	Yes	ND	ND	ND	ND	ND	ND	ND	0	ND	ND	ND	ND	ND	ND	ND	ND	ND	ND	ND	ND	ND	ND	ND	ND	ND	ND	ND	ND	ND	ND	ND	ND	ND	ND	ND	ND	ND	ND	ND	ND
SEQF1246_02646	K.EIAPALVSK.F	50S ribosomal protein L5	Lactobacillus	casei	BL23	BL23	Unassigned	568	Yes	1	ND	1	ND	ND	ND	ND	ND	ND	ND	ND	ND	ND	ND	ND	ND	ND	ND	ND	ND	ND	ND	ND	ND	ND	ND	ND	ND	ND	ND	ND	ND	ND	ND	ND	ND	ND	ND	ND	ND
SEQF1254_02502	K.EIAPALVSK.F	50S ribosomal protein L5	Lactobacillus	paracasei	ATCC 334	ATCC 334	Oral	716	Yes	1	ND	1	ND	ND	ND	ND	ND	ND	ND	ND	ND	ND	ND	ND	ND	ND	ND	ND	ND	ND	ND	ND	ND	ND	ND	ND	ND	ND	ND	ND	ND	ND	ND	ND	ND	ND	ND	ND	ND
SEQF1257_00874	K.EIAPALVSK.F	50S ribosomal protein L5	Lactobacillus	rhamnosus	HN001	HN001	Oral	749	Yes	1	ND	1	ND	ND	ND	ND	ND	ND	ND	ND	ND	ND	ND	ND	ND	ND	ND	ND	ND	ND	ND	ND	ND	ND	ND	ND	ND	ND	ND	ND	ND	ND	ND	ND	ND	ND	ND	ND	ND
SEQF1262_02464	K.EIAPALVSK.F	50S ribosomal protein L5	Lactobacillus	paracasei	363	363	Oral	716	Yes	1	ND	1	ND	ND	ND	ND	ND	ND	ND	ND	ND	ND	ND	ND	ND	ND	ND	ND	ND	ND	ND	ND	ND	ND	ND	ND	ND	ND	ND	ND	ND	ND	ND	ND	ND	ND	ND	ND	ND
SEQF1493_02335	K.EIAPALVSK.F	50S ribosomal protein L5	Lactobacillus	casei	str. Zhang	str. Zhang	Unassigned	568	Yes	1	ND	1	ND	ND	ND	ND	ND	ND	ND	ND	ND	ND	ND	ND	ND	ND	ND	ND	ND	ND	ND	ND	ND	ND	ND	ND	ND	ND	ND	ND	ND	ND	ND	ND	ND	ND	ND	ND	ND
SEQF1717_02456	K.EIAPALVSK.F	50S ribosomal protein L5	Lactobacillus	rhamnosus	GG	GG	Oral	749	Yes	1	ND	1	ND	ND	ND	ND	ND	ND	ND	ND	ND	ND	ND	ND	ND	ND	ND	ND	ND	ND	ND	ND	ND	ND	ND	ND	ND	ND	ND	ND	ND	ND	ND	ND	ND	ND	ND	ND	ND
SEQF1718_02468	K.EIAPALVSK.F	50S ribosomal protein L5	Lactobacillus	rhamnosus	Lc 705	Lc 705	Oral	749	Yes	1	ND	1	ND	ND	ND	ND	ND	ND	ND	ND	ND	ND	ND	ND	ND	ND	ND	ND	ND	ND	ND	ND	ND	ND	ND	ND	ND	ND	ND	ND	ND	ND	ND	ND	ND	ND	ND	ND	ND
SEQF1777_00207	K.EIAPALVSK.F	50S ribosomal protein L5	Lactobacillus	paracasei	ATCC 25302	ATCC 25302	Oral	716	Yes	1	ND	1	ND	ND	ND	ND	ND	ND	ND	ND	ND	ND	ND	ND	ND	ND	ND	ND	ND	ND	ND	ND	ND	ND	ND	ND	ND	ND	ND	ND	ND	ND	ND	ND	ND	ND	ND	ND	ND
SEQF1781_00183	K.EIAPALVSK.F	50S ribosomal protein L5	Lactobacillus	rhamnosus	LMS2-1	LMS2-1	Oral	749	Yes	1	ND	1	ND	ND	ND	ND	ND	ND	ND	ND	ND	ND	ND	ND	ND	ND	ND	ND	ND	ND	ND	ND	ND	ND	ND	ND	ND	ND	ND	ND	ND	ND	ND	ND	ND	ND	ND	ND	ND
SEQF2109_02645	K.EIAPALVSK.F	50S ribosomal protein L5	Lactobacillus	casei	BD-II	BD-II	Unassigned	568	Yes	1	ND	1	ND	ND	ND	ND	ND	ND	ND	ND	ND	ND	ND	ND	ND	ND	ND	ND	ND	ND	ND	ND	ND	ND	ND	ND	ND	ND	ND	ND	ND	ND	ND	ND	ND	ND	ND	ND	ND
SEQF2110_02591	K.EIAPALVSK.F	50S ribosomal protein L5	Lactobacillus	casei	LC2W	LC2W	Unassigned	568	Yes	1	ND	1	ND	ND	ND	ND	ND	ND	ND	ND	ND	ND	ND	ND	ND	ND	ND	ND	ND	ND	ND	ND	ND	ND	ND	ND	ND	ND	ND	ND	ND	ND	ND	ND	ND	ND	ND	ND	ND
SEQF2114_02332	K.EIAPALVSK.F	50S ribosomal protein L5	Lactobacillus	rhamnosus	ATCC 8530	ATCC 8530	Oral	749	Yes	1	ND	1	ND	ND	ND	ND	ND	ND	ND	ND	ND	ND	ND	ND	ND	ND	ND	ND	ND	ND	ND	ND	ND	ND	ND	ND	ND	ND	ND	ND	ND	ND	ND	ND	ND	ND	ND	ND	ND
SEQF2117_01108	K.EIAPALVSK.F	50S ribosomal protein L5	Lactobacillus	rhamnosus	ATCC 21052	ATCC 21052	Oral	749	Yes	1	ND	1	ND	ND	ND	ND	ND	ND	ND	ND	ND	ND	ND	ND	ND	ND	ND	ND	ND	ND	ND	ND	ND	ND	ND	ND	ND	ND	ND	ND	ND	ND	ND	ND	ND	ND	ND	ND	ND
SEQF2119_00726	K.EIAPALVSK.F	50S ribosomal protein L5	Lactobacillus	rhamnosus	R0011	R0011	Oral	749	Yes	1	ND	1	ND	ND	ND	ND	ND	ND	ND	ND	ND	ND	ND	ND	ND	ND	ND	ND	ND	ND	ND	ND	ND	ND	ND	ND	ND	ND	ND	ND	ND	ND	ND	ND	ND	ND	ND	ND	ND
SEQF2493_02555	K.EIAPALVSK.F	50S ribosomal protein L5	Lactobacillus	casei	CRF28	CRF28	Unassigned	568	Yes	1	ND	1	ND	ND	ND	ND	ND	ND	ND	ND	ND	ND	ND	ND	ND	ND	ND	ND	ND	ND	ND	ND	ND	ND	ND	ND	ND	ND	ND	ND	ND	ND	ND	ND	ND	ND	ND	ND	ND
SEQF2494_02460	K.EIAPALVSK.F	50S ribosomal protein L5	Lactobacillus	casei	Lc-10	Lc-10	Unassigned	568	Yes	1	ND	1	ND	ND	ND	ND	ND	ND	ND	ND	ND	ND	ND	ND	ND	ND	ND	ND	ND	ND	ND	ND	ND	ND	ND	ND	ND	ND	ND	ND	ND	ND	ND	ND	ND	ND	ND	ND	ND
SEQF2495_02611	K.EIAPALVSK.F	50S ribosomal protein L5	Lactobacillus	casei	Lpc-37	Lpc-37	Unassigned	568	Yes	1	ND	1	ND	ND	ND	ND	ND	ND	ND	ND	ND	ND	ND	ND	ND	ND	ND	ND	ND	ND	ND	ND	ND	ND	ND	ND	ND	ND	ND	ND	ND	ND	ND	ND	ND	ND	ND	ND	ND
SEQF2496_00770	K.EIAPALVSK.F	50S ribosomal protein L5	Lactobacillus	casei	M36	M36	Unassigned	568	Yes	1	ND	1	ND	ND	ND	ND	ND	ND	ND	ND	ND	ND	ND	ND	ND	ND	ND	ND	ND	ND	ND	ND	ND	ND	ND	ND	ND	ND	ND	ND	ND	ND	ND	ND	ND	ND	ND	ND	ND
SEQF2499_01992	K.EIAPALVSK.F	50S ribosomal protein L5	Lactobacillus	rhamnosus	LRHMDP2	LRHMDP2	Oral	749	Yes	1	ND	1	ND	ND	ND	ND	ND	ND	ND	ND	ND	ND	ND	ND	ND	ND	ND	ND	ND	ND	ND	ND	ND	ND	ND	ND	ND	ND	ND	ND	ND	ND	ND	ND	ND	ND	ND	ND	ND
SEQF2500_02267	K.EIAPALVSK.F	50S ribosomal protein L5	Lactobacillus	rhamnosus	LRHMDP3	LRHMDP3	Oral	749	Yes	1	ND	1	ND	ND	ND	ND	ND	ND	ND	ND	ND	ND	ND	ND	ND	ND	ND	ND	ND	ND	ND	ND	ND	ND	ND	ND	ND	ND	ND	ND	ND	ND	ND	ND	ND	ND	ND	ND	ND
SEQF2526_02046	K.EIAPALVSK.F	50S ribosomal protein L5	Lactobacillus	paracasei	Lpl7	Lpl7	Oral	716	Yes	1	ND	1	ND	ND	ND	ND	ND	ND	ND	ND	ND	ND	ND	ND	ND	ND	ND	ND	ND	ND	ND	ND	ND	ND	ND	ND	ND	ND	ND	ND	ND	ND	ND	ND	ND	ND	ND	ND	ND
SEQF2527_01868	K.EIAPALVSK.F	50S ribosomal protein L5	Lactobacillus	paracasei	Lpp230	Lpp230	Oral	716	Yes	1	ND	1	ND	ND	ND	ND	ND	ND	ND	ND	ND	ND	ND	ND	ND	ND	ND	ND	ND	ND	ND	ND	ND	ND	ND	ND	ND	ND	ND	ND	ND	ND	ND	ND	ND	ND	ND	ND	ND
SEQF2528_01601	K.EIAPALVSK.F	50S ribosomal protein L5	Lactobacillus	paracasei	Lpp120	Lpp120	Oral	716	Yes	1	ND	1	ND	ND	ND	ND	ND	ND	ND	ND	ND	ND	ND	ND	ND	ND	ND	ND	ND	ND	ND	ND	ND	ND	ND	ND	ND	ND	ND	ND	ND	ND	ND	ND	ND	ND	ND	ND	ND
SEQF2566_02653	K.EIAPALVSK.F	50S ribosomal protein L5	Lactobacillus	casei	LOCK919	LOCK919	Unassigned	568	Yes	1	ND	1	ND	ND	ND	ND	ND	ND	ND	ND	ND	ND	ND	ND	ND	ND	ND	ND	ND	ND	ND	ND	ND	ND	ND	ND	ND	ND	ND	ND	ND	ND	ND	ND	ND	ND	ND	ND	ND
SEQF2568_02339	K.EIAPALVSK.F	50S ribosomal protein L5	Lactobacillus	rhamnosus	LOCK900	LOCK900	Oral	749	Yes	1	ND	1	ND	ND	ND	ND	ND	ND	ND	ND	ND	ND	ND	ND	ND	ND	ND	ND	ND	ND	ND	ND	ND	ND	ND	ND	ND	ND	ND	ND	ND	ND	ND	ND	ND	ND	ND	ND	ND
SEQF2569_02437	K.EIAPALVSK.F	50S ribosomal protein L5	Lactobacillus	rhamnosus	LOCK908	LOCK908	Oral	749	Yes	1	ND	1	ND	ND	ND	ND	ND	ND	ND	ND	ND	ND	ND	ND	ND	ND	ND	ND	ND	ND	ND	ND	ND	ND	ND	ND	ND	ND	ND	ND	ND	ND	ND	ND	ND	ND	ND	ND	ND
SEQF1457_03286	K.VGNEGVITVEEAK.T	60 kDa chaperonin	Ochrobactrum	anthropi	ATCC 49188	ATCC 49188	Unassigned	544	Yes	ND	ND	ND	ND	ND	ND	ND	ND	ND	ND	ND	ND	ND	ND	ND	ND	ND	ND	ND	ND	ND	ND	ND	ND	ND	ND	ND	ND	ND	ND	ND	ND	ND	ND	ND	ND	ND	ND	ND	ND
SEQF1892_01079	K.VGNEGVITVEEAK.T	60 kDa chaperonin	Brevundimonas	diminuta	470-4, ATCC 13184	470-4, ATCC 13184	Unassigned	590	Yes	ND	ND	ND	ND	ND	ND	ND	ND	ND	ND	ND	ND	ND	ND	ND	ND	ND	ND	ND	ND	ND	ND	ND	ND	ND	ND	ND	ND	ND	ND	ND	ND	ND	ND	ND	ND	ND	ND	ND	ND
SEQF2056_03038	K.VGNEGVITVEEAK.T	60 kDa chaperonin	Brevundimonas	diminuta	ATCC 11568	ATCC 11568	Unassigned	590	Yes	ND	ND	ND	ND	ND	ND	ND	ND	ND	ND	ND	ND	ND	ND	ND	ND	ND	ND	ND	ND	ND	ND	ND	ND	ND	ND	ND	ND	ND	ND	ND	ND	ND	ND	ND	ND	ND	ND	ND	ND
SEQF2664_01223	K.VGNEGVITVEEAK.T	60 kDa chaperonin	Bartonella	schoenbuchensis	m07a	m07a	Unassigned	1	Yes	ND	ND	ND	ND	ND	ND	ND	ND	ND	ND	ND	ND	ND	ND	ND	ND	ND	ND	ND	ND	ND	ND	ND	ND	ND	ND	ND	ND	ND	ND	ND	ND	ND	ND	ND	ND	ND	ND	ND	ND
SEQF2673_03165	K.VGNEGVITVEEAK.T	60 kDa chaperonin	Ochrobactrum	anthropi	W13P3	W13P3	Unassigned	544	Yes	ND	ND	ND	ND	ND	ND	ND	ND	ND	ND	ND	ND	ND	ND	ND	ND	ND	ND	ND	ND	ND	ND	ND	ND	ND	ND	ND	ND	ND	ND	ND	ND	ND	ND	ND	ND	ND	ND	ND	ND
SEQF2487_06981	K.VGNEGVITVEEAK.G	60 kDa chaperonin 1	Bradyrhizobium	elkanii	USDA 76	USDA 76	Unassigned	597	Yes	ND	ND	ND	ND	ND	ND	ND	ND	ND	ND	ND	ND	ND	ND	ND	ND	ND	ND	ND	ND	ND	ND	ND	ND	ND	ND	ND	ND	ND	ND	ND	ND	ND	ND	ND	ND	ND	ND	ND	ND
SEQF2487_00680	K.VGNEGVITVEEAK.H	60 kDa chaperonin 1	Bradyrhizobium	elkanii	USDA 76	USDA 76	Unassigned	597	Yes	ND	ND	ND	ND	ND	ND	ND	ND	ND	ND	ND	ND	ND	ND	ND	ND	ND	ND	ND	ND	ND	ND	ND	ND	ND	ND	ND	ND	ND	ND	ND	ND	ND	ND	ND	ND	ND	ND	ND	ND
SEQF2325_03216	K.VGNEGVITVEEAK.S	60 kDa chaperonin 1	Bradyrhizobium	elkanii	587	587	Unassigned	597	Yes	ND	ND	ND	ND	ND	ND	ND	ND	ND	ND	ND	ND	ND	ND	ND	ND	ND	ND	ND	ND	ND	ND	ND	ND	ND	ND	ND	ND	ND	ND	ND	ND	ND	ND	ND	ND	ND	ND	ND	ND
SEQF2487_03472	K.VGNEGVITVEEAK.S	60 kDa chaperonin 1	Bradyrhizobium	elkanii	USDA 76	USDA 76	Unassigned	597	Yes	ND	ND	ND	ND	ND	ND	ND	ND	ND	ND	ND	ND	ND	ND	ND	ND	ND	ND	ND	ND	ND	ND	ND	ND	ND	ND	ND	ND	ND	ND	ND	ND	ND	ND	ND	ND	ND	ND	ND	ND
SEQF3086_02672	K.VGNEGVITVEEAK.S	60 kDa chaperonin 1	Novosphingobium	panipatense	P5:ABC	P5:ABC	Unassigned	342	Yes	ND	ND	ND	ND	ND	ND	ND	ND	ND	ND	ND	ND	ND	ND	ND	ND	ND	ND	ND	ND	ND	ND	ND	ND	ND	ND	ND	ND	ND	ND	ND	ND	ND	ND	ND	ND	ND	ND	ND	ND
SEQF1025_04642	K.VGNEGVITVEEAK.T	60 kDa chaperonin 1	Mesorhizobium	loti	MAFF303099	MAFF303099	Unassigned	659	Yes	ND	ND	ND	ND	ND	ND	ND	ND	ND	ND	ND	ND	ND	ND	ND	ND	ND	ND	ND	ND	ND	ND	ND	ND	ND	ND	ND	ND	ND	ND	ND	ND	ND	ND	ND	ND	ND	ND	ND	ND
SEQF2482_03543	K.VGNEGVITVEEAK.T	60 kDa chaperonin 1	Agrobacterium	tumefaciens	str. Cherry 2E-2-2	str. Cherry 2E-2-2	Unassigned	485	Yes	ND	ND	ND	ND	ND	ND	ND	ND	ND	ND	ND	ND	ND	ND	ND	ND	ND	ND	ND	ND	ND	ND	ND	ND	ND	ND	ND	ND	ND	ND	ND	ND	ND	ND	ND	ND	ND	ND	ND	ND
SEQF2763_01008	K.VGNEGVITVEEAK.T	60 kDa chaperonin 1	Mesorhizobium	loti	NZP2037	NZP2037	Unassigned	659	Yes	ND	ND	ND	ND	ND	ND	ND	ND	ND	ND	ND	ND	ND	ND	ND	ND	ND	ND	ND	ND	ND	ND	ND	ND	ND	ND	ND	ND	ND	ND	ND	ND	ND	ND	ND	ND	ND	ND	ND	ND
SEQF2763_06844	K.VGNEGVITVEEAK.T	60 kDa chaperonin 1	Mesorhizobium	loti	NZP2037	NZP2037	Unassigned	659	Yes	ND	ND	ND	ND	ND	ND	ND	ND	ND	ND	ND	ND	ND	ND	ND	ND	ND	ND	ND	ND	ND	ND	ND	ND	ND	ND	ND	ND	ND	ND	ND	ND	ND	ND	ND	ND	ND	ND	ND	ND
SEQF2764_03871	K.VGNEGVITVEEAK.T	60 kDa chaperonin 1	Mesorhizobium	loti	USDA 3471	USDA 3471	Unassigned	659	Yes	ND	ND	ND	ND	ND	ND	ND	ND	ND	ND	ND	ND	ND	ND	ND	ND	ND	ND	ND	ND	ND	ND	ND	ND	ND	ND	ND	ND	ND	ND	ND	ND	ND	ND	ND	ND	ND	ND	ND	ND
SEQF1167_00679	R.VGNEGVITVEEAK.T	60 kDa chaperonin 1	Agrobacterium	tumefaciens	str. C58, ATCC 33970	str. C58, ATCC 33970	Unassigned	485	Yes	ND	ND	ND	ND	ND	ND	ND	ND	ND	ND	ND	ND	ND	ND	ND	ND	ND	ND	ND	ND	ND	ND	ND	ND	ND	ND	ND	ND	ND	ND	ND	ND	ND	ND	ND	ND	ND	ND	ND	ND
SEQF2035_02715	R.VGNEGVITVEEAK.T	60 kDa chaperonin 1	Agrobacterium	tumefaciens	F2	F2	Unassigned	485	Yes	ND	ND	ND	ND	ND	ND	ND	ND	ND	ND	ND	ND	ND	ND	ND	ND	ND	ND	ND	ND	ND	ND	ND	ND	ND	ND	ND	ND	ND	ND	ND	ND	ND	ND	ND	ND	ND	ND	ND	ND
SEQF2321_00275	R.VGNEGVITVEEAK.T	60 kDa chaperonin 1	Agrobacterium	tumefaciens	5A	5A	Unassigned	485	Yes	ND	ND	ND	ND	ND	ND	ND	ND	ND	ND	ND	ND	ND	ND	ND	ND	ND	ND	ND	ND	ND	ND	ND	ND	ND	ND	ND	ND	ND	ND	ND	ND	ND	ND	ND	ND	ND	ND	ND	ND
SEQF2322_03989	R.VGNEGVITVEEAK.T	60 kDa chaperonin 1	Agrobacterium	tumefaciens	CCNWGS0286	CCNWGS0286	Unassigned	485	Yes	ND	ND	ND	ND	ND	ND	ND	ND	ND	ND	ND	ND	ND	ND	ND	ND	ND	ND	ND	ND	ND	ND	ND	ND	ND	ND	ND	ND	ND	ND	ND	ND	ND	ND	ND	ND	ND	ND	ND	ND
SEQF2487_08391	K.VGNEGVITVEEAK.S	60 kDa chaperonin 2	Bradyrhizobium	elkanii	USDA 76	USDA 76	Unassigned	597	Yes	ND	ND	ND	ND	ND	ND	ND	ND	ND	ND	ND	ND	ND	ND	ND	ND	ND	ND	ND	ND	ND	ND	ND	ND	ND	ND	ND	ND	ND	ND	ND	ND	ND	ND	ND	ND	ND	ND	ND	ND
SEQF2411_02623	K.VGNEGVITVEEAK.S	60 kDa chaperonin 3	Afipia	broomeae	ATCC 49717	ATCC 49717	Unassigned	559	Yes	ND	ND	ND	ND	ND	ND	ND	ND	ND	ND	ND	ND	ND	ND	ND	ND	ND	ND	ND	ND	ND	ND	ND	ND	ND	ND	ND	ND	ND	ND	ND	ND	ND	ND	ND	ND	ND	ND	ND	ND
SEQF2487_03139	K.VGNEGVITVEEAK.S	60 kDa chaperonin 3	Bradyrhizobium	elkanii	USDA 76	USDA 76	Unassigned	597	Yes	ND	ND	ND	ND	ND	ND	ND	ND	ND	ND	ND	ND	ND	ND	ND	ND	ND	ND	ND	ND	ND	ND	ND	ND	ND	ND	ND	ND	ND	ND	ND	ND	ND	ND	ND	ND	ND	ND	ND	ND
SEQF2487_03377	K.VGNEGVITVEEAK.S	60 kDa chaperonin 3	Bradyrhizobium	elkanii	USDA 76	USDA 76	Unassigned	597	Yes	ND	ND	ND	ND	ND	ND	ND	ND	ND	ND	ND	ND	ND	ND	ND	ND	ND	ND	ND	ND	ND	ND	ND	ND	ND	ND	ND	ND	ND	ND	ND	ND	ND	ND	ND	ND	ND	ND	ND	ND
SEQF2487_06433	K.VGNEGVITVEEAK.S	60 kDa chaperonin 3	Bradyrhizobium	elkanii	USDA 76	USDA 76	Unassigned	597	Yes	ND	ND	ND	ND	ND	ND	ND	ND	ND	ND	ND	ND	ND	ND	ND	ND	ND	ND	ND	ND	ND	ND	ND	ND	ND	ND	ND	ND	ND	ND	ND	ND	ND	ND	ND	ND	ND	ND	ND	ND
SEQF2894_00515	K.VGNEGVITVEEAK.G	60 kDa chaperonin 5	Roseomonas	mucosa	au37	au37	Unassigned	245	Yes	ND	ND	ND	ND	ND	ND	ND	ND	ND	ND	ND	ND	ND	ND	ND	ND	ND	ND	ND	ND	ND	ND	ND	ND	ND	ND	ND	ND	ND	ND	ND	ND	ND	ND	ND	ND	ND	ND	ND	ND
SEQF2908_02320	K.VGNEGVITVEEAK.G	60 kDa chaperonin 5	Roseomonas	gilardii	u14_5	u14_5	Unassigned	244	Yes	ND	ND	ND	ND	ND	ND	ND	ND	ND	ND	ND	ND	ND	ND	ND	ND	ND	ND	ND	ND	ND	ND	ND	ND	ND	ND	ND	ND	ND	ND	ND	ND	ND	ND	ND	ND	ND	ND	ND	ND
SEQF2325_05026	K.VGNEGVITVEEAK.S	60 kDa chaperonin 5	Bradyrhizobium	elkanii	587	587	Unassigned	597	Yes	ND	ND	ND	ND	ND	ND	ND	ND	ND	ND	ND	ND	ND	ND	ND	ND	ND	ND	ND	ND	ND	ND	ND	ND	ND	ND	ND	ND	ND	ND	ND	ND	ND	ND	ND	ND	ND	ND	ND	ND
SEQF2411_03590	K.VGNEGVITVEEAK.S	60 kDa chaperonin 5	Afipia	broomeae	ATCC 49717	ATCC 49717	Unassigned	559	Yes	ND	ND	ND	ND	ND	ND	ND	ND	ND	ND	ND	ND	ND	ND	ND	ND	ND	ND	ND	ND	ND	ND	ND	ND	ND	ND	ND	ND	ND	ND	ND	ND	ND	ND	ND	ND	ND	ND	ND	ND
SEQF2848_00352	K.VGNEGVITVEEAK.S	60 kDa chaperonin 5	Micavibrio	aeruginosavorus	arl_13	arl_13	Unassigned	330	Yes	ND	ND	ND	ND	ND	ND	ND	ND	ND	ND	ND	ND	ND	ND	ND	ND	ND	ND	ND	ND	ND	ND	ND	ND	ND	ND	ND	ND	ND	ND	ND	ND	ND	ND	ND	ND	ND	ND	ND	ND
SEQF1025_01924	K.VGNEGVITVEEAK.T	60 kDa chaperonin 5	Mesorhizobium	loti	MAFF303099	MAFF303099	Unassigned	659	Yes	ND	ND	ND	ND	ND	ND	ND	ND	ND	ND	ND	ND	ND	ND	ND	ND	ND	ND	ND	ND	ND	ND	ND	ND	ND	ND	ND	ND	ND	ND	ND	ND	ND	ND	ND	ND	ND	ND	ND	ND
SEQF2763_03387	K.VGNEGVITVEEAK.T	60 kDa chaperonin 5	Mesorhizobium	loti	NZP2037	NZP2037	Unassigned	659	Yes	ND	ND	ND	ND	ND	ND	ND	ND	ND	ND	ND	ND	ND	ND	ND	ND	ND	ND	ND	ND	ND	ND	ND	ND	ND	ND	ND	ND	ND	ND	ND	ND	ND	ND	ND	ND	ND	ND	ND	ND
SEQF1087_06786	R.VGNEGVITVEEAK.S	60 kDa chaperonin 5	Agrobacterium	tumefaciens	biovar II K84	biovar II K84	Unassigned	485	Yes	ND	ND	ND	ND	ND	ND	ND	ND	ND	ND	ND	ND	ND	ND	ND	ND	ND	ND	ND	ND	ND	ND	ND	ND	ND	ND	ND	ND	ND	ND	ND	ND	ND	ND	ND	ND	ND	ND	ND	ND
SEQF1087_03986	K.IAFTGETTTGR.L	Acetaldehyde dehydrogenase 2	Agrobacterium	tumefaciens	biovar II K84	biovar II K84	Unassigned	485	Yes	ND	ND	ND	ND	ND	ND	ND	ND	ND	ND	ND	ND	ND	ND	ND	ND	ND	ND	ND	ND	ND	ND	ND	ND	ND	ND	ND	ND	ND	ND	1	ND	ND	ND	ND	ND	ND	ND	ND	ND
SEQF1457_00302	K.IAFTGETTTGR.L	Acetaldehyde dehydrogenase 2	Ochrobactrum	anthropi	ATCC 49188	ATCC 49188	Unassigned	544	Yes	ND	ND	ND	ND	ND	ND	ND	ND	ND	ND	ND	ND	ND	ND	ND	ND	ND	ND	ND	ND	ND	ND	ND	ND	ND	ND	ND	ND	ND	ND	1	ND	ND	ND	ND	ND	ND	ND	ND	ND
SEQF1920_00265	K.IAFTGETTTGR.L	Acetaldehyde dehydrogenase 2	Lysinibacillus	fusiformis	ZC1	ZC1	Unassigned	614	Yes	ND	ND	ND	ND	ND	ND	ND	ND	ND	ND	ND	ND	ND	ND	ND	ND	ND	ND	ND	ND	ND	ND	ND	ND	ND	ND	ND	ND	ND	ND	1	ND	ND	ND	ND	ND	ND	ND	ND	ND
SEQF1926_00336	K.IAFTGETTTGR.L	Acetaldehyde dehydrogenase 2	Achromobacter	xylosoxidans	A8	A8	Unassigned	343	Yes	ND	ND	ND	ND	ND	ND	ND	ND	ND	ND	ND	ND	ND	ND	ND	ND	ND	ND	ND	ND	ND	ND	ND	ND	ND	ND	ND	ND	ND	ND	1	ND	ND	ND	ND	ND	ND	ND	ND	ND
SEQF2029_02470	K.IAFTGETTTGR.L	Acetaldehyde dehydrogenase 2	Achromobacter	xylosoxidans	AXX-A	AXX-A	Unassigned	343	Yes	ND	ND	ND	ND	ND	ND	ND	ND	ND	ND	ND	ND	ND	ND	ND	ND	ND	ND	ND	ND	ND	ND	ND	ND	ND	ND	ND	ND	ND	ND	1	ND	ND	ND	ND	ND	ND	ND	ND	ND
SEQF2030_00563	K.IAFTGETTTGR.L	Acetaldehyde dehydrogenase 2	Achromobacter	xylosoxidans	C54	C54	Unassigned	343	Yes	ND	ND	ND	ND	ND	ND	ND	ND	ND	ND	ND	ND	ND	ND	ND	ND	ND	ND	ND	ND	ND	ND	ND	ND	ND	ND	ND	ND	ND	ND	1	ND	ND	ND	ND	ND	ND	ND	ND	ND
SEQF2325_00627	K.IAFTGETTTGR.L	Acetaldehyde dehydrogenase 2	Bradyrhizobium	elkanii	587	587	Unassigned	597	Yes	ND	ND	ND	ND	ND	ND	ND	ND	ND	ND	ND	ND	ND	ND	ND	ND	ND	ND	ND	ND	ND	ND	ND	ND	ND	ND	ND	ND	ND	ND	1	ND	ND	ND	ND	ND	ND	ND	ND	ND
SEQF2422_03932	K.IAFTGETTTGR.L	Acetaldehyde dehydrogenase 2	Lysinibacillus	fusiformis	ZB2	ZB2	Unassigned	614	Yes	ND	ND	ND	ND	ND	ND	ND	ND	ND	ND	ND	ND	ND	ND	ND	ND	ND	ND	ND	ND	ND	ND	ND	ND	ND	ND	ND	ND	ND	ND	1	ND	ND	ND	ND	ND	ND	ND	ND	ND
SEQF2487_06443	K.IAFTGETTTGR.L	Acetaldehyde dehydrogenase 2	Bradyrhizobium	elkanii	USDA 76	USDA 76	Unassigned	597	Yes	ND	ND	ND	ND	ND	ND	ND	ND	ND	ND	ND	ND	ND	ND	ND	ND	ND	ND	ND	ND	ND	ND	ND	ND	ND	ND	ND	ND	ND	ND	1	ND	ND	ND	ND	ND	ND	ND	ND	ND
SEQF2546_01864	K.IAFTGETTTGR.L	Acetaldehyde dehydrogenase 2	Achromobacter	xylosoxidans	NH44784-1996	NH44784-1996	Unassigned	343	Yes	ND	ND	ND	ND	ND	ND	ND	ND	ND	ND	ND	ND	ND	ND	ND	ND	ND	ND	ND	ND	ND	ND	ND	ND	ND	ND	ND	ND	ND	ND	1	ND	ND	ND	ND	ND	ND	ND	ND	ND
SEQF2610_00362	K.IAFTGETTTGR.L	Acetaldehyde dehydrogenase 2	Achromobacter	xylosoxidans	NBRC 15126 = ATCC 27061	NBRC 15126 = ATCC 27061	Unassigned	343	Yes	ND	ND	ND	ND	ND	ND	ND	ND	ND	ND	ND	ND	ND	ND	ND	ND	ND	ND	ND	ND	ND	ND	ND	ND	ND	ND	ND	ND	ND	ND	1	ND	ND	ND	ND	ND	ND	ND	ND	ND
SEQF2673_01265	K.IAFTGETTTGR.L	Acetaldehyde dehydrogenase 2	Ochrobactrum	anthropi	W13P3	W13P3	Unassigned	544	Yes	ND	ND	ND	ND	ND	ND	ND	ND	ND	ND	ND	ND	ND	ND	ND	ND	ND	ND	ND	ND	ND	ND	ND	ND	ND	ND	ND	ND	ND	ND	1	ND	ND	ND	ND	ND	ND	ND	ND	ND
SEQF2763_03556	K.IAFTGETTTGR.L	Acetaldehyde dehydrogenase 2	Mesorhizobium	loti	NZP2037	NZP2037	Unassigned	659	Yes	ND	ND	ND	ND	ND	ND	ND	ND	ND	ND	ND	ND	ND	ND	ND	ND	ND	ND	ND	ND	ND	ND	ND	ND	ND	ND	ND	ND	ND	ND	1	ND	ND	ND	ND	ND	ND	ND	ND	ND
SEQF2764_04379	K.IAFTGETTTGR.L	Acetaldehyde dehydrogenase 2	Mesorhizobium	loti	USDA 3471	USDA 3471	Unassigned	659	Yes	ND	ND	ND	ND	ND	ND	ND	ND	ND	ND	ND	ND	ND	ND	ND	ND	ND	ND	ND	ND	ND	ND	ND	ND	ND	ND	ND	ND	ND	ND	1	ND	ND	ND	ND	ND	ND	ND	ND	ND
SEQF2854_01621	K.IAFTGETTTGR.L	Acetaldehyde dehydrogenase 2	Cupriavidus	gilardii	cr3	cr3	Unassigned	27	Yes	ND	ND	ND	ND	ND	ND	ND	ND	ND	ND	ND	ND	ND	ND	ND	ND	ND	ND	ND	ND	ND	ND	ND	ND	ND	ND	ND	ND	ND	ND	1	ND	ND	ND	ND	ND	ND	ND	ND	ND
SEQF2863_01727	K.IAFTGETTTGR.L	Acetaldehyde dehydrogenase 2	Acidovorax	ebreus	tpsy	tpsy	Unassigned	209	Yes	ND	ND	ND	ND	ND	ND	ND	ND	ND	ND	ND	ND	ND	ND	ND	ND	ND	ND	ND	ND	ND	ND	ND	ND	ND	ND	ND	ND	ND	ND	1	ND	ND	ND	ND	ND	ND	ND	ND	ND
SEQF2894_02898	K.IAFTGETTTGR.L	Acetaldehyde dehydrogenase 2	Roseomonas	mucosa	au37	au37	Unassigned	245	Yes	ND	ND	ND	ND	ND	ND	ND	ND	ND	ND	ND	ND	ND	ND	ND	ND	ND	ND	ND	ND	ND	ND	ND	ND	ND	ND	ND	ND	ND	ND	1	ND	ND	ND	ND	ND	ND	ND	ND	ND
SEQF2908_03893	K.IAFTGETTTGR.L	Acetaldehyde dehydrogenase 2	Roseomonas	gilardii	u14_5	u14_5	Unassigned	244	Yes	ND	ND	ND	ND	ND	ND	ND	ND	ND	ND	ND	ND	ND	ND	ND	ND	ND	ND	ND	ND	ND	ND	ND	ND	ND	ND	ND	ND	ND	ND	1	ND	ND	ND	ND	ND	ND	ND	ND	ND
SEQF3079_02635	K.IAFTGETTTGR.L	Acetaldehyde dehydrogenase 2	Sphingomonas	echinoides	ATCC 14820	ATCC 14820	Unassigned	3	Yes	ND	ND	ND	ND	ND	ND	ND	ND	ND	ND	ND	ND	ND	ND	ND	ND	ND	ND	ND	ND	ND	ND	ND	ND	ND	ND	ND	ND	ND	ND	1	ND	ND	ND	ND	ND	ND	ND	ND	ND
SEQF3080_00365	K.IAFTGETTTGR.L	Acetaldehyde dehydrogenase 2	Porphyrobacter	tepidarius	DSM 10594	DSM 10594	Unassigned	7	Yes	ND	ND	ND	ND	ND	ND	ND	ND	ND	ND	ND	ND	ND	ND	ND	ND	ND	ND	ND	ND	ND	ND	ND	ND	ND	ND	ND	ND	ND	ND	1	ND	ND	ND	ND	ND	ND	ND	ND	ND
SEQF3086_02249	K.IAFTGETTTGR.L	Acetaldehyde dehydrogenase 2	Novosphingobium	panipatense	P5:ABC	P5:ABC	Unassigned	342	Yes	ND	ND	ND	ND	ND	ND	ND	ND	ND	ND	ND	ND	ND	ND	ND	ND	ND	ND	ND	ND	ND	ND	ND	ND	ND	ND	ND	ND	ND	ND	1	ND	ND	ND	ND	ND	ND	ND	ND	ND
SEQF3089_00648	K.IAFTGETTTGR.L	Acetaldehyde dehydrogenase 2	Neisseria	perflava	CCH6-A12	CCH6-A12	Unassigned	101	Yes	ND	ND	ND	ND	ND	ND	ND	ND	ND	ND	ND	ND	ND	ND	ND	ND	ND	ND	ND	ND	ND	ND	ND	ND	ND	ND	ND	ND	ND	ND	1	ND	ND	ND	ND	ND	ND	ND	ND	ND
SEQF2603_07099	K.AQDTAELFFDEVR.V	Acyl-CoA dehydrogenase	Ralstonia	pickettii	DTP0602	DTP0602	Unassigned	854	Yes	ND	ND	ND	ND	ND	ND	ND	ND	ND	ND	ND	ND	ND	ND	1	ND	ND	ND	ND	ND	ND	ND	ND	ND	ND	ND	ND	ND	ND	ND	ND	ND	ND	ND	ND	ND	ND	ND	ND	ND
SEQF1977_03402	F.PAINVNDSVTK.S	Adenosylhomocysteinase	Ralstonia	pickettii	12D	12D	Unassigned	854	No	ND	ND	ND	ND	ND	ND	ND	ND	ND	ND	ND	ND	ND	ND	ND	ND	ND	ND	ND	ND	ND	ND	ND	ND	ND	ND	ND	ND	1	ND	ND	ND	ND	ND	ND	ND	ND	ND	ND	ND
SEQF3076_04515	I.PAINVNDSVTK.S	Adenosylhomocysteinase	Pseudomonas	luteola	PL_348	PL_348	Unassigned	344	No	ND	ND	ND	ND	ND	ND	ND	ND	ND	ND	ND	ND	ND	ND	ND	ND	ND	ND	ND	ND	ND	ND	ND	ND	ND	ND	ND	ND	1	ND	ND	ND	ND	ND	ND	ND	ND	ND	ND	ND
SEQF2408_00183	K.DGPFKPNH(+26.02)YR.Y	Adenosylhomocysteinase	Burkholderia	cepacia	GG4	GG4	Unassigned	571	Yes	ND	ND	ND	ND	ND	ND	ND	ND	ND	ND	ND	ND	ND	ND	ND	1	ND	ND	ND	ND	ND	ND	1	ND	ND	ND	ND	ND	ND	ND	ND	ND	ND	ND	ND	ND	ND	ND	ND	ND
SEQF2716_00195	K.DGPFKPNH(+26.02)YR.Y	Adenosylhomocysteinase	Burkholderia	cepacia	JBK9	JBK9	Unassigned	571	Yes	ND	ND	ND	ND	ND	ND	ND	ND	ND	ND	ND	ND	ND	ND	ND	1	ND	ND	ND	ND	ND	ND	1	ND	ND	ND	ND	ND	ND	ND	ND	ND	ND	ND	ND	ND	ND	ND	ND	ND
SEQF2513_00194	K.FGDLPAAEK(+42.01)TK.N	Adenosylhomocysteinase	Pseudomonas	stutzeri	TS44	TS44	Unassigned	477	Yes	ND	ND	ND	ND	ND	ND	ND	0	ND	ND	ND	ND	ND	ND	ND	ND	ND	ND	ND	ND	ND	ND	ND	ND	ND	ND	ND	ND	ND	ND	ND	ND	ND	ND	ND	ND	ND	ND	ND	ND
SEQF2848_00122	K.GLSEETTTGVH(+57.02)R(+14.02).L	Adenosylhomocysteinase	Micavibrio	aeruginosavorus	arl_13	arl_13	Unassigned	330	Yes	ND	ND	ND	1	ND	1	ND	ND	ND	ND	ND	ND	ND	ND	ND	1	ND	ND	ND	ND	ND	ND	ND	ND	1	1	1	ND	ND	ND	ND	ND	ND	ND	ND	ND	ND	ND	ND	ND
SEQF1926_06224	K.RIILLAQ(+.98)GR.L	Adenosylhomocysteinase	Achromobacter	xylosoxidans	A8	A8	Unassigned	343	Yes	ND	ND	ND	1	1	1	ND	ND	ND	ND	ND	ND	ND	ND	ND	ND	ND	ND	2	ND	ND	ND	ND	ND	1	1	1	ND	ND	1	ND	ND	ND	ND	ND	1	ND	ND	1	0
#SEQF1072_01022	K.SKFDNLYGC(+58.01)R(-.98).E	Adenosylhomocysteinase	Tannerella	forsythia	92A2 not ATCC 43037, FDC 338	92A2 not ATCC 43037, FDC 338	Oral	613	No	ND	ND	ND	ND	ND	ND	ND	ND	ND	ND	ND	ND	ND	ND	ND	ND	ND	ND	ND	ND	ND	ND	ND	ND	ND	ND	ND	ND	ND	ND	ND	ND	ND	ND	ND	ND	ND	ND	ND	ND
SEQF1926_06224	K.SKFDNLYGC(+58.01)R(-.98).E	Adenosylhomocysteinase	Achromobacter	xylosoxidans	A8	A8	Unassigned	343	No	ND	ND	ND	ND	ND	ND	ND	ND	ND	ND	ND	ND	ND	ND	ND	ND	ND	ND	ND	ND	ND	ND	ND	ND	ND	ND	ND	ND	ND	ND	ND	ND	ND	ND	ND	ND	ND	ND	ND	ND
SEQF1977_03402	K.SKFDNLYGC(+58.01)R(-.98).E	Adenosylhomocysteinase	Ralstonia	pickettii	12D	12D	Unassigned	854	No	ND	ND	ND	ND	ND	ND	ND	ND	ND	ND	ND	ND	ND	ND	ND	ND	ND	ND	ND	ND	ND	ND	ND	ND	ND	ND	ND	ND	ND	ND	ND	ND	ND	ND	ND	ND	ND	ND	ND	ND
SEQF2408_00183	K.SKFDNLYGC(+58.01)R(-.98).E	Adenosylhomocysteinase	Burkholderia	cepacia	GG4	GG4	Unassigned	571	No	ND	ND	ND	ND	ND	ND	ND	ND	ND	ND	ND	ND	ND	ND	ND	ND	ND	ND	ND	ND	ND	ND	ND	ND	ND	ND	ND	ND	ND	ND	ND	ND	ND	ND	ND	ND	ND	ND	ND	ND
#SEQF2634_02271	K.SKFDNLYGC(+58.01)R(-.98).E	Adenosylhomocysteinase	Tannerella	sp. HMT 286	isolate Cell 1/3	isolate Cell 1/3	Oral	286	Yes	ND	ND	ND	ND	ND	ND	ND	ND	ND	ND	ND	ND	ND	ND	ND	ND	ND	ND	ND	ND	ND	ND	ND	ND	ND	ND	ND	ND	ND	ND	ND	ND	ND	ND	ND	ND	ND	ND	ND	ND
#SEQF2635_01829	K.SKFDNLYGC(+58.01)R(-.98).E	Adenosylhomocysteinase	Tannerella	sp. HMT 286	isolate Cell 1/3	isolate Cell 1/3	Oral	286	Yes	ND	ND	ND	ND	ND	ND	ND	ND	ND	ND	ND	ND	ND	ND	ND	ND	ND	ND	ND	ND	ND	ND	ND	ND	ND	ND	ND	ND	ND	ND	ND	ND	ND	ND	ND	ND	ND	ND	ND	ND
#SEQF2636_02709	K.SKFDNLYGC(+58.01)R(-.98).E	Adenosylhomocysteinase	Tannerella	sp. HMT 286	isolate Cell 5	isolate Cell 5	Oral	286	Yes	ND	ND	ND	ND	ND	ND	ND	ND	ND	ND	ND	ND	ND	ND	ND	ND	ND	ND	ND	ND	ND	ND	ND	ND	ND	ND	ND	ND	ND	ND	ND	ND	ND	ND	ND	ND	ND	ND	ND	ND
#SEQF2637_01447	K.SKFDNLYGC(+58.01)R(-.98).E	Adenosylhomocysteinase	Tannerella	sp. HMT 286	isolate Cell 5	isolate Cell 5	Oral	286	Yes	ND	ND	ND	ND	ND	ND	ND	ND	ND	ND	ND	ND	ND	ND	ND	ND	ND	ND	ND	ND	ND	ND	ND	ND	ND	ND	ND	ND	ND	ND	ND	ND	ND	ND	ND	ND	ND	ND	ND	ND
#SEQF2637_01450	K.SKFDNLYGC(+58.01)R(-.98).E	Adenosylhomocysteinase	Tannerella	sp. HMT 286	isolate Cell 6/7/9	isolate Cell 6/7/9	Oral	286	Yes	ND	ND	ND	ND	ND	ND	ND	ND	ND	ND	ND	ND	ND	ND	ND	ND	ND	ND	ND	ND	ND	ND	ND	ND	ND	ND	ND	ND	ND	ND	ND	ND	ND	ND	ND	ND	ND	ND	ND	ND
#SEQF2637_01453	K.SKFDNLYGC(+58.01)R(-.98).E	Adenosylhomocysteinase	Tannerella	sp. HMT 286	isolate Cell 6/7/9	isolate Cell 6/7/9	Oral	286	Yes	ND	ND	ND	ND	ND	ND	ND	ND	ND	ND	ND	ND	ND	ND	ND	ND	ND	ND	ND	ND	ND	ND	ND	ND	ND	ND	ND	ND	ND	ND	ND	ND	ND	ND	ND	ND	ND	ND	ND	ND
#SEQF2637_01456	K.SKFDNLYGC(+58.01)R(-.98).E	Adenosylhomocysteinase	Tannerella	sp. HMT 286	isolate Cell 6/7/9	isolate Cell 6/7/9	Oral	286	Yes	ND	ND	ND	ND	ND	ND	ND	ND	ND	ND	ND	ND	ND	ND	ND	ND	ND	ND	ND	ND	ND	ND	ND	ND	ND	ND	ND	ND	ND	ND	ND	ND	ND	ND	ND	ND	ND	ND	ND	ND
#SEQF2638_00994	K.SKFDNLYGC(+58.01)R(-.98).E	Adenosylhomocysteinase	Tannerella	sp. HMT 286	isolate Cell 8/11	isolate Cell 8/11	Oral	286	Yes	ND	ND	ND	ND	ND	ND	ND	ND	ND	ND	ND	ND	ND	ND	ND	ND	ND	ND	ND	ND	ND	ND	ND	ND	ND	ND	ND	ND	ND	ND	ND	ND	ND	ND	ND	ND	ND	ND	ND	ND
SEQF2716_00195	K.SKFDNLYGC(+58.01)R(-.98).E	Adenosylhomocysteinase	Burkholderia	cepacia	JBK9	JBK9	Unassigned	571	No	ND	ND	ND	ND	ND	ND	ND	ND	ND	ND	ND	ND	ND	ND	ND	ND	ND	ND	ND	ND	ND	ND	ND	ND	ND	ND	ND	ND	ND	ND	ND	ND	ND	ND	ND	ND	ND	ND	ND	ND
SEQF2738_02286	K.SKFDNLYGC(+58.01)R(-.98).E	Adenosylhomocysteinase	Tannerella	forsythia	ATCC 43037, FDC 338	ATCC 43037, FDC 338	Oral	613	Yes	ND	ND	ND	ND	ND	ND	ND	ND	ND	ND	ND	ND	ND	ND	ND	ND	ND	ND	ND	ND	ND	ND	ND	ND	ND	ND	ND	ND	ND	ND	ND	ND	ND	ND	ND	ND	ND	ND	ND	ND
#SEQF2803_00643	K.SKFDNLYGC(+58.01)R(-.98).E	Adenosylhomocysteinase	Stenotrophomonas	nitritireducens	DSM 12575	DSM 12575	Unassigned	37	Yes	ND	ND	ND	ND	ND	ND	ND	ND	ND	ND	ND	ND	ND	ND	ND	ND	ND	ND	ND	ND	ND	ND	ND	ND	ND	ND	ND	ND	ND	ND	ND	ND	ND	ND	ND	ND	ND	ND	ND	ND
#SEQF2807_02149	K.SKFDNLYGC(+58.01)R(-.98).E	Adenosylhomocysteinase	Tannerella	sp. HMT 286	W11667	W11667	Oral	286	Yes	ND	ND	ND	ND	ND	ND	ND	ND	ND	ND	ND	ND	ND	ND	ND	ND	ND	ND	ND	ND	ND	ND	ND	ND	ND	ND	ND	ND	ND	ND	ND	ND	ND	ND	ND	ND	ND	ND	ND	ND
SEQF2848_00122	K.SKFDNLYGC(+58.01)R(-.98).E	Adenosylhomocysteinase	Micavibrio	aeruginosavorus	arl_13	arl_13	Unassigned	330	Yes	ND	ND	ND	ND	ND	ND	ND	ND	ND	ND	ND	ND	ND	ND	ND	ND	ND	ND	ND	ND	ND	ND	ND	ND	ND	ND	ND	ND	ND	ND	ND	ND	ND	ND	ND	ND	ND	ND	ND	ND
#SEQF3068_01103	K.SKFDNLYGC(+58.01)R(-.98).E	Adenosylhomocysteinase	Tannerella	sp. HMT 286	W11666	W11666	Oral	286	Yes	ND	ND	ND	ND	ND	ND	ND	ND	ND	ND	ND	ND	ND	ND	ND	ND	ND	ND	ND	ND	ND	ND	ND	ND	ND	ND	ND	ND	ND	ND	ND	ND	ND	ND	ND	ND	ND	ND	ND	ND
#SEQF3069_02149	K.SKFDNLYGC(+58.01)R(-.98).E	Adenosylhomocysteinase	Tannerella	sp. HMT 286	W11666	W11666	Oral	286	Yes	ND	ND	ND	ND	ND	ND	ND	ND	ND	ND	ND	ND	ND	ND	ND	ND	ND	ND	ND	ND	ND	ND	ND	ND	ND	ND	ND	ND	ND	ND	ND	ND	ND	ND	ND	ND	ND	ND	ND	ND
#SEQF3104_00410	K.SKFDNLYGC(+58.01)R(-.98).E	Adenosylhomocysteinase	Tannerella	sp. HMT 808	SAG 103, Cell103	SAG 103, Cell103	Oral	808	Yes	ND	ND	ND	ND	ND	ND	ND	ND	ND	ND	ND	ND	ND	ND	ND	ND	ND	ND	ND	ND	ND	ND	ND	ND	ND	ND	ND	ND	ND	ND	ND	ND	ND	ND	ND	ND	ND	ND	ND	ND
SEQF1926_06224	K.V(+43.01)AVVAGYGDVGK.G	Adenosylhomocysteinase	Achromobacter	xylosoxidans	A8	A8	Unassigned	343	Yes	ND	ND	ND	1	1	ND	ND	ND	ND	ND	ND	ND	ND	ND	ND	ND	ND	ND	0	1	ND	ND	ND	ND	ND	ND	ND	ND	ND	ND	ND	ND	ND	ND	ND	ND	ND	ND	ND	ND
SEQF1977_03402	K.V(+43.01)AVVAGYGDVGK.G	Adenosylhomocysteinase	Ralstonia	pickettii	12D	12D	Unassigned	854	Yes	ND	ND	ND	ND	ND	ND	ND	ND	ND	ND	ND	ND	ND	ND	ND	ND	ND	ND	ND	1	ND	ND	ND	ND	ND	ND	ND	ND	ND	ND	ND	ND	ND	ND	ND	ND	ND	ND	ND	ND
SEQF2408_00183	K.V(+43.01)AVVAGYGDVGK.G	Adenosylhomocysteinase	Burkholderia	cepacia	GG4	GG4	Unassigned	571	Yes	ND	ND	ND	ND	ND	ND	ND	ND	ND	ND	ND	ND	ND	ND	ND	ND	ND	ND	ND	1	ND	ND	ND	ND	ND	ND	ND	ND	ND	ND	ND	ND	ND	ND	ND	ND	ND	ND	ND	ND
SEQF2716_00195	K.V(+43.01)AVVAGYGDVGK.G	Adenosylhomocysteinase	Burkholderia	cepacia	JBK9	JBK9	Unassigned	571	Yes	ND	ND	ND	ND	ND	ND	ND	ND	ND	ND	ND	ND	ND	ND	ND	ND	ND	ND	ND	1	ND	ND	ND	ND	ND	ND	ND	ND	ND	ND	ND	ND	ND	ND	ND	ND	ND	ND	ND	ND
SEQF2848_00122	K.V(+43.01)PAINVNDSVTK.S	Adenosylhomocysteinase	Micavibrio	aeruginosavorus	arl_13	arl_13	Unassigned	330	Yes	ND	ND	ND	ND	ND	ND	ND	ND	ND	ND	ND	ND	ND	ND	ND	ND	ND	ND	0	ND	ND	ND	ND	ND	ND	ND	ND	ND	ND	ND	ND	ND	ND	ND	ND	ND	ND	ND	ND	ND
SEQF1926_06224	K.V(+57.02)AVVAGYGDVGK.G	Adenosylhomocysteinase	Achromobacter	xylosoxidans	A8	A8	Unassigned	343	Yes	ND	ND	ND	ND	ND	ND	ND	ND	ND	ND	ND	ND	ND	ND	ND	ND	ND	ND	ND	ND	ND	ND	ND	ND	0	0	ND	ND	ND	ND	ND	0	ND	ND	ND	ND	ND	ND	ND	ND
SEQF1977_03402	K.V(+57.02)AVVAGYGDVGK.G	Adenosylhomocysteinase	Ralstonia	pickettii	12D	12D	Unassigned	854	Yes	ND	ND	ND	ND	ND	ND	ND	ND	ND	ND	ND	ND	ND	ND	ND	ND	ND	ND	ND	ND	ND	ND	ND	ND	ND	ND	ND	ND	ND	ND	ND	0	ND	ND	ND	ND	ND	ND	ND	ND
SEQF2408_00183	K.V(+57.02)AVVAGYGDVGK.G	Adenosylhomocysteinase	Burkholderia	cepacia	GG4	GG4	Unassigned	571	Yes	ND	ND	ND	ND	ND	ND	ND	ND	ND	ND	ND	ND	ND	ND	ND	ND	ND	ND	ND	ND	ND	ND	ND	ND	ND	ND	ND	ND	ND	ND	ND	0	ND	ND	ND	ND	ND	ND	ND	ND
SEQF2716_00195	K.V(+57.02)AVVAGYGDVGK.G	Adenosylhomocysteinase	Burkholderia	cepacia	JBK9	JBK9	Unassigned	571	Yes	ND	ND	ND	ND	ND	ND	ND	ND	ND	ND	ND	ND	ND	ND	ND	ND	ND	ND	ND	ND	ND	ND	ND	ND	ND	ND	ND	ND	ND	ND	ND	0	ND	ND	ND	ND	ND	ND	ND	ND
SEQF1926_06224	K.VAVVAGY(+15.99)GDVGK.G	Adenosylhomocysteinase	Achromobacter	xylosoxidans	A8	A8	Unassigned	343	Yes	ND	ND	ND	ND	ND	ND	ND	ND	ND	ND	ND	ND	ND	ND	ND	ND	ND	ND	1	ND	ND	ND	ND	ND	ND	ND	ND	ND	ND	ND	ND	ND	ND	ND	ND	ND	ND	ND	ND	ND
SEQF1926_06224	K.VAVVAGY(+31.99)GDVGK.G	Adenosylhomocysteinase	Achromobacter	xylosoxidans	A8	A8	Unassigned	343	Yes	ND	ND	ND	ND	ND	ND	ND	ND	ND	ND	ND	ND	ND	ND	ND	ND	ND	ND	1	ND	ND	ND	ND	ND	ND	ND	ND	ND	ND	ND	ND	ND	ND	ND	ND	ND	ND	ND	ND	ND
SEQF1926_06224	K.VAVVAGYGDVGK.G	Adenosylhomocysteinase	Achromobacter	xylosoxidans	A8	A8	Unassigned	343	Yes	2	ND	1	2	2	2	ND	0	ND	3	4	4	2	2	2	ND	2	2	2	3	2	3	ND	ND	3	3	3	1	ND	2	2	1	2	2	2	1	ND	2	2	2
SEQF1977_03402	K.VAVVAGYGDVGK.G	Adenosylhomocysteinase	Ralstonia	pickettii	12D	12D	Unassigned	854	Yes	2	ND	1	ND	ND	ND	ND	0	ND	3	4	4	2	2	2	ND	2	2	ND	3	2	3	ND	ND	ND	ND	ND	1	2	ND	2	1	2	2	2	ND	ND	2	ND	ND
SEQF2408_00183	K.VAVVAGYGDVGK.G	Adenosylhomocysteinase	Burkholderia	cepacia	GG4	GG4	Unassigned	571	Yes	2	ND	1	ND	ND	ND	ND	0	ND	3	4	4	2	2	2	3	2	2	ND	3	2	3	5	ND	ND	ND	ND	1	ND	ND	2	1	2	2	2	ND	ND	2	ND	ND
SEQF2716_00195	K.VAVVAGYGDVGK.G	Adenosylhomocysteinase	Burkholderia	cepacia	JBK9	JBK9	Unassigned	571	Yes	2	ND	1	ND	ND	ND	ND	0	ND	3	4	4	2	2	2	3	2	2	ND	3	2	3	5	ND	ND	ND	ND	1	ND	ND	2	1	2	2	2	ND	ND	2	ND	ND
SEQF1298_00460	K.VPAINVN(+.98)DSVTK.S	Adenosylhomocysteinase	Pseudomonas	aeruginosa	UCBPP-PA14	UCBPP-PA14	Unassigned	536	Yes	ND	ND	ND	ND	ND	ND	ND	ND	ND	ND	ND	ND	ND	ND	ND	ND	ND	ND	ND	ND	ND	ND	ND	ND	ND	ND	ND	ND	ND	ND	ND	ND	ND	ND	1	ND	ND	ND	ND	ND
SEQF1300_05985	K.VPAINVN(+.98)DSVTK.S	Adenosylhomocysteinase	Pseudomonas	fluorescens	Pf-5	Pf-5	Unassigned	612	Yes	ND	ND	ND	ND	ND	ND	ND	ND	ND	ND	ND	ND	ND	ND	ND	ND	ND	1	ND	ND	ND	ND	ND	ND	ND	ND	ND	ND	ND	ND	ND	ND	ND	ND	ND	ND	ND	ND	ND	ND
SEQF1992_04086	K.VPAINVN(+.98)DSVTK.S	Adenosylhomocysteinase	Pseudomonas	aeruginosa	HB15	HB15	Unassigned	536	Yes	ND	ND	ND	ND	ND	ND	ND	ND	ND	ND	1	1	ND	ND	1	ND	1	1	ND	ND	ND	ND	ND	ND	ND	ND	ND	ND	ND	ND	ND	0	ND	ND	1	ND	ND	ND	ND	ND
SEQF2167_00440	K.VPAINVN(+.98)DSVTK.S	Adenosylhomocysteinase	Pseudomonas	aeruginosa	M18	M18	Unassigned	536	Yes	ND	ND	ND	ND	ND	ND	ND	ND	ND	ND	1	1	ND	ND	1	ND	1	1	ND	ND	ND	ND	ND	ND	ND	ND	ND	ND	ND	ND	ND	0	ND	ND	1	ND	ND	ND	ND	ND
SEQF2168_05796	K.VPAINVN(+.98)DSVTK.S	Adenosylhomocysteinase	Pseudomonas	aeruginosa	NCGM2.S1	NCGM2.S1	Unassigned	536	Yes	ND	ND	ND	ND	ND	ND	ND	ND	ND	ND	1	1	ND	ND	1	ND	1	1	ND	ND	ND	ND	ND	ND	ND	ND	ND	ND	ND	ND	ND	0	ND	ND	1	ND	ND	ND	ND	ND
SEQF2170_04011	K.VPAINVN(+.98)DSVTK.S	Adenosylhomocysteinase	Pseudomonas	stutzeri	ATCC 17588 = LMG 11199	ATCC 17588 = LMG 11199	Unassigned	477	Yes	ND	ND	ND	ND	ND	ND	ND	ND	ND	ND	1	1	ND	ND	1	ND	1	1	ND	ND	ND	ND	ND	ND	ND	ND	ND	ND	ND	ND	ND	0	ND	ND	1	ND	ND	ND	ND	ND
SEQF2171_04179	K.VPAINVN(+.98)DSVTK.S	Adenosylhomocysteinase	Pseudomonas	stutzeri	DSM 4166	DSM 4166	Unassigned	477	Yes	ND	ND	ND	ND	ND	ND	ND	ND	ND	ND	1	1	ND	ND	1	ND	1	1	ND	ND	ND	ND	ND	ND	ND	ND	ND	ND	ND	ND	ND	0	ND	ND	1	ND	ND	ND	ND	ND
SEQF2193_00424	K.VPAINVN(+.98)DSVTK.S	Adenosylhomocysteinase	Pseudomonas	aeruginosa	39016	39016	Unassigned	536	Yes	ND	ND	ND	ND	ND	ND	ND	ND	ND	ND	1	1	ND	ND	1	ND	1	1	ND	ND	ND	ND	ND	ND	ND	ND	ND	ND	ND	ND	ND	0	ND	ND	1	ND	ND	ND	ND	ND
SEQF2352_04233	K.VPAINVN(+.98)DSVTK.S	Adenosylhomocysteinase	Pseudomonas	pseudoalcaligenes	KF707	KF707	Unassigned	740	Yes	ND	ND	ND	ND	ND	ND	ND	ND	ND	ND	1	1	ND	ND	1	ND	1	1	ND	ND	ND	ND	ND	ND	ND	ND	ND	ND	ND	ND	ND	0	ND	ND	1	ND	ND	ND	ND	ND
SEQF2513_00194	K.VPAINVN(+.98)DSVTK.S	Adenosylhomocysteinase	Pseudomonas	stutzeri	TS44	TS44	Unassigned	477	Yes	ND	ND	ND	ND	ND	ND	ND	ND	ND	ND	1	1	ND	ND	1	ND	1	1	ND	ND	ND	ND	ND	ND	ND	ND	ND	ND	ND	ND	ND	0	ND	ND	1	ND	ND	ND	ND	ND
SEQF2521_00352	K.VPAINVN(+.98)DSVTK.S	Adenosylhomocysteinase	Pseudomonas	stutzeri	DSM 10701	DSM 10701	Unassigned	477	Yes	ND	ND	ND	ND	ND	ND	ND	ND	ND	ND	1	1	ND	ND	1	ND	1	1	ND	ND	ND	ND	ND	ND	ND	ND	ND	ND	ND	ND	ND	0	ND	ND	1	ND	ND	ND	ND	ND
SEQF2695_03416	K.VPAINVN(+.98)DSVTK.S	Adenosylhomocysteinase	Pseudomonas	otitidis	0	0	Unassigned	834	Yes	ND	ND	ND	ND	ND	ND	ND	ND	ND	ND	1	1	ND	ND	1	ND	1	1	ND	ND	ND	ND	ND	ND	ND	ND	ND	ND	ND	ND	ND	0	ND	ND	1	ND	ND	ND	ND	ND
SEQF2696_00465	K.VPAINVN(+.98)DSVTK.S	Adenosylhomocysteinase	Pseudomonas	aeruginosa	ATCC 14886	ATCC 14886	Unassigned	536	Yes	ND	ND	ND	ND	ND	ND	ND	ND	ND	ND	1	1	ND	ND	1	ND	1	1	ND	ND	ND	ND	ND	ND	ND	ND	ND	ND	ND	ND	ND	0	ND	ND	1	ND	ND	ND	ND	ND
SEQF2697_00459	K.VPAINVN(+.98)DSVTK.S	Adenosylhomocysteinase	Pseudomonas	aeruginosa	ATCC 700888	ATCC 700888	Unassigned	536	Yes	ND	ND	ND	ND	ND	ND	ND	ND	ND	ND	1	1	ND	ND	1	ND	1	1	ND	ND	ND	ND	ND	ND	ND	ND	ND	ND	ND	ND	ND	0	ND	ND	1	ND	ND	ND	ND	ND
SEQF2848_00122	K.VPAINVN(+.98)DSVTK.S	Adenosylhomocysteinase	Micavibrio	aeruginosavorus	arl_13	arl_13	Unassigned	330	Yes	ND	ND	ND	ND	ND	ND	ND	ND	ND	1	1	1	1	ND	1	1	1	1	1	1	2	2	2	ND	2	2	2	2	2	2	2	0	1	0	1	ND	ND	ND	ND	0
SEQF2864_01188	K.VPAINVN(+.98)DSVTK.S	Adenosylhomocysteinase	Acinetobacter	radioresistens	wc_a_157	wc_a_157	Unassigned	10	Yes	ND	ND	ND	ND	ND	ND	ND	ND	ND	ND	1	1	ND	ND	1	ND	1	1	ND	ND	ND	ND	ND	ND	ND	ND	ND	ND	ND	ND	ND	0	ND	ND	1	ND	ND	ND	ND	ND
SEQF2884_01658	K.VPAINVN(+.98)DSVTK.S	Adenosylhomocysteinase	Acinetobacter	lwoffii	niph_512	niph_512	Unassigned	5	Yes	ND	ND	ND	ND	ND	ND	ND	ND	ND	ND	1	1	ND	ND	1	ND	1	1	ND	ND	ND	ND	ND	ND	ND	ND	ND	ND	ND	ND	ND	0	ND	ND	1	ND	ND	ND	ND	ND
SEQF2916_02301	K.VPAINVN(+.98)DSVTK.S	Adenosylhomocysteinase	Acinetobacter	johnsonii	xbb1	xbb1	Unassigned	297	Yes	ND	ND	ND	ND	ND	ND	ND	ND	ND	ND	1	1	ND	ND	1	ND	1	1	ND	ND	ND	ND	ND	ND	ND	ND	ND	ND	ND	ND	ND	0	ND	ND	1	ND	ND	ND	ND	ND
SEQF1300_05985	K.VPAINVND(+21.98)SVTK.S	Adenosylhomocysteinase	Pseudomonas	fluorescens	Pf-5	Pf-5	Unassigned	612	Yes	ND	ND	ND	ND	ND	ND	ND	ND	ND	ND	ND	ND	ND	ND	ND	ND	ND	1	ND	ND	ND	ND	ND	ND	ND	ND	ND	ND	ND	ND	ND	ND	ND	ND	ND	ND	ND	ND	ND	ND
SEQF1992_04086	K.VPAINVND(+21.98)SVTK.S	Adenosylhomocysteinase	Pseudomonas	aeruginosa	HB15	HB15	Unassigned	536	Yes	ND	ND	ND	ND	1	ND	ND	ND	ND	ND	ND	ND	ND	ND	ND	ND	ND	1	ND	ND	ND	ND	ND	ND	ND	ND	ND	ND	ND	ND	ND	ND	ND	ND	ND	ND	ND	ND	ND	ND
SEQF2167_00440	K.VPAINVND(+21.98)SVTK.S	Adenosylhomocysteinase	Pseudomonas	aeruginosa	M18	M18	Unassigned	536	Yes	ND	ND	ND	ND	1	ND	ND	ND	ND	ND	ND	ND	ND	ND	ND	ND	ND	1	ND	ND	ND	ND	ND	ND	ND	ND	ND	ND	ND	ND	ND	ND	ND	ND	ND	ND	ND	ND	ND	ND
SEQF2168_05796	K.VPAINVND(+21.98)SVTK.S	Adenosylhomocysteinase	Pseudomonas	aeruginosa	NCGM2.S1	NCGM2.S1	Unassigned	536	Yes	ND	ND	ND	ND	1	ND	ND	ND	ND	ND	ND	ND	ND	ND	ND	ND	ND	1	ND	ND	ND	ND	ND	ND	ND	ND	ND	ND	ND	ND	ND	ND	ND	ND	ND	ND	ND	ND	ND	ND
SEQF2170_04011	K.VPAINVND(+21.98)SVTK.S	Adenosylhomocysteinase	Pseudomonas	stutzeri	ATCC 17588 = LMG 11199	ATCC 17588 = LMG 11199	Unassigned	477	Yes	ND	ND	ND	ND	1	ND	ND	ND	ND	ND	ND	ND	ND	ND	ND	ND	ND	1	ND	ND	ND	ND	ND	ND	ND	ND	ND	ND	ND	ND	ND	ND	ND	ND	ND	ND	ND	ND	ND	ND
SEQF2171_04179	K.VPAINVND(+21.98)SVTK.S	Adenosylhomocysteinase	Pseudomonas	stutzeri	DSM 4166	DSM 4166	Unassigned	477	Yes	ND	ND	ND	ND	1	ND	ND	ND	ND	ND	ND	ND	ND	ND	ND	ND	ND	1	ND	ND	ND	ND	ND	ND	ND	ND	ND	ND	ND	ND	ND	ND	ND	ND	ND	ND	ND	ND	ND	ND
SEQF2193_00424	K.VPAINVND(+21.98)SVTK.S	Adenosylhomocysteinase	Pseudomonas	aeruginosa	39016	39016	Unassigned	536	Yes	ND	ND	ND	ND	1	ND	ND	ND	ND	ND	ND	ND	ND	ND	ND	ND	ND	1	ND	ND	ND	ND	ND	ND	ND	ND	ND	ND	ND	ND	ND	ND	ND	ND	ND	ND	ND	ND	ND	ND
SEQF2352_04233	K.VPAINVND(+21.98)SVTK.S	Adenosylhomocysteinase	Pseudomonas	pseudoalcaligenes	KF707	KF707	Unassigned	740	Yes	ND	ND	ND	ND	1	ND	ND	ND	ND	ND	ND	ND	ND	ND	ND	ND	ND	1	ND	ND	ND	ND	ND	ND	ND	ND	ND	ND	ND	ND	ND	ND	ND	ND	ND	ND	ND	ND	ND	ND
SEQF2513_00194	K.VPAINVND(+21.98)SVTK.S	Adenosylhomocysteinase	Pseudomonas	stutzeri	TS44	TS44	Unassigned	477	Yes	ND	ND	ND	ND	1	ND	ND	ND	ND	ND	ND	ND	ND	ND	ND	ND	ND	1	ND	ND	ND	ND	ND	ND	ND	ND	ND	ND	ND	ND	ND	ND	ND	ND	ND	ND	ND	ND	ND	ND
SEQF2521_00352	K.VPAINVND(+21.98)SVTK.S	Adenosylhomocysteinase	Pseudomonas	stutzeri	DSM 10701	DSM 10701	Unassigned	477	Yes	ND	ND	ND	ND	1	ND	ND	ND	ND	ND	ND	ND	ND	ND	ND	ND	ND	1	ND	ND	ND	ND	ND	ND	ND	ND	ND	ND	ND	ND	ND	ND	ND	ND	ND	ND	ND	ND	ND	ND
SEQF2695_03416	K.VPAINVND(+21.98)SVTK.S	Adenosylhomocysteinase	Pseudomonas	otitidis	0	0	Unassigned	834	Yes	ND	ND	ND	ND	1	ND	ND	ND	ND	ND	ND	ND	ND	ND	ND	ND	ND	1	ND	ND	ND	ND	ND	ND	ND	ND	ND	ND	ND	ND	ND	ND	ND	ND	ND	ND	ND	ND	ND	ND
SEQF2696_00465	K.VPAINVND(+21.98)SVTK.S	Adenosylhomocysteinase	Pseudomonas	aeruginosa	ATCC 14886	ATCC 14886	Unassigned	536	Yes	ND	ND	ND	ND	1	ND	ND	ND	ND	ND	ND	ND	ND	ND	ND	ND	ND	1	ND	ND	ND	ND	ND	ND	ND	ND	ND	ND	ND	ND	ND	ND	ND	ND	ND	ND	ND	ND	ND	ND
SEQF2697_00459	K.VPAINVND(+21.98)SVTK.S	Adenosylhomocysteinase	Pseudomonas	aeruginosa	ATCC 700888	ATCC 700888	Unassigned	536	Yes	ND	ND	ND	ND	1	ND	ND	ND	ND	ND	ND	ND	ND	ND	ND	ND	ND	1	ND	ND	ND	ND	ND	ND	ND	ND	ND	ND	ND	ND	ND	ND	ND	ND	ND	ND	ND	ND	ND	ND
SEQF2848_00122	K.VPAINVND(+21.98)SVTK.S	Adenosylhomocysteinase	Micavibrio	aeruginosavorus	arl_13	arl_13	Unassigned	330	Yes	ND	ND	ND	1	1	1	ND	ND	ND	ND	ND	ND	ND	ND	ND	ND	ND	1	ND	ND	ND	ND	ND	ND	1	1	1	1	1	1	ND	ND	ND	ND	ND	ND	ND	ND	1	ND
SEQF2864_01188	K.VPAINVND(+21.98)SVTK.S	Adenosylhomocysteinase	Acinetobacter	radioresistens	wc_a_157	wc_a_157	Unassigned	10	Yes	ND	ND	ND	ND	1	ND	ND	ND	ND	ND	ND	ND	ND	ND	ND	ND	ND	1	ND	ND	ND	ND	ND	ND	ND	ND	ND	ND	ND	ND	ND	ND	ND	ND	ND	ND	ND	ND	ND	ND
SEQF2884_01658	K.VPAINVND(+21.98)SVTK.S	Adenosylhomocysteinase	Acinetobacter	lwoffii	niph_512	niph_512	Unassigned	5	Yes	ND	ND	ND	ND	1	ND	ND	ND	ND	ND	ND	ND	ND	ND	ND	ND	ND	1	ND	ND	ND	ND	ND	ND	ND	ND	ND	ND	ND	ND	ND	ND	ND	ND	ND	ND	ND	ND	ND	ND
SEQF2916_02301	K.VPAINVND(+21.98)SVTK.S	Adenosylhomocysteinase	Acinetobacter	johnsonii	xbb1	xbb1	Unassigned	297	Yes	ND	ND	ND	ND	1	ND	ND	ND	ND	ND	ND	ND	ND	ND	ND	ND	ND	1	ND	ND	ND	ND	ND	ND	ND	ND	ND	ND	ND	ND	ND	ND	ND	ND	ND	ND	ND	ND	ND	ND
SEQF2848_00122	K.VPAINVND(+57.02)SVTK.S	Adenosylhomocysteinase	Micavibrio	aeruginosavorus	arl_13	arl_13	Unassigned	330	Yes	ND	ND	ND	ND	ND	ND	ND	ND	ND	ND	ND	ND	ND	ND	ND	ND	ND	ND	ND	ND	ND	ND	ND	ND	ND	ND	1	ND	ND	ND	ND	ND	ND	ND	ND	ND	ND	ND	ND	ND
SEQF2848_00122	K.VPAINVND(-18.01)SVTK.S	Adenosylhomocysteinase	Micavibrio	aeruginosavorus	arl_13	arl_13	Unassigned	330	Yes	ND	ND	ND	ND	ND	ND	ND	ND	ND	ND	ND	ND	ND	ND	ND	ND	ND	ND	ND	ND	ND	ND	ND	ND	ND	ND	ND	ND	ND	ND	ND	ND	ND	ND	ND	ND	ND	ND	ND	ND
SEQF1295_00512	K.VPAINVNDSVTK.S	Adenosylhomocysteinase	Pseudomonas	aeruginosa	PA7	PA7	Unassigned	536	Yes	ND	ND	ND	ND	ND	ND	ND	ND	ND	ND	ND	ND	ND	ND	ND	ND	ND	ND	ND	ND	ND	ND	ND	ND	ND	ND	ND	ND	ND	ND	ND	ND	ND	ND	ND	ND	ND	ND	ND	ND
SEQF1298_00460	K.VPAINVNDSVTK.S	Adenosylhomocysteinase	Pseudomonas	aeruginosa	UCBPP-PA14	UCBPP-PA14	Unassigned	536	Yes	ND	ND	ND	ND	ND	ND	ND	ND	ND	ND	ND	ND	ND	ND	ND	ND	ND	ND	ND	ND	ND	ND	ND	ND	ND	ND	ND	ND	ND	ND	ND	ND	ND	ND	2	ND	ND	ND	ND	ND
SEQF1300_05985	K.VPAINVNDSVTK.S	Adenosylhomocysteinase	Pseudomonas	fluorescens	Pf-5	Pf-5	Unassigned	612	Yes	ND	ND	ND	ND	ND	ND	ND	ND	ND	ND	ND	ND	ND	ND	ND	ND	ND	7	ND	ND	ND	ND	ND	ND	ND	ND	ND	ND	ND	ND	ND	ND	ND	ND	ND	ND	ND	ND	ND	ND
SEQF1398_02601	K.VPAINVNDSVTK.S	Adenosylhomocysteinase	Acinetobacter	baumannii	ACICU	ACICU	Unassigned	554	Yes	18	ND	19	ND	ND	ND	ND	ND	ND	ND	ND	ND	ND	ND	ND	ND	ND	ND	ND	ND	ND	ND	ND	ND	ND	ND	ND	ND	ND	ND	ND	ND	ND	ND	ND	ND	ND	ND	ND	ND
SEQF1992_04086	K.VPAINVNDSVTK.S	Adenosylhomocysteinase	Pseudomonas	aeruginosa	HB15	HB15	Unassigned	536	Yes	18	19	19	ND	3	ND	ND	ND	ND	ND	12	11	ND	ND	3	ND	6	7	ND	ND	ND	ND	ND	ND	ND	ND	ND	ND	ND	ND	ND	2	ND	ND	2	ND	ND	ND	ND	ND
SEQF2167_00440	K.VPAINVNDSVTK.S	Adenosylhomocysteinase	Pseudomonas	aeruginosa	M18	M18	Unassigned	536	Yes	18	19	19	ND	3	ND	ND	ND	ND	ND	12	11	ND	ND	3	ND	6	7	ND	ND	ND	ND	ND	ND	ND	ND	ND	ND	ND	ND	ND	2	ND	ND	2	ND	ND	ND	ND	ND
SEQF2168_05796	K.VPAINVNDSVTK.S	Adenosylhomocysteinase	Pseudomonas	aeruginosa	NCGM2.S1	NCGM2.S1	Unassigned	536	Yes	18	19	19	ND	3	ND	ND	ND	ND	ND	12	11	ND	ND	3	ND	6	7	ND	ND	ND	ND	ND	ND	ND	ND	ND	ND	ND	ND	ND	2	ND	ND	2	ND	ND	ND	ND	ND
SEQF2170_04011	K.VPAINVNDSVTK.S	Adenosylhomocysteinase	Pseudomonas	stutzeri	ATCC 17588 = LMG 11199	ATCC 17588 = LMG 11199	Unassigned	477	Yes	18	19	19	ND	3	ND	ND	ND	ND	ND	12	11	ND	ND	3	ND	6	7	ND	ND	ND	ND	ND	ND	ND	ND	ND	ND	ND	ND	ND	2	ND	ND	2	ND	ND	ND	ND	ND
SEQF2171_04179	K.VPAINVNDSVTK.S	Adenosylhomocysteinase	Pseudomonas	stutzeri	DSM 4166	DSM 4166	Unassigned	477	Yes	18	19	19	ND	3	ND	ND	ND	ND	ND	12	11	ND	ND	3	ND	6	7	ND	ND	ND	ND	ND	ND	ND	ND	ND	ND	ND	ND	ND	2	ND	ND	2	ND	ND	ND	ND	ND
SEQF2193_00424	K.VPAINVNDSVTK.S	Adenosylhomocysteinase	Pseudomonas	aeruginosa	39016	39016	Unassigned	536	Yes	18	19	19	ND	3	ND	ND	ND	ND	ND	12	11	ND	ND	3	ND	6	7	ND	ND	ND	ND	ND	ND	ND	ND	ND	ND	ND	ND	ND	2	ND	ND	2	ND	ND	ND	ND	ND
SEQF2352_04233	K.VPAINVNDSVTK.S	Adenosylhomocysteinase	Pseudomonas	pseudoalcaligenes	KF707	KF707	Unassigned	740	Yes	18	19	19	ND	3	ND	ND	ND	ND	ND	12	11	ND	ND	3	ND	6	7	ND	ND	ND	ND	ND	ND	ND	ND	ND	ND	ND	ND	ND	2	ND	ND	2	ND	ND	ND	ND	ND
SEQF2513_00194	K.VPAINVNDSVTK.S	Adenosylhomocysteinase	Pseudomonas	stutzeri	TS44	TS44	Unassigned	477	Yes	18	19	19	ND	3	ND	ND	1	ND	ND	12	11	ND	ND	3	ND	6	7	ND	ND	ND	ND	ND	ND	ND	ND	ND	ND	ND	ND	ND	2	ND	ND	2	ND	ND	ND	ND	ND
SEQF2521_00352	K.VPAINVNDSVTK.S	Adenosylhomocysteinase	Pseudomonas	stutzeri	DSM 10701	DSM 10701	Unassigned	477	Yes	18	19	19	ND	3	ND	ND	ND	ND	ND	12	11	ND	ND	3	ND	6	7	ND	ND	ND	ND	ND	ND	ND	ND	ND	ND	ND	ND	ND	2	ND	ND	2	ND	ND	ND	ND	ND
SEQF2695_03416	K.VPAINVNDSVTK.S	Adenosylhomocysteinase	Pseudomonas	otitidis	0	0	Unassigned	834	Yes	18	19	19	ND	3	ND	ND	ND	ND	ND	12	11	ND	ND	3	ND	6	7	ND	ND	ND	ND	ND	ND	ND	ND	ND	ND	ND	ND	ND	2	ND	ND	2	ND	ND	ND	ND	ND
SEQF2696_00465	K.VPAINVNDSVTK.S	Adenosylhomocysteinase	Pseudomonas	aeruginosa	ATCC 14886	ATCC 14886	Unassigned	536	Yes	18	19	19	ND	3	ND	ND	ND	ND	ND	12	11	ND	ND	3	ND	6	7	ND	ND	ND	ND	ND	ND	ND	ND	ND	ND	ND	ND	ND	2	ND	ND	2	ND	ND	ND	ND	ND
SEQF2697_00459	K.VPAINVNDSVTK.S	Adenosylhomocysteinase	Pseudomonas	aeruginosa	ATCC 700888	ATCC 700888	Unassigned	536	Yes	18	19	19	ND	3	ND	ND	ND	ND	ND	12	11	ND	ND	3	ND	6	7	ND	ND	ND	ND	ND	ND	ND	ND	ND	ND	ND	ND	ND	2	ND	ND	2	ND	ND	ND	ND	ND
SEQF2848_00122	K.VPAINVNDSVTK.S	Adenosylhomocysteinase	Micavibrio	aeruginosavorus	arl_13	arl_13	Unassigned	330	Yes	18	19	19	3	3	3	ND	ND	ND	12	12	11	2	2	3	7	6	7	4	8	7	5	8	ND	3	3	2	3	3	3	2	2	3	3	2	2	ND	1	1	1
SEQF2864_01188	K.VPAINVNDSVTK.S	Adenosylhomocysteinase	Acinetobacter	radioresistens	wc_a_157	wc_a_157	Unassigned	10	Yes	18	19	19	ND	3	ND	ND	ND	ND	ND	12	11	ND	ND	3	ND	6	7	ND	ND	ND	ND	ND	ND	ND	ND	ND	ND	ND	ND	ND	2	ND	ND	2	ND	ND	ND	ND	ND
SEQF2884_01658	K.VPAINVNDSVTK.S	Adenosylhomocysteinase	Acinetobacter	lwoffii	niph_512	niph_512	Unassigned	5	Yes	18	19	19	ND	3	ND	ND	ND	ND	ND	12	11	ND	ND	3	ND	6	7	ND	ND	ND	ND	ND	ND	ND	ND	ND	ND	ND	ND	ND	2	ND	ND	2	ND	ND	ND	ND	ND
SEQF2916_02301	K.VPAINVNDSVTK.S	Adenosylhomocysteinase	Acinetobacter	johnsonii	xbb1	xbb1	Unassigned	297	Yes	18	19	19	ND	3	ND	ND	ND	ND	ND	12	11	ND	ND	3	ND	6	7	ND	ND	ND	ND	ND	ND	ND	ND	ND	ND	ND	ND	ND	2	ND	ND	2	ND	ND	ND	ND	ND
#SEQF1072_01022	L.V(+43.01)PAINVNDSVTK.S	Adenosylhomocysteinase	Tannerella	forsythia	92A2 not ATCC 43037, FDC 338	92A2 not ATCC 43037, FDC 338	Oral	613	Yes	ND	ND	ND	ND	ND	ND	ND	ND	ND	ND	ND	ND	ND	ND	ND	ND	ND	ND	0	ND	ND	ND	ND	ND	ND	ND	ND	ND	ND	ND	ND	ND	ND	ND	ND	ND	ND	ND	ND	ND
#SEQF2634_02271	L.V(+43.01)PAINVNDSVTK.S	Adenosylhomocysteinase	Tannerella	sp. HMT 286	isolate Cell 1/3	isolate Cell 1/3	Oral	286	Yes	ND	ND	ND	ND	ND	ND	ND	ND	ND	ND	ND	ND	ND	ND	ND	ND	ND	ND	0	ND	ND	ND	ND	ND	ND	ND	ND	ND	ND	ND	ND	ND	ND	ND	ND	ND	ND	ND	ND	ND
#SEQF2635_01829	L.V(+43.01)PAINVNDSVTK.S	Adenosylhomocysteinase	Tannerella	sp. HMT 286	isolate Cell 2	isolate Cell 2	Oral	286	Yes	ND	ND	ND	ND	ND	ND	ND	ND	ND	ND	ND	ND	ND	ND	ND	ND	ND	ND	0	ND	ND	ND	ND	ND	ND	ND	ND	ND	ND	ND	ND	ND	ND	ND	ND	ND	ND	ND	ND	ND
#SEQF2636_02709	L.V(+43.01)PAINVNDSVTK.S	Adenosylhomocysteinase	Tannerella	sp. HMT 286	isolate Cell 5	isolate Cell 5	Oral	286	Yes	ND	ND	ND	ND	ND	ND	ND	ND	ND	ND	ND	ND	ND	ND	ND	ND	ND	ND	0	ND	ND	ND	ND	ND	ND	ND	ND	ND	ND	ND	ND	ND	ND	ND	ND	ND	ND	ND	ND	ND
#SEQF2637_01447	L.V(+43.01)PAINVNDSVTK.S	Adenosylhomocysteinase	Tannerella	sp. HMT 286	isolate Cell 6/7/9	isolate Cell 6/7/9	Oral	286	Yes	ND	ND	ND	ND	ND	ND	ND	ND	ND	ND	ND	ND	ND	ND	ND	ND	ND	ND	0	ND	ND	ND	ND	ND	ND	ND	ND	ND	ND	ND	ND	ND	ND	ND	ND	ND	ND	ND	ND	ND
#SEQF2637_01450	L.V(+43.01)PAINVNDSVTK.S	Adenosylhomocysteinase	Tannerella	sp. HMT 286	isolate Cell 6/7/9	isolate Cell 6/7/9	Oral	286	Yes	ND	ND	ND	ND	ND	ND	ND	ND	ND	ND	ND	ND	ND	ND	ND	ND	ND	ND	0	ND	ND	ND	ND	ND	ND	ND	ND	ND	ND	ND	ND	ND	ND	ND	ND	ND	ND	ND	ND	ND
#SEQF2637_01453	L.V(+43.01)PAINVNDSVTK.S	Adenosylhomocysteinase	Tannerella	sp. HMT 286	isolate Cell 6/7/9	isolate Cell 6/7/9	Oral	286	Yes	ND	ND	ND	ND	ND	ND	ND	ND	ND	ND	ND	ND	ND	ND	ND	ND	ND	ND	0	ND	ND	ND	ND	ND	ND	ND	ND	ND	ND	ND	ND	ND	ND	ND	ND	ND	ND	ND	ND	ND
#SEQF2637_01456	L.V(+43.01)PAINVNDSVTK.S	Adenosylhomocysteinase	Tannerella	sp. HMT 286	isolate Cell 6/7/9	isolate Cell 6/7/9	Oral	286	Yes	ND	ND	ND	ND	ND	ND	ND	ND	ND	ND	ND	ND	ND	ND	ND	ND	ND	ND	0	ND	ND	ND	ND	ND	ND	ND	ND	ND	ND	ND	ND	ND	ND	ND	ND	ND	ND	ND	ND	ND
#SEQF2638_00994	L.V(+43.01)PAINVNDSVTK.S	Adenosylhomocysteinase	Tannerella	sp. HMT 286	isolate Cell 8/11	isolate Cell 8/11	Oral	286	Yes	ND	ND	ND	ND	ND	ND	ND	ND	ND	ND	ND	ND	ND	ND	ND	ND	ND	ND	0	ND	ND	ND	ND	ND	ND	ND	ND	ND	ND	ND	ND	ND	ND	ND	ND	ND	ND	ND	ND	ND
SEQF2738_02286	L.V(+43.01)PAINVNDSVTK.S	Adenosylhomocysteinase	Tannerella	forsythia	ATCC 43037, FDC 338	ATCC 43037, FDC 338	Oral	613	Yes	ND	ND	ND	ND	ND	ND	ND	ND	ND	ND	ND	ND	ND	ND	ND	ND	ND	ND	0	ND	ND	ND	ND	ND	ND	ND	ND	ND	ND	ND	ND	ND	ND	ND	ND	ND	ND	ND	ND	ND
#SEQF2803_00643	L.V(+43.01)PAINVNDSVTK.S	Adenosylhomocysteinase	Stenotrophomonas	nitritireducens	DSM 12575	DSM 12575	Unassigned	37	Yes	ND	ND	ND	ND	ND	ND	ND	ND	ND	ND	ND	ND	ND	ND	ND	ND	ND	ND	0	ND	ND	ND	ND	ND	ND	ND	ND	ND	ND	ND	ND	ND	ND	ND	ND	ND	ND	ND	ND	ND
#SEQF2807_02149	L.V(+43.01)PAINVNDSVTK.S	Adenosylhomocysteinase	Tannerella	sp. HMT 286	W11667	W11667	Oral	286	Yes	ND	ND	ND	ND	ND	ND	ND	ND	ND	ND	ND	ND	ND	ND	ND	ND	ND	ND	0	ND	ND	ND	ND	ND	ND	ND	ND	ND	ND	ND	ND	ND	ND	ND	ND	ND	ND	ND	ND	ND
#SEQF3068_01103	L.V(+43.01)PAINVNDSVTK.S	Adenosylhomocysteinase	Tannerella	sp. HMT 286	W11666	W11666	Oral	286	Yes	ND	ND	ND	ND	ND	ND	ND	ND	ND	ND	ND	ND	ND	ND	ND	ND	ND	ND	0	ND	ND	ND	ND	ND	ND	ND	ND	ND	ND	ND	ND	ND	ND	ND	ND	ND	ND	ND	ND	ND
#SEQF3069_02149	L.V(+43.01)PAINVNDSVTK.S	Adenosylhomocysteinase	Tannerella	sp. HMT 286	W11666	W11666	Oral	286	Yes	ND	ND	ND	ND	ND	ND	ND	ND	ND	ND	ND	ND	ND	ND	ND	ND	ND	ND	0	ND	ND	ND	ND	ND	ND	ND	ND	ND	ND	ND	ND	ND	ND	ND	ND	ND	ND	ND	ND	ND
#SEQF3104_00410	L.V(+43.01)PAINVNDSVTK.S	Adenosylhomocysteinase	Tannerella	sp. HMT 808	SAG 103, Cell103	SAG 103, Cell103	Oral	808	Yes	ND	ND	ND	ND	ND	ND	ND	ND	ND	ND	ND	ND	ND	ND	ND	ND	ND	ND	0	ND	ND	ND	ND	ND	ND	ND	ND	ND	ND	ND	ND	ND	ND	ND	ND	ND	ND	ND	ND	ND
#SEQF1072_01022	L.VPAINVN(+.98)DSVTK.S	Adenosylhomocysteinase	Tannerella	forsythia	92A2 not ATCC 43037, FDC 338	92A2 not ATCC 43037, FDC 338	Oral	613	Yes	ND	ND	ND	ND	ND	ND	ND	ND	ND	ND	ND	ND	ND	ND	ND	ND	ND	ND	1	ND	ND	ND	ND	ND	ND	ND	ND	ND	ND	ND	ND	0	ND	ND	ND	ND	ND	ND	ND	ND
#SEQF2634_02271	L.VPAINVN(+.98)DSVTK.S	Adenosylhomocysteinase	Tannerella	sp. HMT 286	isolate Cell 1/3	isolate Cell 1/3	Oral	286	Yes	ND	ND	ND	ND	ND	ND	ND	ND	ND	1	1	1	1	ND	1	ND	1	1	1	1	2	2	2	ND	ND	ND	ND	2	2	2	2	0	1	0	1	ND	ND	ND	ND	0
#SEQF2635_01829	L.VPAINVN(+.98)DSVTK.S	Adenosylhomocysteinase	Tannerella	sp. HMT 286	isolate Cell 2	isolate Cell 2	Oral	286	Yes	ND	ND	ND	ND	ND	ND	ND	ND	ND	1	1	1	1	ND	1	ND	1	1	1	1	2	2	2	ND	ND	ND	ND	2	2	2	2	0	1	0	1	ND	ND	ND	ND	0
#SEQF2636_02709	L.VPAINVN(+.98)DSVTK.S	Adenosylhomocysteinase	Tannerella	sp. HMT 286	isolate Cell 5	isolate Cell 5	Oral	286	Yes	ND	ND	ND	ND	ND	ND	ND	ND	ND	1	1	1	1	ND	1	ND	1	1	1	1	2	2	2	ND	ND	ND	ND	2	2	2	2	0	1	0	1	ND	ND	ND	ND	0
#SEQF2637_01447	L.VPAINVN(+.98)DSVTK.S	Adenosylhomocysteinase	Tannerella	sp. HMT 286	isolate Cell 6/7/9	isolate Cell 6/7/9	Oral	286	Yes	ND	ND	ND	ND	ND	ND	ND	ND	ND	1	1	1	1	ND	1	ND	1	1	1	1	2	2	2	ND	ND	ND	ND	2	2	2	2	0	1	0	1	ND	ND	ND	ND	0
#SEQF2637_01450	L.VPAINVN(+.98)DSVTK.S	Adenosylhomocysteinase	Tannerella	sp. HMT 286	isolate Cell 6/7/9	isolate Cell 6/7/9	Oral	286	Yes	ND	ND	ND	ND	ND	ND	ND	ND	ND	1	1	1	1	ND	1	ND	1	1	1	1	2	2	2	ND	ND	ND	ND	2	2	2	2	0	1	0	1	ND	ND	ND	ND	0
#SEQF2637_01453	L.VPAINVN(+.98)DSVTK.S	Adenosylhomocysteinase	Tannerella	sp. HMT 286	isolate Cell 6/7/9	isolate Cell 6/7/9	Oral	286	Yes	ND	ND	ND	ND	ND	ND	ND	ND	ND	1	1	1	1	ND	1	ND	1	1	1	1	2	2	2	ND	ND	ND	ND	2	2	2	2	0	1	0	1	ND	ND	ND	ND	0
#SEQF2637_01456	L.VPAINVN(+.98)DSVTK.S	Adenosylhomocysteinase	Tannerella	sp. HMT 286	isolate Cell 6/7/9	isolate Cell 6/7/9	Oral	286	Yes	ND	ND	ND	ND	ND	ND	ND	ND	ND	1	1	1	1	ND	1	ND	1	1	1	1	2	2	2	ND	ND	ND	ND	2	2	2	2	0	1	0	1	ND	ND	ND	ND	0
#SEQF2638_00994	L.VPAINVN(+.98)DSVTK.S	Adenosylhomocysteinase	Tannerella	sp. HMT 286	isolate Cell 8/11	isolate Cell 8/11	Oral	286	Yes	ND	ND	ND	ND	ND	ND	ND	ND	ND	1	1	1	1	ND	1	ND	1	1	1	1	2	2	2	ND	ND	ND	ND	2	2	2	2	0	1	0	1	ND	ND	ND	ND	0
SEQF2738_02286	L.VPAINVN(+.98)DSVTK.S	Adenosylhomocysteinase	Tannerella	forsythia	ATCC 43037, FDC 338	ATCC 43037, FDC 338	Oral	613	Yes	ND	ND	ND	ND	ND	ND	ND	ND	ND	1	1	1	1	ND	1	ND	1	1	1	1	2	2	2	ND	ND	ND	ND	2	2	2	2	0	1	0	1	ND	ND	ND	ND	0
#SEQF2803_00643	L.VPAINVN(+.98)DSVTK.S	Adenosylhomocysteinase	Stenotrophomonas	nitritireducens	DSM 12575	DSM 12575	Unassigned	37	Yes	ND	ND	ND	ND	ND	ND	ND	ND	ND	1	1	1	1	ND	1	ND	1	1	1	1	2	2	2	ND	ND	ND	ND	2	2	2	2	0	1	0	1	ND	ND	ND	ND	0
#SEQF2807_02149	L.VPAINVN(+.98)DSVTK.S	Adenosylhomocysteinase	Tannerella	sp. HMT 286	W11667	W11667	Oral	286	Yes	ND	ND	ND	ND	ND	ND	ND	ND	ND	1	1	1	1	ND	1	ND	1	1	1	1	2	2	2	ND	ND	ND	ND	2	2	2	2	0	1	0	1	ND	ND	ND	ND	0
#SEQF3068_01103	L.VPAINVN(+.98)DSVTK.S	Adenosylhomocysteinase	Tannerella	sp. HMT 286	W11666	W11666	Oral	286	Yes	ND	ND	ND	ND	ND	ND	ND	ND	ND	1	1	1	1	ND	1	ND	1	1	1	1	2	2	2	ND	ND	ND	ND	2	2	2	2	0	1	0	1	ND	ND	ND	ND	0
#SEQF3069_02149	L.VPAINVN(+.98)DSVTK.S	Adenosylhomocysteinase	Tannerella	sp. HMT 286	W11666	W11666	Oral	286	Yes	ND	ND	ND	ND	ND	ND	ND	ND	ND	1	1	1	1	ND	1	ND	1	1	1	1	2	2	2	ND	ND	ND	ND	2	2	2	2	0	1	0	1	ND	ND	ND	ND	0
#SEQF3104_00410	L.VPAINVN(+.98)DSVTK.S	Adenosylhomocysteinase	Tannerella	sp. HMT 808	SAG 103, Cell103	SAG 103, Cell103	Oral	808	Yes	ND	ND	ND	ND	ND	ND	ND	ND	ND	1	1	1	1	ND	1	ND	1	1	1	1	2	2	2	ND	ND	ND	ND	2	2	2	2	0	1	0	1	ND	ND	ND	ND	0
#SEQF1072_01022	L.VPAINVND(+21.98)SVTK.S	Adenosylhomocysteinase	Tannerella	forsythia	92A2 not ATCC 43037, FDC 338	92A2 not ATCC 43037, FDC 338	Oral	613	Yes	ND	ND	ND	ND	1	ND	ND	ND	ND	ND	ND	ND	ND	ND	ND	ND	ND	ND	ND	ND	ND	ND	ND	ND	ND	ND	ND	ND	ND	ND	ND	ND	ND	ND	ND	ND	ND	ND	ND	ND
#SEQF2634_02271	L.VPAINVND(+21.98)SVTK.S	Adenosylhomocysteinase	Tannerella	sp. HMT 286	isolate Cell 1/3	isolate Cell 1/3	Oral	286	Yes	ND	ND	ND	ND	1	ND	ND	ND	ND	ND	ND	ND	ND	ND	ND	ND	ND	1	ND	ND	ND	ND	ND	ND	ND	ND	ND	1	1	1	ND	ND	ND	ND	ND	ND	ND	ND	1	ND
#SEQF2635_01829	L.VPAINVND(+21.98)SVTK.S	Adenosylhomocysteinase	Tannerella	sp. HMT 286	isolate Cell 2	isolate Cell 2	Oral	286	Yes	ND	ND	ND	ND	1	ND	ND	ND	ND	ND	ND	ND	ND	ND	ND	ND	ND	1	ND	ND	ND	ND	ND	ND	ND	ND	ND	1	1	1	ND	ND	ND	ND	ND	ND	ND	ND	1	ND
#SEQF2636_02709	L.VPAINVND(+21.98)SVTK.S	Adenosylhomocysteinase	Tannerella	sp. HMT 286	isolate Cell 5	isolate Cell 5	Oral	286	Yes	ND	ND	ND	ND	1	ND	ND	ND	ND	ND	ND	ND	ND	ND	ND	ND	ND	1	ND	ND	ND	ND	ND	ND	ND	ND	ND	1	1	1	ND	ND	ND	ND	ND	ND	ND	ND	1	ND
#SEQF2637_01447	L.VPAINVND(+21.98)SVTK.S	Adenosylhomocysteinase	Tannerella	sp. HMT 286	isolate Cell 6/7/9	isolate Cell 6/7/9	Oral	286	Yes	ND	ND	ND	ND	1	ND	ND	ND	ND	ND	ND	ND	ND	ND	ND	ND	ND	1	ND	ND	ND	ND	ND	ND	ND	ND	ND	1	1	1	ND	ND	ND	ND	ND	ND	ND	ND	1	ND
#SEQF2637_01450	L.VPAINVND(+21.98)SVTK.S	Adenosylhomocysteinase	Tannerella	sp. HMT 286	isolate Cell 6/7/9	isolate Cell 6/7/9	Oral	286	Yes	ND	ND	ND	ND	1	ND	ND	ND	ND	ND	ND	ND	ND	ND	ND	ND	ND	1	ND	ND	ND	ND	ND	ND	ND	ND	ND	1	1	1	ND	ND	ND	ND	ND	ND	ND	ND	1	ND
#SEQF2637_01453	L.VPAINVND(+21.98)SVTK.S	Adenosylhomocysteinase	Tannerella	sp. HMT 286	isolate Cell 6/7/9	isolate Cell 6/7/9	Oral	286	Yes	ND	ND	ND	ND	1	ND	ND	ND	ND	ND	ND	ND	ND	ND	ND	ND	ND	1	ND	ND	ND	ND	ND	ND	ND	ND	ND	1	1	1	ND	ND	ND	ND	ND	ND	ND	ND	1	ND
#SEQF2637_01456	L.VPAINVND(+21.98)SVTK.S	Adenosylhomocysteinase	Tannerella	sp. HMT 286	isolate Cell 6/7/9	isolate Cell 6/7/9	Oral	286	Yes	ND	ND	ND	ND	1	ND	ND	ND	ND	ND	ND	ND	ND	ND	ND	ND	ND	1	ND	ND	ND	ND	ND	ND	ND	ND	ND	1	1	1	ND	ND	ND	ND	ND	ND	ND	ND	1	ND
#SEQF2638_00994	L.VPAINVND(+21.98)SVTK.S	Adenosylhomocysteinase	Tannerella	sp. HMT 286	isolate Cell 8/11	isolate Cell 8/11	Oral	286	Yes	ND	ND	ND	ND	1	ND	ND	ND	ND	ND	ND	ND	ND	ND	ND	ND	ND	1	ND	ND	ND	ND	ND	ND	ND	ND	ND	1	1	1	ND	ND	ND	ND	ND	ND	ND	ND	1	ND
SEQF2738_02286	L.VPAINVND(+21.98)SVTK.S	Adenosylhomocysteinase	Tannerella	forsythia	ATCC 43037, FDC 338	ATCC 43037, FDC 338	Oral	613	Yes	ND	ND	ND	ND	1	ND	ND	ND	ND	ND	ND	ND	ND	ND	ND	ND	ND	1	ND	ND	ND	ND	ND	ND	ND	ND	ND	1	1	1	ND	ND	ND	ND	ND	ND	ND	ND	1	ND
#SEQF2803_00643	L.VPAINVND(+21.98)SVTK.S	Adenosylhomocysteinase	Stenotrophomonas	nitritireducens	DSM 12575	DSM 12575	Unassigned	37	Yes	ND	ND	ND	ND	1	ND	ND	ND	ND	ND	ND	ND	ND	ND	ND	ND	ND	1	ND	ND	ND	ND	ND	ND	ND	ND	ND	1	1	1	ND	ND	ND	ND	ND	ND	ND	ND	1	ND
#SEQF2807_02149	L.VPAINVND(+21.98)SVTK.S	Adenosylhomocysteinase	Tannerella	sp. HMT 286	W11667	W11667	Oral	286	Yes	ND	ND	ND	ND	1	ND	ND	ND	ND	ND	ND	ND	ND	ND	ND	ND	ND	1	ND	ND	ND	ND	ND	ND	ND	ND	ND	1	1	1	ND	ND	ND	ND	ND	ND	ND	ND	1	ND
#SEQF3068_01103	L.VPAINVND(+21.98)SVTK.S	Adenosylhomocysteinase	Tannerella	sp. HMT 286	W11666	W11666	Oral	286	Yes	ND	ND	ND	ND	1	ND	ND	ND	ND	ND	ND	ND	ND	ND	ND	ND	ND	1	ND	ND	ND	ND	ND	ND	ND	ND	ND	1	1	1	ND	ND	ND	ND	ND	ND	ND	ND	1	ND
#SEQF3069_02149	L.VPAINVND(+21.98)SVTK.S	Adenosylhomocysteinase	Tannerella	sp. HMT 286	W11666	W11666	Oral	286	Yes	ND	ND	ND	ND	1	ND	ND	ND	ND	ND	ND	ND	ND	ND	ND	ND	ND	1	ND	ND	ND	ND	ND	ND	ND	ND	ND	1	1	1	ND	ND	ND	ND	ND	ND	ND	ND	1	ND
#SEQF3104_00410	L.VPAINVND(+21.98)SVTK.S	Adenosylhomocysteinase	Tannerella	sp. HMT 808	SAG 103, Cell103	SAG 103, Cell103	Oral	808	Yes	ND	ND	ND	ND	1	ND	ND	ND	ND	ND	ND	ND	ND	ND	ND	ND	ND	1	ND	ND	ND	ND	ND	ND	ND	ND	ND	1	1	1	ND	ND	ND	ND	ND	ND	ND	ND	1	ND
#SEQF2634_02271	L.VPAINVND(-18.01)SVTK.S	Adenosylhomocysteinase	Tannerella	sp. HMT 286	isolate Cell 1/3	isolate Cell 1/3	Oral	286	Yes	ND	ND	ND	ND	ND	ND	ND	ND	ND	ND	ND	ND	ND	ND	ND	ND	ND	ND	ND	ND	ND	ND	ND	ND	ND	ND	ND	ND	ND	ND	ND	ND	ND	ND	ND	ND	ND	ND	ND	ND
#SEQF2635_01829	L.VPAINVND(-18.01)SVTK.S	Adenosylhomocysteinase	Tannerella	sp. HMT 286	isolate Cell 2	isolate Cell 2	Oral	286	Yes	ND	ND	ND	ND	ND	ND	ND	ND	ND	ND	ND	ND	ND	ND	ND	ND	ND	ND	ND	ND	ND	ND	ND	ND	ND	ND	ND	ND	ND	ND	ND	ND	ND	ND	ND	ND	ND	ND	ND	ND
#SEQF2636_02709	L.VPAINVND(-18.01)SVTK.S	Adenosylhomocysteinase	Tannerella	sp. HMT 286	isolate Cell 5	isolate Cell 5	Oral	286	Yes	ND	ND	ND	ND	ND	ND	ND	ND	ND	ND	ND	ND	ND	ND	ND	ND	ND	ND	ND	ND	ND	ND	ND	ND	ND	ND	ND	ND	ND	ND	ND	ND	ND	ND	ND	ND	ND	ND	ND	ND
#SEQF2637_01447	L.VPAINVND(-18.01)SVTK.S	Adenosylhomocysteinase	Tannerella	sp. HMT 286	isolate Cell 6/7/9	isolate Cell 6/7/9	Oral	286	Yes	ND	ND	ND	ND	ND	ND	ND	ND	ND	ND	ND	ND	ND	ND	ND	ND	ND	ND	ND	ND	ND	ND	ND	ND	ND	ND	ND	ND	ND	ND	ND	ND	ND	ND	ND	ND	ND	ND	ND	ND
#SEQF2637_01450	L.VPAINVND(-18.01)SVTK.S	Adenosylhomocysteinase	Tannerella	sp. HMT 286	isolate Cell 6/7/9	isolate Cell 6/7/9	Oral	286	Yes	ND	ND	ND	ND	ND	ND	ND	ND	ND	ND	ND	ND	ND	ND	ND	ND	ND	ND	ND	ND	ND	ND	ND	ND	ND	ND	ND	ND	ND	ND	ND	ND	ND	ND	ND	ND	ND	ND	ND	ND
#SEQF2637_01453	L.VPAINVND(-18.01)SVTK.S	Adenosylhomocysteinase	Tannerella	sp. HMT 286	isolate Cell 6/7/9	isolate Cell 6/7/9	Oral	286	Yes	ND	ND	ND	ND	ND	ND	ND	ND	ND	ND	ND	ND	ND	ND	ND	ND	ND	ND	ND	ND	ND	ND	ND	ND	ND	ND	ND	ND	ND	ND	ND	ND	ND	ND	ND	ND	ND	ND	ND	ND
#SEQF2637_01456	L.VPAINVND(-18.01)SVTK.S	Adenosylhomocysteinase	Tannerella	sp. HMT 286	isolate Cell 6/7/9	isolate Cell 6/7/9	Oral	286	Yes	ND	ND	ND	ND	ND	ND	ND	ND	ND	ND	ND	ND	ND	ND	ND	ND	ND	ND	ND	ND	ND	ND	ND	ND	ND	ND	ND	ND	ND	ND	ND	ND	ND	ND	ND	ND	ND	ND	ND	ND
#SEQF2638_00994	L.VPAINVND(-18.01)SVTK.S	Adenosylhomocysteinase	Tannerella	sp. HMT 286	isolate Cell 8/11	isolate Cell 8/11	Oral	286	Yes	ND	ND	ND	ND	ND	ND	ND	ND	ND	ND	ND	ND	ND	ND	ND	ND	ND	ND	ND	ND	ND	ND	ND	ND	ND	ND	ND	ND	ND	ND	ND	ND	ND	ND	ND	ND	ND	ND	ND	ND
SEQF2738_02286	L.VPAINVND(-18.01)SVTK.S	Adenosylhomocysteinase	Tannerella	forsythia	ATCC 43037, FDC 338	ATCC 43037, FDC 338	Oral	613	Yes	ND	ND	ND	ND	ND	ND	ND	ND	ND	ND	ND	ND	ND	ND	ND	ND	ND	ND	ND	ND	ND	ND	ND	ND	ND	ND	ND	ND	ND	ND	ND	ND	ND	ND	ND	ND	ND	ND	ND	ND
#SEQF2803_00643	L.VPAINVND(-18.01)SVTK.S	Adenosylhomocysteinase	Stenotrophomonas	nitritireducens	DSM 12575	DSM 12575	Unassigned	37	Yes	ND	ND	ND	ND	ND	ND	ND	ND	ND	ND	ND	ND	ND	ND	ND	ND	ND	ND	ND	ND	ND	ND	ND	ND	ND	ND	ND	ND	ND	ND	ND	ND	ND	ND	ND	ND	ND	ND	ND	ND
#SEQF2807_02149	L.VPAINVND(-18.01)SVTK.S	Adenosylhomocysteinase	Tannerella	sp. HMT 286	W11667	W11667	Oral	286	Yes	ND	ND	ND	ND	ND	ND	ND	ND	ND	ND	ND	ND	ND	ND	ND	ND	ND	ND	ND	ND	ND	ND	ND	ND	ND	ND	ND	ND	ND	ND	ND	ND	ND	ND	ND	ND	ND	ND	ND	ND
#SEQF3068_01103	L.VPAINVND(-18.01)SVTK.S	Adenosylhomocysteinase	Tannerella	sp. HMT 286	W11666	W11666	NaN	286	Yes	ND	ND	ND	ND	ND	ND	ND	ND	ND	ND	ND	ND	ND	ND	ND	ND	ND	ND	ND	ND	ND	ND	ND	ND	ND	ND	ND	ND	ND	ND	ND	ND	ND	ND	ND	ND	ND	ND	ND	ND
#SEQF3069_02149	L.VPAINVND(-18.01)SVTK.S	Adenosylhomocysteinase	Tannerella	sp. HMT 286	W11666	W11666	NaN	286	Yes	ND	ND	ND	ND	ND	ND	ND	ND	ND	ND	ND	ND	ND	ND	ND	ND	ND	ND	ND	ND	ND	ND	ND	ND	ND	ND	ND	ND	ND	ND	ND	ND	ND	ND	ND	ND	ND	ND	ND	ND
#SEQF3104_00410	L.VPAINVND(-18.01)SVTK.S	Adenosylhomocysteinase	Tannerella	sp. HMT 808	SAG 103, Cell103	SAG 103, Cell103	Oral	808	Yes	ND	ND	ND	ND	ND	ND	ND	ND	ND	ND	ND	ND	ND	ND	ND	ND	ND	ND	ND	ND	ND	ND	ND	ND	ND	ND	ND	ND	ND	ND	ND	ND	ND	ND	ND	ND	ND	ND	ND	ND
#SEQF1072_01022	L.VPAINVNDSVTK.S	Adenosylhomocysteinase	Tannerella	forsythia	92A2 not ATCC 43037, FDC 338	92A2 not ATCC 43037, FDC 338	Oral	613	Yes	ND	ND	19	ND	3	ND	ND	ND	ND	ND	ND	ND	ND	ND	ND	ND	ND	ND	4	ND	ND	ND	ND	ND	ND	ND	ND	ND	ND	ND	ND	2	ND	ND	ND	ND	ND	ND	ND	ND
#SEQF2634_02271	L.VPAINVNDSVTK.S	Adenosylhomocysteinase	Tannerella	sp. HMT 286	isolate Cell 1/3	isolate Cell 1/3	Oral	286	Yes	18	19	19	ND	3	ND	ND	ND	ND	12	12	11	2	2	3	ND	6	7	4	8	7	5	8	ND	ND	ND	ND	3	3	3	2	2	3	3	2	2	ND	1	1	1
#SEQF2635_01829	L.VPAINVNDSVTK.S	Adenosylhomocysteinase	Tannerella	sp. HMT 286	isolate Cell 2	isolate Cell 2	Oral	286	Yes	18	19	19	ND	3	ND	ND	ND	ND	12	12	11	2	2	3	ND	6	7	4	8	7	5	8	ND	ND	ND	ND	3	3	3	2	2	3	3	2	2	ND	1	1	1
#SEQF2636_02709	L.VPAINVNDSVTK.S	Adenosylhomocysteinase	Tannerella	sp. HMT 286	isolate Cell 5	isolate Cell 5	Oral	286	Yes	18	19	19	ND	3	ND	ND	ND	ND	12	12	11	2	2	3	ND	6	7	4	8	7	5	8	ND	ND	ND	ND	3	3	3	2	2	3	3	2	2	ND	1	1	1
#SEQF2637_01447	L.VPAINVNDSVTK.S	Adenosylhomocysteinase	Tannerella	sp. HMT 286	isolate Cell 6/7/9	isolate Cell 6/7/9	Oral	286	Yes	18	19	19	ND	3	ND	ND	ND	ND	12	12	11	2	2	3	ND	6	7	4	8	7	5	8	ND	ND	ND	ND	3	3	3	2	2	3	3	2	2	ND	1	1	1
#SEQF2637_01450	L.VPAINVNDSVTK.S	Adenosylhomocysteinase	Tannerella	sp. HMT 286	isolate Cell 6/7/9	isolate Cell 6/7/9	Oral	286	Yes	18	19	19	ND	3	ND	ND	ND	ND	12	12	11	2	2	3	ND	6	7	4	8	7	5	8	ND	ND	ND	ND	3	3	3	2	2	3	3	2	2	ND	1	1	1
#SEQF2637_01453	L.VPAINVNDSVTK.S	Adenosylhomocysteinase	Tannerella	sp. HMT 286	isolate Cell 6/7/9	isolate Cell 6/7/9	Oral	286	Yes	18	19	19	ND	3	ND	ND	ND	ND	12	12	11	2	2	3	ND	6	7	4	8	7	5	8	ND	ND	ND	ND	3	3	3	2	2	3	3	2	2	ND	1	1	1
#SEQF2637_01456	L.VPAINVNDSVTK.S	Adenosylhomocysteinase	Tannerella	sp. HMT 286	isolate Cell 6/7/9	isolate Cell 6/7/9	Oral	286	Yes	18	19	19	ND	3	ND	ND	ND	ND	12	12	11	2	2	3	ND	6	7	4	8	7	5	8	ND	ND	ND	ND	3	3	3	2	2	3	3	2	2	ND	1	1	1
#SEQF2638_00994	L.VPAINVNDSVTK.S	Adenosylhomocysteinase	Tannerella	sp. HMT 286	isolate Cell 8/11	isolate Cell 8/11	Oral	286	Yes	18	19	19	ND	3	ND	ND	ND	ND	12	12	11	2	2	3	ND	6	7	4	8	7	5	8	ND	ND	ND	ND	3	3	3	2	2	3	3	2	2	ND	1	1	1
SEQF2738_02286	L.VPAINVNDSVTK.S	Adenosylhomocysteinase	Tannerella	forsythia	ATCC 43037, FDC 338	ATCC 43037, FDC 338	Oral	613	Yes	18	19	19	ND	3	ND	ND	ND	ND	12	12	11	2	2	3	ND	6	7	4	8	7	5	8	ND	ND	ND	ND	3	3	3	2	2	3	3	2	2	ND	1	1	1
#SEQF2803_00643	L.VPAINVNDSVTK.S	Adenosylhomocysteinase	Stenotrophomonas	nitritireducens	DSM 12575	DSM 12575	Unassigned	37	Yes	18	19	19	ND	3	ND	ND	ND	ND	12	12	11	2	2	3	ND	6	7	4	8	7	5	8	ND	ND	ND	ND	3	3	3	2	2	3	3	2	2	ND	1	1	1
#SEQF2807_02149	L.VPAINVNDSVTK.S	Adenosylhomocysteinase	Tannerella	sp. HMT 286	W11667	W11667	Oral	286	Yes	18	19	19	ND	3	ND	ND	ND	ND	12	12	11	2	2	3	ND	6	7	4	8	7	5	8	ND	ND	ND	ND	3	3	3	2	2	3	3	2	2	ND	1	1	1
#SEQF3068_01103	L.VPAINVNDSVTK.S	Adenosylhomocysteinase	Tannerella	sp. HMT 286	W11666	W11666	Oral	286	Yes	18	19	19	ND	3	ND	ND	ND	ND	12	12	11	2	2	3	ND	6	7	4	8	7	5	8	ND	ND	ND	ND	3	3	3	2	2	3	3	2	2	ND	1	1	1
#SEQF3069_02149	L.VPAINVNDSVTK.S	Adenosylhomocysteinase	Tannerella	sp. HMT 286	W11667	W11667	Oral	286	Yes	18	19	19	ND	3	ND	ND	ND	ND	12	12	11	2	2	3	ND	6	7	4	8	7	5	8	ND	ND	ND	ND	3	3	3	2	2	3	3	2	2	ND	1	1	1
#SEQF3104_00410	L.VPAINVNDSVTK.S	Adenosylhomocysteinase	Tannerella	sp. HMT 808	SAG 103, Cell103	SAG 103, Cell103	Oral	808	Yes	18	19	19	ND	3	ND	ND	ND	ND	12	12	11	2	2	3	ND	6	7	4	8	7	5	8	ND	ND	ND	ND	3	3	3	2	2	3	3	2	2	ND	1	1	1
#SEQF2634_02271	V.PAINVNDSVTK.S	Adenosylhomocysteinase	Tannerella	sp. HMT 286	isolate Cell 1/3	isolate Cell 1/3	Oral	286	No	ND	ND	ND	ND	ND	ND	ND	ND	ND	ND	ND	ND	ND	ND	ND	ND	ND	ND	ND	ND	ND	ND	ND	ND	ND	ND	ND	ND	1	ND	ND	ND	ND	ND	ND	ND	ND	ND	ND	ND
#SEQF2635_01829	V.PAINVNDSVTK.S	Adenosylhomocysteinase	Tannerella	sp. HMT 286	isolate Cell 2	isolate Cell 2	Oral	286	No	ND	ND	ND	ND	ND	ND	ND	ND	ND	ND	ND	ND	ND	ND	ND	ND	ND	ND	ND	ND	ND	ND	ND	ND	ND	ND	ND	ND	1	ND	ND	ND	ND	ND	ND	ND	ND	ND	ND	ND
#SEQF2636_02709	V.PAINVNDSVTK.S	Adenosylhomocysteinase	Tannerella	sp. HMT 286	isolate Cell 5	isolate Cell 5	Oral	286	No	ND	ND	ND	ND	ND	ND	ND	ND	ND	ND	ND	ND	ND	ND	ND	ND	ND	ND	ND	ND	ND	ND	ND	ND	ND	ND	ND	ND	1	ND	ND	ND	ND	ND	ND	ND	ND	ND	ND	ND
#SEQF2637_01447	V.PAINVNDSVTK.S	Adenosylhomocysteinase	Tannerella	sp. HMT 286	isolate Cell 6/7/9	isolate Cell 6/7/9	Oral	286	No	ND	ND	ND	ND	ND	ND	ND	ND	ND	ND	ND	ND	ND	ND	ND	ND	ND	ND	ND	ND	ND	ND	ND	ND	ND	ND	ND	ND	1	ND	ND	ND	ND	ND	ND	ND	ND	ND	ND	ND
#SEQF2637_01450	V.PAINVNDSVTK.S	Adenosylhomocysteinase	Tannerella	sp. HMT 286	isolate Cell 6/7/9	isolate Cell 6/7/9	Oral	286	No	ND	ND	ND	ND	ND	ND	ND	ND	ND	ND	ND	ND	ND	ND	ND	ND	ND	ND	ND	ND	ND	ND	ND	ND	ND	ND	ND	ND	1	ND	ND	ND	ND	ND	ND	ND	ND	ND	ND	ND
#SEQF2637_01453	V.PAINVNDSVTK.S	Adenosylhomocysteinase	Tannerella	sp. HMT 286	isolate Cell 6/7/9	isolate Cell 6/7/9	Oral	286	No	ND	ND	ND	ND	ND	ND	ND	ND	ND	ND	ND	ND	ND	ND	ND	ND	ND	ND	ND	ND	ND	ND	ND	ND	ND	ND	ND	ND	1	ND	ND	ND	ND	ND	ND	ND	ND	ND	ND	ND
#SEQF2637_01456	V.PAINVNDSVTK.S	Adenosylhomocysteinase	Tannerella	sp. HMT 286	isolate Cell 6/7/9	isolate Cell 6/7/9	Oral	286	No	ND	ND	ND	ND	ND	ND	ND	ND	ND	ND	ND	ND	ND	ND	ND	ND	ND	ND	ND	ND	ND	ND	ND	ND	ND	ND	ND	ND	1	ND	ND	ND	ND	ND	ND	ND	ND	ND	ND	ND
#SEQF2638_00994	V.PAINVNDSVTK.S	Adenosylhomocysteinase	Tannerella	sp. HMT 286	isolate Cell 8/11	isolate Cell 8/11	Oral	286	No	ND	ND	ND	ND	ND	ND	ND	ND	ND	ND	ND	ND	ND	ND	ND	ND	ND	ND	ND	ND	ND	ND	ND	ND	ND	ND	ND	ND	1	ND	ND	ND	ND	ND	ND	ND	ND	ND	ND	ND
SEQF2738_02286	V.PAINVNDSVTK.S	Adenosylhomocysteinase	Tannerella	forsythia	ATCC 43037, FDC 338	ATCC 43037, FDC 338	Oral	613	No	ND	ND	ND	ND	ND	ND	ND	ND	ND	ND	ND	ND	ND	ND	ND	ND	ND	ND	ND	ND	ND	ND	ND	ND	ND	ND	ND	ND	1	ND	ND	ND	ND	ND	ND	ND	ND	ND	ND	ND
#SEQF2803_00643	V.PAINVNDSVTK.S	Adenosylhomocysteinase	Stenotrophomonas	nitritireducens	DSM 12575	DSM 12575	Unassigned	37	No	ND	ND	ND	ND	ND	ND	ND	ND	ND	ND	ND	ND	ND	ND	ND	ND	ND	ND	ND	ND	ND	ND	ND	ND	ND	ND	ND	ND	1	ND	ND	ND	ND	ND	ND	ND	ND	ND	ND	ND
#SEQF2807_02149	V.PAINVNDSVTK.S	Adenosylhomocysteinase	Tannerella	sp. HMT 286	W11667	W11667	Oral	286	No	ND	ND	ND	ND	ND	ND	ND	ND	ND	ND	ND	ND	ND	ND	ND	ND	ND	ND	ND	ND	ND	ND	ND	ND	ND	ND	ND	ND	1	ND	ND	ND	ND	ND	ND	ND	ND	ND	ND	ND
SEQF2848_00122	V.PAINVNDSVTK.S	Adenosylhomocysteinase	Micavibrio	aeruginosavorus	arl_13	arl_13	Unassigned	330	No	ND	ND	ND	ND	ND	ND	ND	ND	ND	ND	ND	ND	ND	ND	ND	ND	ND	ND	ND	ND	ND	ND	ND	ND	ND	ND	ND	ND	1	ND	ND	ND	ND	ND	ND	ND	ND	ND	ND	ND
#SEQF3068_01103	V.PAINVNDSVTK.S	Adenosylhomocysteinase	Tannerella	sp. HMT 286	W11666	W11666	Oral	286	No	ND	ND	ND	ND	ND	ND	ND	ND	ND	ND	ND	ND	ND	ND	ND	ND	ND	ND	ND	ND	ND	ND	ND	ND	ND	ND	ND	ND	1	ND	ND	ND	ND	ND	ND	ND	ND	ND	ND	ND
#SEQF3069_02149	V.PAINVNDSVTK.S	Adenosylhomocysteinase	Tannerella	sp. HMT 286	W11667	W11667	Oral	286	No	ND	ND	ND	ND	ND	ND	ND	ND	ND	ND	ND	ND	ND	ND	ND	ND	ND	ND	ND	ND	ND	ND	ND	ND	ND	ND	ND	ND	1	ND	ND	ND	ND	ND	ND	ND	ND	ND	ND	ND
#SEQF3104_00410	V.PAINVNDSVTK.S	Adenosylhomocysteinase	Tannerella	sp. HMT 808	SAG 103, Cell103	SAG 103, Cell103	Oral	808	No	ND	ND	ND	ND	ND	ND	ND	ND	ND	ND	ND	ND	ND	ND	ND	ND	ND	ND	ND	ND	ND	ND	ND	ND	ND	ND	ND	ND	1	ND	ND	ND	ND	ND	ND	ND	ND	ND	ND	ND
SEQF2978_01723	A.DGFLLDGFPR.T	Adenylate kinase	Corynebacterium	jeikeium	hmsc08a12	hmsc08a12	Unassigned	47	Yes	ND	ND	ND	ND	ND	ND	ND	ND	ND	ND	ND	ND	ND	ND	1	ND	ND	ND	ND	ND	ND	ND	ND	ND	1	ND	ND	ND	1	ND	ND	ND	ND	ND	ND	ND	ND	ND	ND	ND
SEQF2630_01224	K.DGFLLDGFPR.T	Adenylate kinase	Mogibacterium	timidum	ATCC 33093	ATCC 33093	Oral	42	Yes	ND	ND	ND	ND	ND	ND	ND	ND	ND	ND	ND	ND	ND	ND	1	ND	ND	ND	ND	ND	ND	ND	ND	ND	ND	ND	ND	ND	1	ND	ND	ND	ND	ND	ND	ND	ND	ND	ND	ND
SEQF2886_01079	K.DGFLLDGFPR.T	Adenylate kinase	Corynebacterium	afermentans	lcdc880199	lcdc880199	Unassigned	30	Yes	ND	ND	ND	ND	ND	ND	ND	ND	ND	ND	ND	ND	ND	ND	1	ND	ND	ND	ND	ND	ND	ND	ND	ND	1	ND	ND	ND	1	ND	ND	ND	ND	ND	ND	ND	ND	ND	ND	ND
SEQF2907_00523	K.DGFLLDGFPR.T	Adenylate kinase	Corynebacterium	coyleae	hmsc11d10	hmsc11d10	Unassigned	341	Yes	ND	ND	ND	ND	ND	ND	ND	ND	ND	ND	ND	ND	ND	ND	1	ND	ND	ND	ND	ND	ND	ND	ND	ND	1	ND	ND	ND	1	ND	ND	ND	ND	ND	ND	ND	ND	ND	ND	ND
SEQF2936_01132	K.DGFLLDGFPR.T	Adenylate kinase	Corynebacterium	aurimucosum	hmsc066c02	hmsc066c02	Unassigned	34	Yes	ND	ND	ND	ND	ND	ND	ND	ND	ND	ND	ND	ND	ND	ND	1	ND	ND	ND	ND	ND	ND	ND	ND	ND	1	ND	ND	ND	1	ND	ND	ND	ND	ND	ND	ND	ND	ND	ND	ND
SEQF2938_01272	K.DGFLLDGFPR.T	Adenylate kinase	Corynebacterium	aurimucosum	hmsc036d02	hmsc036d02	Unassigned	34	Yes	ND	ND	ND	ND	ND	ND	ND	ND	ND	ND	ND	ND	ND	ND	1	ND	ND	ND	ND	ND	ND	ND	ND	ND	1	ND	ND	ND	1	ND	ND	ND	ND	ND	ND	ND	ND	ND	ND	ND
SEQF2939_01292	K.DGFLLDGFPR.T	Adenylate kinase	Corynebacterium	aurimucosum	hmsc078a10	hmsc078a10	Unassigned	34	Yes	ND	ND	ND	ND	ND	ND	ND	ND	ND	ND	ND	ND	ND	ND	1	ND	ND	ND	ND	ND	ND	ND	ND	ND	1	ND	ND	ND	1	ND	ND	ND	ND	ND	ND	ND	ND	ND	ND	ND
SEQF2944_00761	K.DGFLLDGFPR.T	Adenylate kinase	Corynebacterium	aurimucosum	hmsc072d12	hmsc072d12	Unassigned	34	Yes	ND	ND	ND	ND	ND	ND	ND	ND	ND	ND	ND	ND	ND	ND	1	ND	ND	ND	ND	ND	ND	ND	ND	ND	1	ND	ND	ND	1	ND	ND	ND	ND	ND	ND	ND	ND	ND	ND	ND
SEQF2945_01869	K.DGFLLDGFPR.T	Adenylate kinase	Corynebacterium	coyleae	hmsc034e11	hmsc034e11	Unassigned	341	Yes	ND	ND	ND	ND	ND	ND	ND	ND	ND	ND	ND	ND	ND	ND	1	ND	ND	ND	ND	ND	ND	ND	ND	ND	1	ND	ND	ND	1	ND	ND	ND	ND	ND	ND	ND	ND	ND	ND	ND
SEQF2948_01877	K.DGFLLDGFPR.T	Adenylate kinase	Corynebacterium	aurimucosum	hmsc065d07	hmsc065d07	Unassigned	34	Yes	ND	ND	ND	ND	ND	ND	ND	ND	ND	ND	ND	ND	ND	ND	1	ND	ND	ND	ND	ND	ND	ND	ND	ND	1	ND	ND	ND	1	ND	ND	ND	ND	ND	ND	ND	ND	ND	ND	ND
SEQF2950_01756	K.DGFLLDGFPR.T	Adenylate kinase	Corynebacterium	aurimucosum	hmsc074e01	hmsc074e01	Unassigned	34	Yes	ND	ND	ND	ND	ND	ND	ND	ND	ND	ND	ND	ND	ND	ND	1	ND	ND	ND	ND	ND	ND	ND	ND	ND	1	ND	ND	ND	1	ND	ND	ND	ND	ND	ND	ND	ND	ND	ND	ND
SEQF2957_00428	K.DGFLLDGFPR.T	Adenylate kinase	Corynebacterium	coyleae	hmsc08f01	hmsc08f01	Unassigned	341	Yes	ND	ND	ND	ND	ND	ND	ND	ND	ND	ND	ND	ND	ND	ND	1	ND	ND	ND	ND	ND	ND	ND	ND	ND	1	ND	ND	ND	1	ND	ND	ND	ND	ND	ND	ND	ND	ND	ND	ND
SEQF2962_01653	K.DGFLLDGFPR.T	Adenylate kinase	Corynebacterium	coyleae	hmsc05c01	hmsc05c01	Unassigned	341	Yes	ND	ND	ND	ND	ND	ND	ND	ND	ND	ND	ND	ND	ND	ND	1	ND	ND	ND	ND	ND	ND	ND	ND	ND	1	ND	ND	ND	1	ND	ND	ND	ND	ND	ND	ND	ND	ND	ND	ND
SEQF2968_00193	K.DGFLLDGFPR.T	Adenylate kinase	Corynebacterium	coyleae	hmsc034b08	hmsc034b08	Unassigned	341	Yes	ND	ND	ND	ND	ND	ND	ND	ND	ND	ND	ND	ND	ND	ND	1	ND	ND	ND	ND	ND	ND	ND	ND	ND	1	ND	ND	ND	1	ND	ND	ND	ND	ND	ND	ND	ND	ND	ND	ND
SEQF2981_00756	K.DGFLLDGFPR.T	Adenylate kinase	Corynebacterium	aurimucosum	hmsc062a03	hmsc062a03	Unassigned	34	Yes	ND	ND	ND	ND	ND	ND	ND	ND	ND	ND	ND	ND	ND	ND	1	ND	ND	ND	ND	ND	ND	ND	ND	ND	1	ND	ND	ND	1	ND	ND	ND	ND	ND	ND	ND	ND	ND	ND	ND
SEQF2991_01951	K.DGFLLDGFPR.T	Adenylate kinase	Corynebacterium	aurimucosum	hmsc056e09	hmsc056e09	Unassigned	34	Yes	ND	ND	ND	ND	ND	ND	ND	ND	ND	ND	ND	ND	ND	ND	1	ND	ND	ND	ND	ND	ND	ND	ND	ND	1	ND	ND	ND	1	ND	ND	ND	ND	ND	ND	ND	ND	ND	ND	ND
SEQF3001_02307	K.DGFLLDGFPR.T	Adenylate kinase	Corynebacterium	aurimucosum	hmsc074c01	hmsc074c01	Unassigned	34	Yes	ND	ND	ND	ND	ND	ND	ND	ND	ND	ND	ND	ND	ND	ND	1	ND	ND	ND	ND	ND	ND	ND	ND	ND	1	ND	ND	ND	1	ND	ND	ND	ND	ND	ND	ND	ND	ND	ND	ND
SEQF3003_01853	K.DGFLLDGFPR.T	Adenylate kinase	Corynebacterium	coyleae	hmsc055d05	hmsc055d05	Unassigned	341	Yes	ND	ND	ND	ND	ND	ND	ND	ND	ND	ND	ND	ND	ND	ND	1	ND	ND	ND	ND	ND	ND	ND	ND	ND	1	ND	ND	ND	1	ND	ND	ND	ND	ND	ND	ND	ND	ND	ND	ND
SEQF3004_01471	K.DGFLLDGFPR.T	Adenylate kinase	Corynebacterium	coyleae	hmsc070h05	hmsc070h05	Unassigned	341	Yes	ND	ND	ND	ND	ND	ND	ND	ND	ND	ND	ND	ND	ND	ND	1	ND	ND	ND	ND	ND	ND	ND	ND	ND	1	ND	ND	ND	1	ND	ND	ND	ND	ND	ND	ND	ND	ND	ND	ND
SEQF3007_00353	K.DGFLLDGFPR.T	Adenylate kinase	Corynebacterium	coyleae	hmsc036e10	hmsc036e10	Unassigned	341	Yes	ND	ND	ND	ND	ND	ND	ND	ND	ND	ND	ND	ND	ND	ND	1	ND	ND	ND	ND	ND	ND	ND	ND	ND	1	ND	ND	ND	1	ND	ND	ND	ND	ND	ND	ND	ND	ND	ND	ND
SEQF3008_00733	K.DGFLLDGFPR.T	Adenylate kinase	Corynebacterium	coyleae	hmsc067d03	hmsc067d03	Unassigned	341	Yes	ND	ND	ND	ND	ND	ND	ND	ND	ND	ND	ND	ND	ND	ND	1	ND	ND	ND	ND	ND	ND	ND	ND	ND	1	ND	ND	ND	1	ND	ND	ND	ND	ND	ND	ND	ND	ND	ND	ND
SEQF3009_01591	K.DGFLLDGFPR.T	Adenylate kinase	Corynebacterium	aurimucosum	hmsc05d03	hmsc05d03	Unassigned	34	Yes	ND	ND	ND	ND	ND	ND	ND	ND	ND	ND	ND	ND	ND	ND	1	ND	ND	ND	ND	ND	ND	ND	ND	ND	1	ND	ND	ND	1	ND	ND	ND	ND	ND	ND	ND	ND	ND	ND	ND
SEQF3010_01708	K.DGFLLDGFPR.T	Adenylate kinase	Corynebacterium	aurimucosum	hmsc078c09	hmsc078c09	Unassigned	34	Yes	ND	ND	ND	ND	ND	ND	ND	ND	ND	ND	ND	ND	ND	ND	1	ND	ND	ND	ND	ND	ND	ND	ND	ND	1	ND	ND	ND	1	ND	ND	ND	ND	ND	ND	ND	ND	ND	ND	ND
SEQF3019_01842	K.DGFLLDGFPR.T	Adenylate kinase	Corynebacterium	aurimucosum	hmsc055a01	hmsc055a01	Unassigned	34	Yes	ND	ND	ND	ND	ND	ND	ND	ND	ND	ND	ND	ND	ND	ND	1	ND	ND	ND	ND	ND	ND	ND	ND	ND	1	ND	ND	ND	1	ND	ND	ND	ND	ND	ND	ND	ND	ND	ND	ND
SEQF3038_00424	K.DGFLLDGFPR.T	Adenylate kinase	Corynebacterium	coyleae	hmsc075d04	hmsc075d04	Unassigned	341	Yes	ND	ND	ND	ND	ND	ND	ND	ND	ND	ND	ND	ND	ND	ND	1	ND	ND	ND	ND	ND	ND	ND	ND	ND	1	ND	ND	ND	1	ND	ND	ND	ND	ND	ND	ND	ND	ND	ND	ND
SEQF3040_01228	K.DGFLLDGFPR.T	Adenylate kinase	Corynebacterium	sp. HMT 207	hmsc071b10	hmsc071b10	Unassigned	207	Yes	ND	ND	ND	ND	ND	ND	ND	ND	ND	ND	ND	ND	ND	ND	1	ND	ND	ND	ND	ND	ND	ND	ND	ND	1	ND	ND	ND	1	ND	ND	ND	ND	ND	ND	ND	ND	ND	ND	ND
SEQF3042_00004	K.DGFLLDGFPR.T	Adenylate kinase	Corynebacterium	aurimucosum	hmsc072a02	hmsc072a02	Unassigned	34	Yes	ND	ND	ND	ND	ND	ND	ND	ND	ND	ND	ND	ND	ND	ND	1	ND	ND	ND	ND	ND	ND	ND	ND	ND	1	ND	ND	ND	1	ND	ND	ND	ND	ND	ND	ND	ND	ND	ND	ND
SEQF3043_00554	K.DGFLLDGFPR.T	Adenylate kinase	Corynebacterium	aurimucosum	hmsc069e04	hmsc069e04	Unassigned	34	Yes	ND	ND	ND	ND	ND	ND	ND	ND	ND	ND	ND	ND	ND	ND	1	ND	ND	ND	ND	ND	ND	ND	ND	ND	1	ND	ND	ND	1	ND	ND	ND	ND	ND	ND	ND	ND	ND	ND	ND
SEQF3047_01711	K.DGFLLDGFPR.T	Adenylate kinase	Corynebacterium	minutissimum	hmsc05e07	hmsc05e07	Unassigned	53	Yes	ND	ND	ND	ND	ND	ND	ND	ND	ND	ND	ND	ND	ND	ND	1	ND	ND	ND	ND	ND	ND	ND	ND	ND	1	ND	ND	ND	1	ND	ND	ND	ND	ND	ND	ND	ND	ND	ND	ND
SEQF3052_00907	K.DGFLLDGFPR.T	Adenylate kinase	Peptostreptococcaceae [XI][G-6]	[Eubacterium] minutum	ATCC 700079	ATCC 700079	Oral	673	Yes	ND	ND	ND	ND	ND	ND	ND	ND	ND	ND	ND	ND	ND	ND	1	ND	ND	ND	ND	ND	ND	ND	ND	ND	1	ND	ND	ND	1	ND	ND	ND	ND	ND	ND	ND	ND	ND	ND	ND
SEQF3085_00822	Q.DGFLLDGFPR.T	Adenylate kinase	Corynebacterium	massiliense	DSM 45435	DSM 45435	Unassigned	333	Yes	ND	ND	ND	ND	ND	ND	ND	ND	ND	ND	ND	ND	ND	ND	1	ND	ND	ND	ND	ND	ND	ND	ND	ND	1	ND	ND	ND	1	ND	ND	ND	ND	ND	ND	ND	ND	ND	ND	ND
SEQF2630_01224	R.AVLLGPPGAGK.G	Adenylate kinase	Mogibacterium	timidum	ATCC 33093	ATCC 33093	Oral	42	Yes	1	ND	ND	ND	ND	ND	ND	ND	ND	1	1	ND	ND	ND	ND	ND	ND	ND	ND	ND	ND	ND	ND	ND	ND	ND	ND	ND	ND	ND	ND	ND	ND	ND	ND	ND	ND	ND	ND	ND
SEQF1559_01024	R.DGFLLDGFPR.T	Adenylate kinase	Yersinia	pestis	Pestoides A	Pestoides A	Unassigned	827	Yes	ND	ND	ND	ND	ND	ND	ND	ND	ND	ND	ND	ND	ND	ND	ND	ND	ND	ND	ND	ND	ND	ND	ND	ND	ND	ND	ND	ND	1	ND	ND	ND	ND	ND	ND	ND	ND	ND	ND	ND
SEQF1247_00686	K.AAQYVASHPGEVC(+58.01)PAK(-.98).W	Alkyl hydroperoxide reductase subunit C	Escherichia	coli	O157:H7 str. TW14359	O157:H7 str. TW14359	Unassigned	574	Yes	ND	ND	ND	ND	ND	ND	ND	ND	ND	ND	ND	ND	ND	ND	ND	ND	ND	ND	ND	ND	ND	ND	ND	ND	ND	ND	ND	ND	ND	ND	ND	ND	ND	ND	ND	ND	ND	ND	ND	ND
SEQF1376_00693	K.AAQYVASHPGEVC(+58.01)PAK(-.98).W	Alkyl hydroperoxide reductase subunit C	Escherichia	coli	SE11	SE11	Unassigned	574	Yes	ND	ND	ND	ND	ND	ND	ND	ND	ND	ND	ND	ND	ND	ND	ND	ND	ND	ND	ND	ND	ND	ND	ND	ND	ND	ND	ND	ND	ND	ND	ND	ND	ND	ND	ND	ND	ND	ND	ND	ND
SEQF1408_00675	K.AAQYVASHPGEVC(+58.01)PAK(-.98).W	Alkyl hydroperoxide reductase subunit C	Escherichia	coli	0157:H7 str. Sakai	0157:H7 str. Sakai	Unassigned	574	Yes	ND	ND	ND	ND	ND	ND	ND	ND	ND	ND	ND	ND	ND	ND	ND	ND	ND	ND	ND	ND	ND	ND	ND	ND	ND	ND	ND	ND	ND	ND	ND	ND	ND	ND	ND	ND	ND	ND	ND	ND
SEQF1429_03312	K.AAQYVASHPGEVC(+58.01)PAK(-.98).W	Alkyl hydroperoxide reductase subunit C	Escherichia	coli	C str. ATCC 8739	C str. ATCC 8739	Unassigned	574	Yes	ND	ND	ND	ND	ND	ND	ND	ND	ND	ND	ND	ND	ND	ND	ND	ND	ND	ND	ND	ND	ND	ND	ND	ND	ND	ND	ND	ND	ND	ND	ND	ND	ND	ND	ND	ND	ND	ND	ND	ND
SEQF1430_00596	K.AAQYVASHPGEVC(+58.01)PAK(-.98).W	Alkyl hydroperoxide reductase subunit C	Escherichia	coli	C str. ATCC 8739	C str. ATCC 8739	Unassigned	574	Yes	ND	ND	ND	ND	ND	ND	ND	ND	ND	ND	ND	ND	ND	ND	ND	ND	ND	ND	ND	ND	ND	ND	ND	ND	ND	ND	ND	ND	ND	ND	ND	ND	ND	ND	ND	ND	ND	ND	ND	ND
SEQF1433_00640	K.AAQYVASHPGEVC(+58.01)PAK(-.98).W	Alkyl hydroperoxide reductase subunit C	Escherichia	coli	536	536	Unassigned	574	Yes	ND	ND	ND	ND	ND	ND	ND	ND	ND	ND	ND	ND	ND	ND	ND	ND	ND	ND	ND	ND	ND	ND	ND	ND	ND	ND	ND	ND	ND	ND	ND	ND	ND	ND	ND	ND	ND	ND	ND	ND
SEQF1503_00611	K.AAQYVASHPGEVC(+58.01)PAK(-.98).W	Alkyl hydroperoxide reductase subunit C	Escherichia	coli	BL21(DE3)	BL21(DE3)	Unassigned	574	Yes	ND	ND	ND	ND	ND	ND	ND	ND	ND	ND	ND	ND	ND	ND	ND	ND	ND	ND	ND	ND	ND	ND	ND	ND	ND	ND	ND	ND	ND	ND	ND	ND	ND	ND	ND	ND	ND	ND	ND	ND
SEQF1504_00585	K.AAQYVASHPGEVC(+58.01)PAK(-.98).W	Alkyl hydroperoxide reductase subunit C	Escherichia	coli	str. K-12 substr. DH10B	str. K-12 substr. DH10B	Unassigned	574	Yes	ND	ND	ND	ND	ND	ND	ND	ND	ND	ND	ND	ND	ND	ND	ND	ND	ND	ND	ND	ND	ND	ND	ND	ND	ND	ND	ND	ND	ND	ND	ND	ND	ND	ND	ND	ND	ND	ND	ND	ND
SEQF1504_00699	K.AAQYVASHPGEVC(+58.01)PAK(-.98).W	Alkyl hydroperoxide reductase subunit C	Escherichia	coli	str. K-12 substr. DH10B	str. K-12 substr. DH10B	Unassigned	574	Yes	ND	ND	ND	ND	ND	ND	ND	ND	ND	ND	ND	ND	ND	ND	ND	ND	ND	ND	ND	ND	ND	ND	ND	ND	ND	ND	ND	ND	ND	ND	ND	ND	ND	ND	ND	ND	ND	ND	ND	ND
SEQF1507_00488	K.AAQYVASHPGEVC(+58.01)PAK(-.98).W	Alkyl hydroperoxide reductase subunit C	Escherichia	coli	str. K-12 substr. DH10B	str. K-12 substr. DH10B	Unassigned	574	Yes	ND	ND	ND	ND	ND	ND	ND	ND	ND	ND	ND	ND	ND	ND	ND	ND	ND	ND	ND	ND	ND	ND	ND	ND	ND	ND	ND	ND	ND	ND	ND	ND	ND	ND	ND	ND	ND	ND	ND	ND
SEQF1508_01339	K.AAQYVASHPGEVC(+58.01)PAK(-.98).W	Alkyl hydroperoxide reductase subunit C	Escherichia	coli	O157:H7 str. EC4042	O157:H7 str. EC4042	Unassigned	574	Yes	ND	ND	ND	ND	ND	ND	ND	ND	ND	ND	ND	ND	ND	ND	ND	ND	ND	ND	ND	ND	ND	ND	ND	ND	ND	ND	ND	ND	ND	ND	ND	ND	ND	ND	ND	ND	ND	ND	ND	ND
SEQF1509_05065	K.AAQYVASHPGEVC(+58.01)PAK(-.98).W	Alkyl hydroperoxide reductase subunit C	Escherichia	coli	O157:H7 str. EC4045	O157:H7 str. EC4045	Unassigned	574	Yes	ND	ND	ND	ND	ND	ND	ND	ND	ND	ND	ND	ND	ND	ND	ND	ND	ND	ND	ND	ND	ND	ND	ND	ND	ND	ND	ND	ND	ND	ND	ND	ND	ND	ND	ND	ND	ND	ND	ND	ND
SEQF1510_04946	K.AAQYVASHPGEVC(+58.01)PAK(-.98).W	Alkyl hydroperoxide reductase subunit C	Escherichia	coli	O157:H7 str. EC4113	O157:H7 str. EC4113	Unassigned	574	Yes	ND	ND	ND	ND	ND	ND	ND	ND	ND	ND	ND	ND	ND	ND	ND	ND	ND	ND	ND	ND	ND	ND	ND	ND	ND	ND	ND	ND	ND	ND	ND	ND	ND	ND	ND	ND	ND	ND	ND	ND
SEQF1511_00679	K.AAQYVASHPGEVC(+58.01)PAK(-.98).W	Alkyl hydroperoxide reductase subunit C	Escherichia	coli	O157:H7 str. EC4117	O157:H7 str. EC4117	Unassigned	574	Yes	ND	ND	ND	ND	ND	ND	ND	ND	ND	ND	ND	ND	ND	ND	ND	ND	ND	ND	ND	ND	ND	ND	ND	ND	ND	ND	ND	ND	ND	ND	ND	ND	ND	ND	ND	ND	ND	ND	ND	ND
SEQF1512_03618	K.AAQYVASHPGEVC(+58.01)PAK(-.98).W	Alkyl hydroperoxide reductase subunit C	Escherichia	coli	O157:H7 str. EC4115	O157:H7 str. EC4115	Unassigned	574	Yes	ND	ND	ND	ND	ND	ND	ND	ND	ND	ND	ND	ND	ND	ND	ND	ND	ND	ND	ND	ND	ND	ND	ND	ND	ND	ND	ND	ND	ND	ND	ND	ND	ND	ND	ND	ND	ND	ND	ND	ND
SEQF1513_04847	K.AAQYVASHPGEVC(+58.01)PAK(-.98).W	Alkyl hydroperoxide reductase subunit C	Escherichia	coli	O157:H7 str. EC4206	O157:H7 str. EC4206	Unassigned	574	Yes	ND	ND	ND	ND	ND	ND	ND	ND	ND	ND	ND	ND	ND	ND	ND	ND	ND	ND	ND	ND	ND	ND	ND	ND	ND	ND	ND	ND	ND	ND	ND	ND	ND	ND	ND	ND	ND	ND	ND	ND
SEQF1514_04580	K.AAQYVASHPGEVC(+58.01)PAK(-.98).W	Alkyl hydroperoxide reductase subunit C	Escherichia	coli	O157:H7 str. EC4401	O157:H7 str. EC4401	Unassigned	574	Yes	ND	ND	ND	ND	ND	ND	ND	ND	ND	ND	ND	ND	ND	ND	ND	ND	ND	ND	ND	ND	ND	ND	ND	ND	ND	ND	ND	ND	ND	ND	ND	ND	ND	ND	ND	ND	ND	ND	ND	ND
SEQF1515_01868	K.AAQYVASHPGEVC(+58.01)PAK(-.98).W	Alkyl hydroperoxide reductase subunit C	Escherichia	coli	O157:H7 str. EC4486	O157:H7 str. EC4486	Unassigned	574	Yes	ND	ND	ND	ND	ND	ND	ND	ND	ND	ND	ND	ND	ND	ND	ND	ND	ND	ND	ND	ND	ND	ND	ND	ND	ND	ND	ND	ND	ND	ND	ND	ND	ND	ND	ND	ND	ND	ND	ND	ND
SEQF1516_04961	K.AAQYVASHPGEVC(+58.01)PAK(-.98).W	Alkyl hydroperoxide reductase subunit C	Escherichia	coli	O157:H7 str. EC4501	O157:H7 str. EC4501	Unassigned	574	Yes	ND	ND	ND	ND	ND	ND	ND	ND	ND	ND	ND	ND	ND	ND	ND	ND	ND	ND	ND	ND	ND	ND	ND	ND	ND	ND	ND	ND	ND	ND	ND	ND	ND	ND	ND	ND	ND	ND	ND	ND
SEQF1517_04959	K.AAQYVASHPGEVC(+58.01)PAK(-.98).W	Alkyl hydroperoxide reductase subunit C	Escherichia	coli	O157:H7 str. EC4501	O157:H7 str. EC4501	Unassigned	574	Yes	ND	ND	ND	ND	ND	ND	ND	ND	ND	ND	ND	ND	ND	ND	ND	ND	ND	ND	ND	ND	ND	ND	ND	ND	ND	ND	ND	ND	ND	ND	ND	ND	ND	ND	ND	ND	ND	ND	ND	ND
SEQF1518_04361	K.AAQYVASHPGEVC(+58.01)PAK(-.98).W	Alkyl hydroperoxide reductase subunit C	Escherichia	coli	O157:H7 str. EC4501	O157:H7 str. EC4501	Unassigned	574	Yes	ND	ND	ND	ND	ND	ND	ND	ND	ND	ND	ND	ND	ND	ND	ND	ND	ND	ND	ND	ND	ND	ND	ND	ND	ND	ND	ND	ND	ND	ND	ND	ND	ND	ND	ND	ND	ND	ND	ND	ND
SEQF1519_00620	K.AAQYVASHPGEVC(+58.01)PAK(-.98).W	Alkyl hydroperoxide reductase subunit C	Escherichia	coli	O157:H7 str. EC4501	O157:H7 str. EC4501	Unassigned	574	Yes	ND	ND	ND	ND	ND	ND	ND	ND	ND	ND	ND	ND	ND	ND	ND	ND	ND	ND	ND	ND	ND	ND	ND	ND	ND	ND	ND	ND	ND	ND	ND	ND	ND	ND	ND	ND	ND	ND	ND	ND
SEQF1572_03223	K.AAQYVASHPGEVC(+58.01)PAK(-.98).W	Alkyl hydroperoxide reductase subunit C	Escherichia	coli	BL21(DE3)	BL21(DE3)	Unassigned	574	Yes	ND	ND	ND	ND	ND	ND	ND	ND	ND	ND	ND	ND	ND	ND	ND	ND	ND	ND	ND	ND	ND	ND	ND	ND	ND	ND	ND	ND	ND	ND	ND	ND	ND	ND	ND	ND	ND	ND	ND	ND
SEQF1624_00545	K.AAQYVASHPGEVC(+58.01)PAK(-.98).W	Alkyl hydroperoxide reductase subunit C	Escherichia	coli	O127:H6 str. E2348/69	O127:H6 str. E2348/69	Unassigned	574	Yes	ND	ND	ND	ND	ND	ND	ND	ND	ND	ND	ND	ND	ND	ND	ND	ND	ND	ND	ND	ND	ND	ND	ND	ND	ND	ND	ND	ND	ND	ND	ND	ND	ND	ND	ND	ND	ND	ND	ND	ND
SEQF1639_00584	K.AAQYVASHPGEVC(+58.01)PAK(-.98).W	Alkyl hydroperoxide reductase subunit C	Escherichia	coli	O127:H6 str. E2348/69	O127:H6 str. E2348/69	Unassigned	574	Yes	ND	ND	ND	ND	ND	ND	ND	ND	ND	ND	ND	ND	ND	ND	ND	ND	ND	ND	ND	ND	ND	ND	ND	ND	ND	ND	ND	ND	ND	ND	ND	ND	ND	ND	ND	ND	ND	ND	ND	ND
SEQF1710_00664	K.AAQYVASHPGEVC(+58.01)PAK(-.98).W	Alkyl hydroperoxide reductase subunit C	Escherichia	coli	O111:H- str. 11128	O111:H- str. 11128	Unassigned	574	Yes	ND	ND	ND	ND	ND	ND	ND	ND	ND	ND	ND	ND	ND	ND	ND	ND	ND	ND	ND	ND	ND	ND	ND	ND	ND	ND	ND	ND	ND	ND	ND	ND	ND	ND	ND	ND	ND	ND	ND	ND
SEQF1711_00708	K.AAQYVASHPGEVC(+58.01)PAK(-.98).W	Alkyl hydroperoxide reductase subunit C	Escherichia	coli	O111:H- str. 11128	O111:H- str. 11128	Unassigned	574	Yes	ND	ND	ND	ND	ND	ND	ND	ND	ND	ND	ND	ND	ND	ND	ND	ND	ND	ND	ND	ND	ND	ND	ND	ND	ND	ND	ND	ND	ND	ND	ND	ND	ND	ND	ND	ND	ND	ND	ND	ND
SEQF1712_00641	K.AAQYVASHPGEVC(+58.01)PAK(-.98).W	Alkyl hydroperoxide reductase subunit C	Escherichia	coli	O26:H11 str. 11368	O26:H11 str. 11368	Unassigned	574	Yes	ND	ND	ND	ND	ND	ND	ND	ND	ND	ND	ND	ND	ND	ND	ND	ND	ND	ND	ND	ND	ND	ND	ND	ND	ND	ND	ND	ND	ND	ND	ND	ND	ND	ND	ND	ND	ND	ND	ND	ND
SEQF1713_00555	K.AAQYVASHPGEVC(+58.01)PAK(-.98).W	Alkyl hydroperoxide reductase subunit C	Escherichia	coli	O103:H2 str. 12009	O103:H2 str. 12009	Unassigned	574	Yes	ND	ND	ND	ND	ND	ND	ND	ND	ND	ND	ND	ND	ND	ND	ND	ND	ND	ND	ND	ND	ND	ND	ND	ND	ND	ND	ND	ND	ND	ND	ND	ND	ND	ND	ND	ND	ND	ND	ND	ND
SEQF1754_02719	K.AAQYVASHPGEVC(+58.01)PAK(-.98).W	Alkyl hydroperoxide reductase subunit C	Escherichia	coli	83972	83972	Unassigned	574	Yes	ND	ND	ND	ND	ND	ND	ND	ND	ND	ND	ND	ND	ND	ND	ND	ND	ND	ND	ND	ND	ND	ND	ND	ND	ND	ND	ND	ND	ND	ND	ND	ND	ND	ND	ND	ND	ND	ND	ND	ND
SEQF1247_00686	K.EGEATLAPSLDLVGK.I	Alkyl hydroperoxide reductase subunit C	Escherichia	coli	O157:H7 str. TW14359	O157:H7 str. TW14359	Unassigned	574	Yes	ND	ND	ND	ND	ND	ND	ND	1	ND	ND	ND	ND	ND	ND	ND	ND	ND	ND	ND	ND	ND	ND	ND	ND	ND	ND	ND	ND	ND	ND	ND	ND	ND	ND	ND	ND	ND	ND	ND	ND
SEQF1376_00693	K.EGEATLAPSLDLVGK.I	Alkyl hydroperoxide reductase subunit C	Escherichia	coli	SE11	SE11	Unassigned	574	Yes	ND	ND	ND	ND	ND	ND	ND	1	ND	ND	ND	ND	ND	ND	ND	ND	ND	ND	ND	ND	ND	ND	ND	ND	ND	ND	ND	ND	ND	ND	ND	ND	ND	ND	ND	ND	ND	ND	ND	ND
SEQF1408_00675	K.EGEATLAPSLDLVGK.I	Alkyl hydroperoxide reductase subunit C	Escherichia	coli	0157:H7 str. Sakai	0157:H7 str. Sakai	Unassigned	574	Yes	ND	ND	ND	ND	ND	ND	ND	1	ND	ND	ND	ND	ND	ND	ND	ND	ND	ND	ND	ND	ND	ND	ND	ND	ND	ND	ND	ND	ND	ND	ND	ND	ND	ND	ND	ND	ND	ND	ND	ND
SEQF1429_03312	K.EGEATLAPSLDLVGK.I	Alkyl hydroperoxide reductase subunit C	Escherichia	coli	C str. ATCC 8739	C str. ATCC 8739	Unassigned	574	Yes	ND	ND	ND	ND	ND	ND	ND	1	ND	ND	ND	ND	ND	ND	ND	ND	ND	ND	ND	ND	ND	ND	ND	ND	ND	ND	ND	ND	ND	ND	ND	ND	ND	ND	ND	ND	ND	ND	ND	ND
SEQF1430_00596	K.EGEATLAPSLDLVGK.I	Alkyl hydroperoxide reductase subunit C	Escherichia	coli	APEC O1	APEC O1	Unassigned	574	Yes	ND	ND	ND	ND	ND	ND	ND	1	ND	ND	ND	ND	ND	ND	ND	ND	ND	ND	ND	ND	ND	ND	ND	ND	ND	ND	ND	ND	ND	ND	ND	ND	ND	ND	ND	ND	ND	ND	ND	ND
SEQF1433_00640	K.EGEATLAPSLDLVGK.I	Alkyl hydroperoxide reductase subunit C	Escherichia	coli	536	536	Unassigned	574	Yes	ND	ND	ND	ND	ND	ND	ND	1	ND	ND	ND	ND	ND	ND	ND	ND	ND	ND	ND	ND	ND	ND	ND	ND	ND	ND	ND	ND	ND	ND	ND	ND	ND	ND	ND	ND	ND	ND	ND	ND
SEQF1503_00611	K.EGEATLAPSLDLVGK.I	Alkyl hydroperoxide reductase subunit C	Escherichia	coli	BL21(DE3)	BL21(DE3)	Unassigned	574	Yes	ND	ND	ND	ND	ND	ND	ND	1	ND	ND	ND	ND	ND	ND	ND	ND	ND	ND	ND	ND	ND	ND	ND	ND	ND	ND	ND	ND	ND	ND	ND	ND	ND	ND	ND	ND	ND	ND	ND	ND
SEQF1504_00585	K.EGEATLAPSLDLVGK.I	Alkyl hydroperoxide reductase subunit C	Escherichia	coli	str. K-12 substr. DH10B	str. K-12 substr. DH10B	Unassigned	574	Yes	ND	ND	ND	ND	ND	ND	ND	1	ND	ND	ND	ND	ND	ND	ND	ND	ND	ND	ND	ND	ND	ND	ND	ND	ND	ND	ND	ND	ND	ND	ND	ND	ND	ND	ND	ND	ND	ND	ND	ND
SEQF1504_00699	K.EGEATLAPSLDLVGK.I	Alkyl hydroperoxide reductase subunit C	Escherichia	coli	str. K-12 substr. DH10B	str. K-12 substr. DH10B	Unassigned	574	Yes	ND	ND	ND	ND	ND	ND	ND	1	ND	ND	ND	ND	ND	ND	ND	ND	ND	ND	ND	ND	ND	ND	ND	ND	ND	ND	ND	ND	ND	ND	ND	ND	ND	ND	ND	ND	ND	ND	ND	ND
SEQF1507_00488	K.EGEATLAPSLDLVGK.I	Alkyl hydroperoxide reductase subunit C	Escherichia	coli	O157:H7 str. EC4042	O157:H7 str. EC4042	Unassigned	574	Yes	ND	ND	ND	ND	ND	ND	ND	1	ND	ND	ND	ND	ND	ND	ND	ND	ND	ND	ND	ND	ND	ND	ND	ND	ND	ND	ND	ND	ND	ND	ND	ND	ND	ND	ND	ND	ND	ND	ND	ND
SEQF1508_01339	K.EGEATLAPSLDLVGK.I	Alkyl hydroperoxide reductase subunit C	Escherichia	coli	O157:H7 str. EC4045	O157:H7 str. EC4045	Unassigned	574	Yes	ND	ND	ND	ND	ND	ND	ND	1	ND	ND	ND	ND	ND	ND	ND	ND	ND	ND	ND	ND	ND	ND	ND	ND	ND	ND	ND	ND	ND	ND	ND	ND	ND	ND	ND	ND	ND	ND	ND	ND
SEQF1509_05065	K.EGEATLAPSLDLVGK.I	Alkyl hydroperoxide reductase subunit C	Escherichia	coli	O157:H7 str. EC4076	O157:H7 str. EC4076	Unassigned	574	Yes	ND	ND	ND	ND	ND	ND	ND	1	ND	ND	ND	ND	ND	ND	ND	ND	ND	ND	ND	ND	ND	ND	ND	ND	ND	ND	ND	ND	ND	ND	ND	ND	ND	ND	ND	ND	ND	ND	ND	ND
SEQF1510_04946	K.EGEATLAPSLDLVGK.I	Alkyl hydroperoxide reductase subunit C	Escherichia	coli	O157:H7 str. EC4113	O157:H7 str. EC4113	Unassigned	574	Yes	ND	ND	ND	ND	ND	ND	ND	1	ND	ND	ND	ND	ND	ND	ND	ND	ND	ND	ND	ND	ND	ND	ND	ND	ND	ND	ND	ND	ND	ND	ND	ND	ND	ND	ND	ND	ND	ND	ND	ND
SEQF1511_00679	K.EGEATLAPSLDLVGK.I	Alkyl hydroperoxide reductase subunit C	Escherichia	coli	O157:H7 str. EC4119	O157:H7 str. EC4119	Unassigned	574	Yes	ND	ND	ND	ND	ND	ND	ND	1	ND	ND	ND	ND	ND	ND	ND	ND	ND	ND	ND	ND	ND	ND	ND	ND	ND	ND	ND	ND	ND	ND	ND	ND	ND	ND	ND	ND	ND	ND	ND	ND
SEQF1512_03618	K.EGEATLAPSLDLVGK.I	Alkyl hydroperoxide reductase subunit C	Escherichia	coli	O157:H7 str. EC4196	O157:H7 str. EC4196	Unassigned	574	Yes	ND	ND	ND	ND	ND	ND	ND	1	ND	ND	ND	ND	ND	ND	ND	ND	ND	ND	ND	ND	ND	ND	ND	ND	ND	ND	ND	ND	ND	ND	ND	ND	ND	ND	ND	ND	ND	ND	ND	ND
SEQF1513_04847	K.EGEATLAPSLDLVGK.I	Alkyl hydroperoxide reductase subunit C	Escherichia	coli	O157:H7 str. EC4206	O157:H7 str. EC4206	Unassigned	574	Yes	ND	ND	ND	ND	ND	ND	ND	1	ND	ND	ND	ND	ND	ND	ND	ND	ND	ND	ND	ND	ND	ND	ND	ND	ND	ND	ND	ND	ND	ND	ND	ND	ND	ND	ND	ND	ND	ND	ND	ND
SEQF1514_04580	K.EGEATLAPSLDLVGK.I	Alkyl hydroperoxide reductase subunit C	Escherichia	coli	O157:H7 str. EC4401	O157:H7 str. EC4401	Unassigned	574	Yes	ND	ND	ND	ND	ND	ND	ND	1	ND	ND	ND	ND	ND	ND	ND	ND	ND	ND	ND	ND	ND	ND	ND	ND	ND	ND	ND	ND	ND	ND	ND	ND	ND	ND	ND	ND	ND	ND	ND	ND
SEQF1515_01868	K.EGEATLAPSLDLVGK.I	Alkyl hydroperoxide reductase subunit C	Escherichia	coli	O157:H7 str. EC4486	O157:H7 str. EC4486	Unassigned	574	Yes	ND	ND	ND	ND	ND	ND	ND	1	ND	ND	ND	ND	ND	ND	ND	ND	ND	ND	ND	ND	ND	ND	ND	ND	ND	ND	ND	ND	ND	ND	ND	ND	ND	ND	ND	ND	ND	ND	ND	ND
SEQF1516_04961	K.EGEATLAPSLDLVGK.I	Alkyl hydroperoxide reductase subunit C	Escherichia	coli	O157:H7 str. EC4501	O157:H7 str. EC4501	Unassigned	574	Yes	ND	ND	ND	ND	ND	ND	ND	1	ND	ND	ND	ND	ND	ND	ND	ND	ND	ND	ND	ND	ND	ND	ND	ND	ND	ND	ND	ND	ND	ND	ND	ND	ND	ND	ND	ND	ND	ND	ND	ND
SEQF1517_04959	K.EGEATLAPSLDLVGK.I	Alkyl hydroperoxide reductase subunit C	Escherichia	coli	O157:H7 str. EC4501	O157:H7 str. EC4501	Unassigned	574	Yes	ND	ND	ND	ND	ND	ND	ND	1	ND	ND	ND	ND	ND	ND	ND	ND	ND	ND	ND	ND	ND	ND	ND	ND	ND	ND	ND	ND	ND	ND	ND	ND	ND	ND	ND	ND	ND	ND	ND	ND
SEQF1518_04361	K.EGEATLAPSLDLVGK.I	Alkyl hydroperoxide reductase subunit C	Escherichia	coli	O157:H7 str. EC4501	O157:H7 str. EC4501	Unassigned	574	Yes	ND	ND	ND	ND	ND	ND	ND	1	ND	ND	ND	ND	ND	ND	ND	ND	ND	ND	ND	ND	ND	ND	ND	ND	ND	ND	ND	ND	ND	ND	ND	ND	ND	ND	ND	ND	ND	ND	ND	ND
SEQF1519_00620	K.EGEATLAPSLDLVGK.I	Alkyl hydroperoxide reductase subunit C	Escherichia	coli	O157:H7 str. EC4501	O157:H7 str. EC4501	Unassigned	574	Yes	ND	ND	ND	ND	ND	ND	ND	1	ND	ND	ND	ND	ND	ND	ND	ND	ND	ND	ND	ND	ND	ND	ND	ND	ND	ND	ND	ND	ND	ND	ND	ND	ND	ND	ND	ND	ND	ND	ND	ND
SEQF1572_03223	K.EGEATLAPSLDLVGK.I	Alkyl hydroperoxide reductase subunit C	Escherichia	coli	BL21(DE3)	BL21(DE3)	Unassigned	574	Yes	ND	ND	ND	ND	ND	ND	ND	1	ND	ND	ND	ND	ND	ND	ND	ND	ND	ND	ND	ND	ND	ND	ND	ND	ND	ND	ND	ND	ND	ND	ND	ND	ND	ND	ND	ND	ND	ND	ND	ND
SEQF1624_00545	K.EGEATLAPSLDLVGK.I	Alkyl hydroperoxide reductase subunit C	Escherichia	coli	O127:H6 str. E2348/69	O127:H6 str. E2348/69	Unassigned	574	Yes	ND	ND	ND	ND	ND	ND	ND	1	ND	ND	ND	ND	ND	ND	ND	ND	ND	ND	ND	ND	ND	ND	ND	ND	ND	ND	ND	ND	ND	ND	ND	ND	ND	ND	ND	ND	ND	ND	ND	ND
SEQF1639_00584	K.EGEATLAPSLDLVGK.I	Alkyl hydroperoxide reductase subunit C	Escherichia	coli	O127:H6 str. E2348/69	O127:H6 str. E2348/69	Unassigned	574	Yes	ND	ND	ND	ND	ND	ND	ND	1	ND	ND	ND	ND	ND	ND	ND	ND	ND	ND	ND	ND	ND	ND	ND	ND	ND	ND	ND	ND	ND	ND	ND	ND	ND	ND	ND	ND	ND	ND	ND	ND
SEQF1710_00664	K.EGEATLAPSLDLVGK.I	Alkyl hydroperoxide reductase subunit C	Escherichia	coli	O111:H- str. 11128	O111:H- str. 11128	Unassigned	574	Yes	ND	ND	ND	ND	ND	ND	ND	1	ND	ND	ND	ND	ND	ND	ND	ND	ND	ND	ND	ND	ND	ND	ND	ND	ND	ND	ND	ND	ND	ND	ND	ND	ND	ND	ND	ND	ND	ND	ND	ND
SEQF1711_00708	K.EGEATLAPSLDLVGK.I	Alkyl hydroperoxide reductase subunit C	Escherichia	coli	O26:H11 str. 11368	O26:H11 str. 11368	Unassigned	574	Yes	ND	ND	ND	ND	ND	ND	ND	1	ND	ND	ND	ND	ND	ND	ND	ND	ND	ND	ND	ND	ND	ND	ND	ND	ND	ND	ND	ND	ND	ND	ND	ND	ND	ND	ND	ND	ND	ND	ND	ND
SEQF1712_00641	K.EGEATLAPSLDLVGK.I	Alkyl hydroperoxide reductase subunit C	Escherichia	coli	O26:H11 str. 11368	O26:H11 str. 11368	Unassigned	574	Yes	ND	ND	ND	ND	ND	ND	ND	1	ND	ND	ND	ND	ND	ND	ND	ND	ND	ND	ND	ND	ND	ND	ND	ND	ND	ND	ND	ND	ND	ND	ND	ND	ND	ND	ND	ND	ND	ND	ND	ND
SEQF1713_00555	K.EGEATLAPSLDLVGK.I	Alkyl hydroperoxide reductase subunit C	Escherichia	coli	O103:H2 str. 12009	O103:H2 str. 12009	Unassigned	574	Yes	ND	ND	ND	ND	ND	ND	ND	1	ND	ND	ND	ND	ND	ND	ND	ND	ND	ND	ND	ND	ND	ND	ND	ND	ND	ND	ND	ND	ND	ND	ND	ND	ND	ND	ND	ND	ND	ND	ND	ND
SEQF1754_02719	K.EGEATLAPSLDLVGK.I	Alkyl hydroperoxide reductase subunit C	Escherichia	coli	83972	83972	Unassigned	574	Yes	ND	ND	ND	ND	ND	ND	ND	1	ND	ND	ND	ND	ND	ND	ND	ND	ND	ND	ND	ND	ND	ND	ND	ND	ND	ND	ND	ND	ND	ND	ND	ND	ND	ND	ND	ND	ND	ND	ND	ND
SEQF1247_00686	K.LGVDVYAVSTDTHFTHK.A	Alkyl hydroperoxide reductase subunit C	Escherichia	coli	O157:H7 str. TW14359	O157:H7 str. TW14359	Unassigned	574	Yes	ND	ND	ND	ND	ND	ND	ND	17	1	ND	ND	ND	ND	ND	ND	ND	ND	ND	ND	ND	ND	ND	ND	ND	ND	ND	ND	ND	ND	ND	ND	ND	ND	ND	ND	ND	ND	ND	ND	ND
SEQF1376_00693	K.LGVDVYAVSTDTHFTHK.A	Alkyl hydroperoxide reductase subunit C	Escherichia	coli	SE11	SE11	Unassigned	574	Yes	ND	ND	ND	ND	ND	ND	ND	17	1	ND	ND	ND	ND	ND	ND	ND	ND	ND	ND	ND	ND	ND	ND	ND	ND	ND	ND	ND	ND	ND	ND	ND	ND	ND	ND	ND	ND	ND	ND	ND
SEQF1408_00675	K.LGVDVYAVSTDTHFTHK.A	Alkyl hydroperoxide reductase subunit C	Escherichia	coli	0157:H7 str. Sakai	0157:H7 str. Sakai	Unassigned	574	Yes	ND	ND	ND	ND	ND	ND	ND	17	1	ND	ND	ND	ND	ND	ND	ND	ND	ND	ND	ND	ND	ND	ND	ND	ND	ND	ND	ND	ND	ND	ND	ND	ND	ND	ND	ND	ND	ND	ND	ND
SEQF1429_03312	K.LGVDVYAVSTDTHFTHK.A	Alkyl hydroperoxide reductase subunit C	Escherichia	coli	C str. ATCC 8739	C str. ATCC 8739	Unassigned	574	Yes	ND	ND	ND	ND	ND	ND	ND	17	1	ND	ND	ND	ND	ND	ND	ND	ND	ND	ND	ND	ND	ND	ND	ND	ND	ND	ND	ND	ND	ND	ND	ND	ND	ND	ND	ND	ND	ND	ND	ND
SEQF1430_00596	K.LGVDVYAVSTDTHFTHK.A	Alkyl hydroperoxide reductase subunit C	Escherichia	coli	APEC O1	APEC O1	Unassigned	574	Yes	ND	ND	ND	ND	ND	ND	ND	17	1	ND	ND	ND	ND	ND	ND	ND	ND	ND	ND	ND	ND	ND	ND	ND	ND	ND	ND	ND	ND	ND	ND	ND	ND	ND	ND	ND	ND	ND	ND	ND
SEQF1433_00640	K.LGVDVYAVSTDTHFTHK.A	Alkyl hydroperoxide reductase subunit C	Escherichia	coli	536	536	Unassigned	574	Yes	ND	ND	ND	ND	ND	ND	ND	17	1	ND	ND	ND	ND	ND	ND	ND	ND	ND	ND	ND	ND	ND	ND	ND	ND	ND	ND	ND	ND	ND	ND	ND	ND	ND	ND	ND	ND	ND	ND	ND
SEQF1503_00611	K.LGVDVYAVSTDTHFTHK.A	Alkyl hydroperoxide reductase subunit C	Escherichia	coli	BL21(DE3)	BL21(DE3)	Unassigned	574	Yes	ND	ND	ND	ND	ND	ND	ND	17	1	ND	ND	ND	ND	ND	ND	ND	ND	ND	ND	ND	ND	ND	ND	ND	ND	ND	ND	ND	ND	ND	ND	ND	ND	ND	ND	ND	ND	ND	ND	ND
SEQF1504_00585	K.LGVDVYAVSTDTHFTHK.A	Alkyl hydroperoxide reductase subunit C	Escherichia	coli	str. K-12 substr. DH10B	str. K-12 substr. DH10B	Unassigned	574	Yes	ND	ND	ND	ND	ND	ND	ND	17	1	ND	ND	ND	ND	ND	ND	ND	ND	ND	ND	ND	ND	ND	ND	ND	ND	ND	ND	ND	ND	ND	ND	ND	ND	ND	ND	ND	ND	ND	ND	ND
SEQF1504_00699	K.LGVDVYAVSTDTHFTHK.A	Alkyl hydroperoxide reductase subunit C	Escherichia	coli	str. K-12 substr. DH10B	str. K-12 substr. DH10B	Unassigned	574	Yes	ND	ND	ND	ND	ND	ND	ND	17	1	ND	ND	ND	ND	ND	ND	ND	ND	ND	ND	ND	ND	ND	ND	ND	ND	ND	ND	ND	ND	ND	ND	ND	ND	ND	ND	ND	ND	ND	ND	ND
SEQF1507_00488	K.LGVDVYAVSTDTHFTHK.A	Alkyl hydroperoxide reductase subunit C	Escherichia	coli	O157:H7 str. EC4042	O157:H7 str. EC4042	Unassigned	574	Yes	ND	ND	ND	ND	ND	ND	ND	17	1	ND	ND	ND	ND	ND	ND	ND	ND	ND	ND	ND	ND	ND	ND	ND	ND	ND	ND	ND	ND	ND	ND	ND	ND	ND	ND	ND	ND	ND	ND	ND
SEQF1508_01339	K.LGVDVYAVSTDTHFTHK.A	Alkyl hydroperoxide reductase subunit C	Escherichia	coli	O157:H7 str. EC4045	O157:H7 str. EC4045	Unassigned	574	Yes	ND	ND	ND	ND	ND	ND	ND	17	1	ND	ND	ND	ND	ND	ND	ND	ND	ND	ND	ND	ND	ND	ND	ND	ND	ND	ND	ND	ND	ND	ND	ND	ND	ND	ND	ND	ND	ND	ND	ND
SEQF1509_05065	K.LGVDVYAVSTDTHFTHK.A	Alkyl hydroperoxide reductase subunit C	Escherichia	coli	O157:H7 str. EC4076	O157:H7 str. EC4076	Unassigned	574	Yes	ND	ND	ND	ND	ND	ND	ND	17	1	ND	ND	ND	ND	ND	ND	ND	ND	ND	ND	ND	ND	ND	ND	ND	ND	ND	ND	ND	ND	ND	ND	ND	ND	ND	ND	ND	ND	ND	ND	ND
SEQF1510_04946	K.LGVDVYAVSTDTHFTHK.A	Alkyl hydroperoxide reductase subunit C	Escherichia	coli	O157:H7 str. EC4113	O157:H7 str. EC4113	Unassigned	574	Yes	ND	ND	ND	ND	ND	ND	ND	17	1	ND	ND	ND	ND	ND	ND	ND	ND	ND	ND	ND	ND	ND	ND	ND	ND	ND	ND	ND	ND	ND	ND	ND	ND	ND	ND	ND	ND	ND	ND	ND
SEQF1511_00679	K.LGVDVYAVSTDTHFTHK.A	Alkyl hydroperoxide reductase subunit C	Escherichia	coli	O157:H7 str. EC4121	O157:H7 str. EC4121	Unassigned	574	Yes	ND	ND	ND	ND	ND	ND	ND	17	1	ND	ND	ND	ND	ND	ND	ND	ND	ND	ND	ND	ND	ND	ND	ND	ND	ND	ND	ND	ND	ND	ND	ND	ND	ND	ND	ND	ND	ND	ND	ND
SEQF1512_03618	K.LGVDVYAVSTDTHFTHK.A	Alkyl hydroperoxide reductase subunit C	Escherichia	coli	O157:H7 str. EC4196	O157:H7 str. EC4196	Unassigned	574	Yes	ND	ND	ND	ND	ND	ND	ND	17	1	ND	ND	ND	ND	ND	ND	ND	ND	ND	ND	ND	ND	ND	ND	ND	ND	ND	ND	ND	ND	ND	ND	ND	ND	ND	ND	ND	ND	ND	ND	ND
SEQF1513_04847	K.LGVDVYAVSTDTHFTHK.A	Alkyl hydroperoxide reductase subunit C	Escherichia	coli	O157:H7 str. EC4206	O157:H7 str. EC4206	Unassigned	574	Yes	ND	ND	ND	ND	ND	ND	ND	17	1	ND	ND	ND	ND	ND	ND	ND	ND	ND	ND	ND	ND	ND	ND	ND	ND	ND	ND	ND	ND	ND	ND	ND	ND	ND	ND	ND	ND	ND	ND	ND
SEQF1514_04580	K.LGVDVYAVSTDTHFTHK.A	Alkyl hydroperoxide reductase subunit C	Escherichia	coli	O157:H7 str. EC4401	O157:H7 str. EC4401	Unassigned	574	Yes	ND	ND	ND	ND	ND	ND	ND	17	1	ND	ND	ND	ND	ND	ND	ND	ND	ND	ND	ND	ND	ND	ND	ND	ND	ND	ND	ND	ND	ND	ND	ND	ND	ND	ND	ND	ND	ND	ND	ND
SEQF1515_01868	K.LGVDVYAVSTDTHFTHK.A	Alkyl hydroperoxide reductase subunit C	Escherichia	coli	O157:H7 str. EC4486	O157:H7 str. EC4486	Unassigned	574	Yes	ND	ND	ND	ND	ND	ND	ND	17	1	ND	ND	ND	ND	ND	ND	ND	ND	ND	ND	ND	ND	ND	ND	ND	ND	ND	ND	ND	ND	ND	ND	ND	ND	ND	ND	ND	ND	ND	ND	ND
SEQF1516_04961	K.LGVDVYAVSTDTHFTHK.A	Alkyl hydroperoxide reductase subunit C	Escherichia	coli	O157:H7 str. EC4501	O157:H7 str. EC4501	Unassigned	574	Yes	ND	ND	ND	ND	ND	ND	ND	17	1	ND	ND	ND	ND	ND	ND	ND	ND	ND	ND	ND	ND	ND	ND	ND	ND	ND	ND	ND	ND	ND	ND	ND	ND	ND	ND	ND	ND	ND	ND	ND
SEQF1517_04959	K.LGVDVYAVSTDTHFTHK.A	Alkyl hydroperoxide reductase subunit C	Escherichia	coli	O157:H7 str. EC4501	O157:H7 str. EC4501	Unassigned	574	Yes	ND	ND	ND	ND	ND	ND	ND	17	1	ND	ND	ND	ND	ND	ND	ND	ND	ND	ND	ND	ND	ND	ND	ND	ND	ND	ND	ND	ND	ND	ND	ND	ND	ND	ND	ND	ND	ND	ND	ND
SEQF1518_04361	K.LGVDVYAVSTDTHFTHK.A	Alkyl hydroperoxide reductase subunit C	Escherichia	coli	O157:H7 str. EC4501	O157:H7 str. EC4501	Unassigned	574	Yes	ND	ND	ND	ND	ND	ND	ND	17	1	ND	ND	ND	ND	ND	ND	ND	ND	ND	ND	ND	ND	ND	ND	ND	ND	ND	ND	ND	ND	ND	ND	ND	ND	ND	ND	ND	ND	ND	ND	ND
SEQF1519_00620	K.LGVDVYAVSTDTHFTHK.A	Alkyl hydroperoxide reductase subunit C	Escherichia	coli	O157:H7 str. EC4501	O157:H7 str. EC4501	Unassigned	574	Yes	ND	ND	ND	ND	ND	ND	ND	17	1	ND	ND	ND	ND	ND	ND	ND	ND	ND	ND	ND	ND	ND	ND	ND	ND	ND	ND	ND	ND	ND	ND	ND	ND	ND	ND	ND	ND	ND	ND	ND
SEQF1572_03223	K.LGVDVYAVSTDTHFTHK.A	Alkyl hydroperoxide reductase subunit C	Escherichia	coli	BL21(DE3)	BL21(DE3)	Unassigned	574	Yes	ND	ND	ND	ND	ND	ND	ND	17	1	ND	ND	ND	ND	ND	ND	ND	ND	ND	ND	ND	ND	ND	ND	ND	ND	ND	ND	ND	ND	ND	ND	ND	ND	ND	ND	ND	ND	ND	ND	ND
SEQF1624_00545	K.LGVDVYAVSTDTHFTHK.A	Alkyl hydroperoxide reductase subunit C	Escherichia	coli	O127:H6 str. E2348/69	O127:H6 str. E2348/69	Unassigned	574	Yes	ND	ND	ND	ND	ND	ND	ND	17	1	ND	ND	ND	ND	ND	ND	ND	ND	ND	ND	ND	ND	ND	ND	ND	ND	ND	ND	ND	ND	ND	ND	ND	ND	ND	ND	ND	ND	ND	ND	ND
SEQF1639_00584	K.LGVDVYAVSTDTHFTHK.A	Alkyl hydroperoxide reductase subunit C	Escherichia	coli	O127:H6 str. E2348/69	O127:H6 str. E2348/69	Unassigned	574	Yes	ND	ND	ND	ND	ND	ND	ND	17	1	ND	ND	ND	ND	ND	ND	ND	ND	ND	ND	ND	ND	ND	ND	ND	ND	ND	ND	ND	ND	ND	ND	ND	ND	ND	ND	ND	ND	ND	ND	ND
SEQF1710_00664	K.LGVDVYAVSTDTHFTHK.A	Alkyl hydroperoxide reductase subunit C	Escherichia	coli	O111:H- str. 11128	O111:H- str. 11128	Unassigned	574	Yes	ND	ND	ND	ND	ND	ND	ND	17	1	ND	ND	ND	ND	ND	ND	ND	ND	ND	ND	ND	ND	ND	ND	ND	ND	ND	ND	ND	ND	ND	ND	ND	ND	ND	ND	ND	ND	ND	ND	ND
SEQF1711_00708	K.LGVDVYAVSTDTHFTHK.A	Alkyl hydroperoxide reductase subunit C	Escherichia	coli	O26:H11 str. 11368	O26:H11 str. 11368	Unassigned	574	Yes	ND	ND	ND	ND	ND	ND	ND	17	1	ND	ND	ND	ND	ND	ND	ND	ND	ND	ND	ND	ND	ND	ND	ND	ND	ND	ND	ND	ND	ND	ND	ND	ND	ND	ND	ND	ND	ND	ND	ND
SEQF1712_00641	K.LGVDVYAVSTDTHFTHK.A	Alkyl hydroperoxide reductase subunit C	Escherichia	coli	O26:H11 str. 11368	O26:H11 str. 11368	Unassigned	574	Yes	ND	ND	ND	ND	ND	ND	ND	17	1	ND	ND	ND	ND	ND	ND	ND	ND	ND	ND	ND	ND	ND	ND	ND	ND	ND	ND	ND	ND	ND	ND	ND	ND	ND	ND	ND	ND	ND	ND	ND
SEQF1713_00555	K.LGVDVYAVSTDTHFTHK.A	Alkyl hydroperoxide reductase subunit C	Escherichia	coli	O103:H2 str. 12009	O103:H2 str. 12009	Unassigned	574	Yes	ND	ND	ND	ND	ND	ND	ND	17	1	ND	ND	ND	ND	ND	ND	ND	ND	ND	ND	ND	ND	ND	ND	ND	ND	ND	ND	ND	ND	ND	ND	ND	ND	ND	ND	ND	ND	ND	ND	ND
SEQF1754_02719	K.LGVDVYAVSTDTHFTHK.A	Alkyl hydroperoxide reductase subunit C	Escherichia	coli	83972	83972	Unassigned	574	Yes	ND	ND	ND	ND	ND	ND	ND	17	1	ND	ND	ND	ND	ND	ND	ND	ND	ND	ND	ND	ND	ND	ND	ND	ND	ND	ND	ND	ND	ND	ND	ND	ND	ND	ND	ND	ND	ND	ND	ND
SEQF1247_00686	K.N(+.98)GEFIEITEK.D	Alkyl hydroperoxide reductase subunit C	Escherichia	coli	O157:H7 str. TW14359	O157:H7 str. TW14359	Unassigned	574	Yes	ND	ND	ND	ND	ND	ND	ND	9	ND	ND	ND	ND	ND	ND	ND	ND	ND	ND	ND	ND	ND	ND	ND	ND	ND	ND	ND	ND	ND	ND	ND	ND	ND	ND	ND	ND	ND	ND	ND	ND
SEQF1376_00693	K.N(+.98)GEFIEITEK.D	Alkyl hydroperoxide reductase subunit C	Escherichia	coli	SE11	SE11	Unassigned	574	Yes	ND	ND	ND	ND	ND	ND	ND	9	ND	ND	ND	ND	ND	ND	ND	ND	ND	ND	ND	ND	ND	ND	ND	ND	ND	ND	ND	ND	ND	ND	ND	ND	ND	ND	ND	ND	ND	ND	ND	ND
SEQF1408_00675	K.N(+.98)GEFIEITEK.D	Alkyl hydroperoxide reductase subunit C	Escherichia	coli	0157:H7 str. Sakai	0157:H7 str. Sakai	Unassigned	574	Yes	ND	ND	ND	ND	ND	ND	ND	9	ND	ND	ND	ND	ND	ND	ND	ND	ND	ND	ND	ND	ND	ND	ND	ND	ND	ND	ND	ND	ND	ND	ND	ND	ND	ND	ND	ND	ND	ND	ND	ND
SEQF1429_03312	K.N(+.98)GEFIEITEK.D	Alkyl hydroperoxide reductase subunit C	Escherichia	coli	C str. ATCC 8739	C str. ATCC 8739	Unassigned	574	Yes	ND	ND	ND	ND	ND	ND	ND	9	ND	ND	ND	ND	ND	ND	ND	ND	ND	ND	ND	ND	ND	ND	ND	ND	ND	ND	ND	ND	ND	ND	ND	ND	ND	ND	ND	ND	ND	ND	ND	ND
SEQF1430_00596	K.N(+.98)GEFIEITEK.D	Alkyl hydroperoxide reductase subunit C	Escherichia	coli	APEC O1	APEC O1	Unassigned	574	Yes	ND	ND	ND	ND	ND	ND	ND	9	ND	ND	ND	ND	ND	ND	ND	ND	ND	ND	ND	ND	ND	ND	ND	ND	ND	ND	ND	ND	ND	ND	ND	ND	ND	ND	ND	ND	ND	ND	ND	ND
SEQF1433_00640	K.N(+.98)GEFIEITEK.D	Alkyl hydroperoxide reductase subunit C	Escherichia	coli	536	536	Unassigned	574	Yes	ND	ND	ND	ND	ND	ND	ND	9	ND	ND	ND	ND	ND	ND	ND	ND	ND	ND	ND	ND	ND	ND	ND	ND	ND	ND	ND	ND	ND	ND	ND	ND	ND	ND	ND	ND	ND	ND	ND	ND
SEQF1503_00611	K.N(+.98)GEFIEITEK.D	Alkyl hydroperoxide reductase subunit C	Escherichia	coli	BL21(DE3)	BL21(DE3)	Unassigned	574	Yes	ND	ND	ND	ND	ND	ND	ND	9	ND	ND	ND	ND	ND	ND	ND	ND	ND	ND	ND	ND	ND	ND	ND	ND	ND	ND	ND	ND	ND	ND	ND	ND	ND	ND	ND	ND	ND	ND	ND	ND
SEQF1504_00585	K.N(+.98)GEFIEITEK.D	Alkyl hydroperoxide reductase subunit C	Escherichia	coli	str. K-12 substr. DH10B	str. K-12 substr. DH10B	Unassigned	574	Yes	ND	ND	ND	ND	ND	ND	ND	9	ND	ND	ND	ND	ND	ND	ND	ND	ND	ND	ND	ND	ND	ND	ND	ND	ND	ND	ND	ND	ND	ND	ND	ND	ND	ND	ND	ND	ND	ND	ND	ND
SEQF1504_00699	K.N(+.98)GEFIEITEK.D	Alkyl hydroperoxide reductase subunit C	Escherichia	coli	str. K-12 substr. DH10B	str. K-12 substr. DH10B	Unassigned	574	Yes	ND	ND	ND	ND	ND	ND	ND	9	ND	ND	ND	ND	ND	ND	ND	ND	ND	ND	ND	ND	ND	ND	ND	ND	ND	ND	ND	ND	ND	ND	ND	ND	ND	ND	ND	ND	ND	ND	ND	ND
SEQF1507_00488	K.N(+.98)GEFIEITEK.D	Alkyl hydroperoxide reductase subunit C	Escherichia	coli	O157:H7 str. EC4042	O157:H7 str. EC4042	Unassigned	574	Yes	ND	ND	ND	ND	ND	ND	ND	9	ND	ND	ND	ND	ND	ND	ND	ND	ND	ND	ND	ND	ND	ND	ND	ND	ND	ND	ND	ND	ND	ND	ND	ND	ND	ND	ND	ND	ND	ND	ND	ND
SEQF1508_01339	K.N(+.98)GEFIEITEK.D	Alkyl hydroperoxide reductase subunit C	Escherichia	coli	O157:H7 str. EC4045	O157:H7 str. EC4045	Unassigned	574	Yes	ND	ND	ND	ND	ND	ND	ND	9	ND	ND	ND	ND	ND	ND	ND	ND	ND	ND	ND	ND	ND	ND	ND	ND	ND	ND	ND	ND	ND	ND	ND	ND	ND	ND	ND	ND	ND	ND	ND	ND
SEQF1509_05065	K.N(+.98)GEFIEITEK.D	Alkyl hydroperoxide reductase subunit C	Escherichia	coli	O157:H7 str. EC4076	O157:H7 str. EC4076	Unassigned	574	Yes	ND	ND	ND	ND	ND	ND	ND	9	ND	ND	ND	ND	ND	ND	ND	ND	ND	ND	ND	ND	ND	ND	ND	ND	ND	ND	ND	ND	ND	ND	ND	ND	ND	ND	ND	ND	ND	ND	ND	ND
SEQF1510_04946	K.N(+.98)GEFIEITEK.D	Alkyl hydroperoxide reductase subunit C	Escherichia	coli	O157:H7 str. EC4113	O157:H7 str. EC4113	Unassigned	574	Yes	ND	ND	ND	ND	ND	ND	ND	9	ND	ND	ND	ND	ND	ND	ND	ND	ND	ND	ND	ND	ND	ND	ND	ND	ND	ND	ND	ND	ND	ND	ND	ND	ND	ND	ND	ND	ND	ND	ND	ND
SEQF1511_00679	K.N(+.98)GEFIEITEK.D	Alkyl hydroperoxide reductase subunit C	Escherichia	coli	O157:H7 str. EC4123	O157:H7 str. EC4123	Unassigned	574	Yes	ND	ND	ND	ND	ND	ND	ND	9	ND	ND	ND	ND	ND	ND	ND	ND	ND	ND	ND	ND	ND	ND	ND	ND	ND	ND	ND	ND	ND	ND	ND	ND	ND	ND	ND	ND	ND	ND	ND	ND
SEQF1512_03618	K.N(+.98)GEFIEITEK.D	Alkyl hydroperoxide reductase subunit C	Escherichia	coli	O157:H7 str. EC4196	O157:H7 str. EC4196	Unassigned	574	Yes	ND	ND	ND	ND	ND	ND	ND	9	ND	ND	ND	ND	ND	ND	ND	ND	ND	ND	ND	ND	ND	ND	ND	ND	ND	ND	ND	ND	ND	ND	ND	ND	ND	ND	ND	ND	ND	ND	ND	ND
SEQF1513_04847	K.N(+.98)GEFIEITEK.D	Alkyl hydroperoxide reductase subunit C	Escherichia	coli	O157:H7 str. EC4206	O157:H7 str. EC4206	Unassigned	574	Yes	ND	ND	ND	ND	ND	ND	ND	9	ND	ND	ND	ND	ND	ND	ND	ND	ND	ND	ND	ND	ND	ND	ND	ND	ND	ND	ND	ND	ND	ND	ND	ND	ND	ND	ND	ND	ND	ND	ND	ND
SEQF1514_04580	K.N(+.98)GEFIEITEK.D	Alkyl hydroperoxide reductase subunit C	Escherichia	coli	O157:H7 str. EC4401	O157:H7 str. EC4401	Unassigned	574	Yes	ND	ND	ND	ND	ND	ND	ND	9	ND	ND	ND	ND	ND	ND	ND	ND	ND	ND	ND	ND	ND	ND	ND	ND	ND	ND	ND	ND	ND	ND	ND	ND	ND	ND	ND	ND	ND	ND	ND	ND
SEQF1515_01868	K.N(+.98)GEFIEITEK.D	Alkyl hydroperoxide reductase subunit C	Escherichia	coli	O157:H7 str. EC4486	O157:H7 str. EC4486	Unassigned	574	Yes	ND	ND	ND	ND	ND	ND	ND	9	ND	ND	ND	ND	ND	ND	ND	ND	ND	ND	ND	ND	ND	ND	ND	ND	ND	ND	ND	ND	ND	ND	ND	ND	ND	ND	ND	ND	ND	ND	ND	ND
SEQF1516_04961	K.N(+.98)GEFIEITEK.D	Alkyl hydroperoxide reductase subunit C	Escherichia	coli	O157:H7 str. EC4501	O157:H7 str. EC4501	Unassigned	574	Yes	ND	ND	ND	ND	ND	ND	ND	9	ND	ND	ND	ND	ND	ND	ND	ND	ND	ND	ND	ND	ND	ND	ND	ND	ND	ND	ND	ND	ND	ND	ND	ND	ND	ND	ND	ND	ND	ND	ND	ND
SEQF1517_04959	K.N(+.98)GEFIEITEK.D	Alkyl hydroperoxide reductase subunit C	Escherichia	coli	O157:H7 str. EC4501	O157:H7 str. EC4501	Unassigned	574	Yes	ND	ND	ND	ND	ND	ND	ND	9	ND	ND	ND	ND	ND	ND	ND	ND	ND	ND	ND	ND	ND	ND	ND	ND	ND	ND	ND	ND	ND	ND	ND	ND	ND	ND	ND	ND	ND	ND	ND	ND
SEQF1518_04361	K.N(+.98)GEFIEITEK.D	Alkyl hydroperoxide reductase subunit C	Escherichia	coli	O157:H7 str. EC4501	O157:H7 str. EC4501	Unassigned	574	Yes	ND	ND	ND	ND	ND	ND	ND	9	ND	ND	ND	ND	ND	ND	ND	ND	ND	ND	ND	ND	ND	ND	ND	ND	ND	ND	ND	ND	ND	ND	ND	ND	ND	ND	ND	ND	ND	ND	ND	ND
SEQF1519_00620	K.N(+.98)GEFIEITEK.D	Alkyl hydroperoxide reductase subunit C	Escherichia	coli	O157:H7 str. EC4501	O157:H7 str. EC4501	Unassigned	574	Yes	ND	ND	ND	ND	ND	ND	ND	9	ND	ND	ND	ND	ND	ND	ND	ND	ND	ND	ND	ND	ND	ND	ND	ND	ND	ND	ND	ND	ND	ND	ND	ND	ND	ND	ND	ND	ND	ND	ND	ND
SEQF1572_03223	K.N(+.98)GEFIEITEK.D	Alkyl hydroperoxide reductase subunit C	Escherichia	coli	BL21(DE3)	BL21(DE3)	Unassigned	574	Yes	ND	ND	ND	ND	ND	ND	ND	9	ND	ND	ND	ND	ND	ND	ND	ND	ND	ND	ND	ND	ND	ND	ND	ND	ND	ND	ND	ND	ND	ND	ND	ND	ND	ND	ND	ND	ND	ND	ND	ND
SEQF1624_00545	K.N(+.98)GEFIEITEK.D	Alkyl hydroperoxide reductase subunit C	Escherichia	coli	O127:H6 str. E2348/69	O127:H6 str. E2348/69	Unassigned	574	Yes	ND	ND	ND	ND	ND	ND	ND	9	ND	ND	ND	ND	ND	ND	ND	ND	ND	ND	ND	ND	ND	ND	ND	ND	ND	ND	ND	ND	ND	ND	ND	ND	ND	ND	ND	ND	ND	ND	ND	ND
SEQF1639_00584	K.N(+.98)GEFIEITEK.D	Alkyl hydroperoxide reductase subunit C	Escherichia	coli	LF82	LF82	Unassigned	574	Yes	ND	ND	ND	ND	ND	ND	ND	9	ND	ND	ND	ND	ND	ND	ND	ND	ND	ND	ND	ND	ND	ND	ND	ND	ND	ND	ND	ND	ND	ND	ND	ND	ND	ND	ND	ND	ND	ND	ND	ND
SEQF1710_00664	K.N(+.98)GEFIEITEK.D	Alkyl hydroperoxide reductase subunit C	Escherichia	coli	O111:H- str. 11128	O111:H- str. 11128	Unassigned	574	Yes	ND	ND	ND	ND	ND	ND	ND	9	ND	ND	ND	ND	ND	ND	ND	ND	ND	ND	ND	ND	ND	ND	ND	ND	ND	ND	ND	ND	ND	ND	ND	ND	ND	ND	ND	ND	ND	ND	ND	ND
SEQF1711_00708	K.N(+.98)GEFIEITEK.D	Alkyl hydroperoxide reductase subunit C	Escherichia	coli	O26:H11 str. 11368	O26:H11 str. 11368	Unassigned	574	Yes	ND	ND	ND	ND	ND	ND	ND	9	ND	ND	ND	ND	ND	ND	ND	ND	ND	ND	ND	ND	ND	ND	ND	ND	ND	ND	ND	ND	ND	ND	ND	ND	ND	ND	ND	ND	ND	ND	ND	ND
SEQF1712_00641	K.N(+.98)GEFIEITEK.D	Alkyl hydroperoxide reductase subunit C	Escherichia	coli	O103:H2 str. 12009	O103:H2 str. 12009	Unassigned	574	Yes	ND	ND	ND	ND	ND	ND	ND	9	ND	ND	ND	ND	ND	ND	ND	ND	ND	ND	ND	ND	ND	ND	ND	ND	ND	ND	ND	ND	ND	ND	ND	ND	ND	ND	ND	ND	ND	ND	ND	ND
SEQF1713_00555	K.N(+.98)GEFIEITEK.D	Alkyl hydroperoxide reductase subunit C	Escherichia	coli	O103:H2 str. 12009	O103:H2 str. 12009	Unassigned	574	Yes	ND	ND	ND	ND	ND	ND	ND	9	ND	ND	ND	ND	ND	ND	ND	ND	ND	ND	ND	ND	ND	ND	ND	ND	ND	ND	ND	ND	ND	ND	ND	ND	ND	ND	ND	ND	ND	ND	ND	ND
SEQF1754_02719	K.N(+.98)GEFIEITEK.D	Alkyl hydroperoxide reductase subunit C	Escherichia	coli	83972	83972	Unassigned	574	Yes	ND	ND	ND	ND	ND	ND	ND	9	ND	ND	ND	ND	ND	ND	ND	ND	ND	ND	ND	ND	ND	ND	ND	ND	ND	ND	ND	ND	ND	ND	ND	ND	ND	ND	ND	ND	ND	ND	ND	ND
SEQF1247_00686	K.N(+.98)GEFIEITEKDTEGR.W	Alkyl hydroperoxide reductase subunit C	Escherichia	coli	O157:H7 str. TW14359	O157:H7 str. TW14359	Unassigned	574	Yes	ND	ND	ND	ND	ND	ND	ND	5	ND	ND	ND	ND	ND	ND	ND	ND	ND	ND	ND	ND	ND	ND	ND	ND	ND	ND	ND	ND	ND	ND	ND	ND	ND	ND	ND	ND	ND	ND	ND	ND
SEQF1376_00693	K.N(+.98)GEFIEITEKDTEGR.W	Alkyl hydroperoxide reductase subunit C	Escherichia	coli	SE11	SE11	Unassigned	574	Yes	ND	ND	ND	ND	ND	ND	ND	5	ND	ND	ND	ND	ND	ND	ND	ND	ND	ND	ND	ND	ND	ND	ND	ND	ND	ND	ND	ND	ND	ND	ND	ND	ND	ND	ND	ND	ND	ND	ND	ND
SEQF1408_00675	K.N(+.98)GEFIEITEKDTEGR.W	Alkyl hydroperoxide reductase subunit C	Escherichia	coli	0157:H7 str. Sakai	0157:H7 str. Sakai	Unassigned	574	Yes	ND	ND	ND	ND	ND	ND	ND	5	ND	ND	ND	ND	ND	ND	ND	ND	ND	ND	ND	ND	ND	ND	ND	ND	ND	ND	ND	ND	ND	ND	ND	ND	ND	ND	ND	ND	ND	ND	ND	ND
SEQF1429_03312	K.N(+.98)GEFIEITEKDTEGR.W	Alkyl hydroperoxide reductase subunit C	Escherichia	coli	C str. ATCC 8739	C str. ATCC 8739	Unassigned	574	Yes	ND	ND	ND	ND	ND	ND	ND	5	ND	ND	ND	ND	ND	ND	ND	ND	ND	ND	ND	ND	ND	ND	ND	ND	ND	ND	ND	ND	ND	ND	ND	ND	ND	ND	ND	ND	ND	ND	ND	ND
SEQF1430_00596	K.N(+.98)GEFIEITEKDTEGR.W	Alkyl hydroperoxide reductase subunit C	Escherichia	coli	APEC O1	APEC O1	Unassigned	574	Yes	ND	ND	ND	ND	ND	ND	ND	5	ND	ND	ND	ND	ND	ND	ND	ND	ND	ND	ND	ND	ND	ND	ND	ND	ND	ND	ND	ND	ND	ND	ND	ND	ND	ND	ND	ND	ND	ND	ND	ND
SEQF1433_00640	K.N(+.98)GEFIEITEKDTEGR.W	Alkyl hydroperoxide reductase subunit C	Escherichia	coli	536	536	Unassigned	574	Yes	ND	ND	ND	ND	ND	ND	ND	5	ND	ND	ND	ND	ND	ND	ND	ND	ND	ND	ND	ND	ND	ND	ND	ND	ND	ND	ND	ND	ND	ND	ND	ND	ND	ND	ND	ND	ND	ND	ND	ND
SEQF1503_00611	K.N(+.98)GEFIEITEKDTEGR.W	Alkyl hydroperoxide reductase subunit C	Escherichia	coli	BL21(DE3)	BL21(DE3)	Unassigned	574	Yes	ND	ND	ND	ND	ND	ND	ND	5	ND	ND	ND	ND	ND	ND	ND	ND	ND	ND	ND	ND	ND	ND	ND	ND	ND	ND	ND	ND	ND	ND	ND	ND	ND	ND	ND	ND	ND	ND	ND	ND
SEQF1504_00585	K.N(+.98)GEFIEITEKDTEGR.W	Alkyl hydroperoxide reductase subunit C	Escherichia	coli	str. K-12 substr. DH10B	str. K-12 substr. DH10B	Unassigned	574	Yes	ND	ND	ND	ND	ND	ND	ND	5	ND	ND	ND	ND	ND	ND	ND	ND	ND	ND	ND	ND	ND	ND	ND	ND	ND	ND	ND	ND	ND	ND	ND	ND	ND	ND	ND	ND	ND	ND	ND	ND
SEQF1504_00699	K.N(+.98)GEFIEITEKDTEGR.W	Alkyl hydroperoxide reductase subunit C	Escherichia	coli	str. K-12 substr. DH10B	str. K-12 substr. DH10B	Unassigned	574	Yes	ND	ND	ND	ND	ND	ND	ND	5	ND	ND	ND	ND	ND	ND	ND	ND	ND	ND	ND	ND	ND	ND	ND	ND	ND	ND	ND	ND	ND	ND	ND	ND	ND	ND	ND	ND	ND	ND	ND	ND
SEQF1507_00488	K.N(+.98)GEFIEITEKDTEGR.W	Alkyl hydroperoxide reductase subunit C	Escherichia	coli	O157:H7 str. EC4042	O157:H7 str. EC4042	Unassigned	574	Yes	ND	ND	ND	ND	ND	ND	ND	5	ND	ND	ND	ND	ND	ND	ND	ND	ND	ND	ND	ND	ND	ND	ND	ND	ND	ND	ND	ND	ND	ND	ND	ND	ND	ND	ND	ND	ND	ND	ND	ND
SEQF1508_01339	K.N(+.98)GEFIEITEKDTEGR.W	Alkyl hydroperoxide reductase subunit C	Escherichia	coli	O157:H7 str. EC4045	O157:H7 str. EC4045	Unassigned	574	Yes	ND	ND	ND	ND	ND	ND	ND	5	ND	ND	ND	ND	ND	ND	ND	ND	ND	ND	ND	ND	ND	ND	ND	ND	ND	ND	ND	ND	ND	ND	ND	ND	ND	ND	ND	ND	ND	ND	ND	ND
SEQF1509_05065	K.N(+.98)GEFIEITEKDTEGR.W	Alkyl hydroperoxide reductase subunit C	Escherichia	coli	O157:H7 str. EC4076	O157:H7 str. EC4076	Unassigned	574	Yes	ND	ND	ND	ND	ND	ND	ND	5	ND	ND	ND	ND	ND	ND	ND	ND	ND	ND	ND	ND	ND	ND	ND	ND	ND	ND	ND	ND	ND	ND	ND	ND	ND	ND	ND	ND	ND	ND	ND	ND
SEQF1510_04946	K.N(+.98)GEFIEITEKDTEGR.W	Alkyl hydroperoxide reductase subunit C	Escherichia	coli	O157:H7 str. EC4113	O157:H7 str. EC4113	Unassigned	574	Yes	ND	ND	ND	ND	ND	ND	ND	5	ND	ND	ND	ND	ND	ND	ND	ND	ND	ND	ND	ND	ND	ND	ND	ND	ND	ND	ND	ND	ND	ND	ND	ND	ND	ND	ND	ND	ND	ND	ND	ND
SEQF1511_00679	K.N(+.98)GEFIEITEKDTEGR.W	Alkyl hydroperoxide reductase subunit C	Escherichia	coli	O157:H7 str. EC4115	O157:H7 str. EC4115	Unassigned	574	Yes	ND	ND	ND	ND	ND	ND	ND	5	ND	ND	ND	ND	ND	ND	ND	ND	ND	ND	ND	ND	ND	ND	ND	ND	ND	ND	ND	ND	ND	ND	ND	ND	ND	ND	ND	ND	ND	ND	ND	ND
SEQF1512_03618	K.N(+.98)GEFIEITEKDTEGR.W	Alkyl hydroperoxide reductase subunit C	Escherichia	coli	O157:H7 str. EC4196	O157:H7 str. EC4196	Unassigned	574	Yes	ND	ND	ND	ND	ND	ND	ND	5	ND	ND	ND	ND	ND	ND	ND	ND	ND	ND	ND	ND	ND	ND	ND	ND	ND	ND	ND	ND	ND	ND	ND	ND	ND	ND	ND	ND	ND	ND	ND	ND
SEQF1513_04847	K.N(+.98)GEFIEITEKDTEGR.W	Alkyl hydroperoxide reductase subunit C	Escherichia	coli	O157:H7 str. EC4206	O157:H7 str. EC4206	Unassigned	574	Yes	ND	ND	ND	ND	ND	ND	ND	5	ND	ND	ND	ND	ND	ND	ND	ND	ND	ND	ND	ND	ND	ND	ND	ND	ND	ND	ND	ND	ND	ND	ND	ND	ND	ND	ND	ND	ND	ND	ND	ND
SEQF1514_04580	K.N(+.98)GEFIEITEKDTEGR.W	Alkyl hydroperoxide reductase subunit C	Escherichia	coli	O157:H7 str. EC4401	O157:H7 str. EC4401	Unassigned	574	Yes	ND	ND	ND	ND	ND	ND	ND	5	ND	ND	ND	ND	ND	ND	ND	ND	ND	ND	ND	ND	ND	ND	ND	ND	ND	ND	ND	ND	ND	ND	ND	ND	ND	ND	ND	ND	ND	ND	ND	ND
SEQF1515_01868	K.N(+.98)GEFIEITEKDTEGR.W	Alkyl hydroperoxide reductase subunit C	Escherichia	coli	O157:H7 str. EC4486	O157:H7 str. EC4486	Unassigned	574	Yes	ND	ND	ND	ND	ND	ND	ND	5	ND	ND	ND	ND	ND	ND	ND	ND	ND	ND	ND	ND	ND	ND	ND	ND	ND	ND	ND	ND	ND	ND	ND	ND	ND	ND	ND	ND	ND	ND	ND	ND
SEQF1516_04961	K.N(+.98)GEFIEITEKDTEGR.W	Alkyl hydroperoxide reductase subunit C	Escherichia	coli	O157:H7 str. EC4501	O157:H7 str. EC4501	Unassigned	574	Yes	ND	ND	ND	ND	ND	ND	ND	5	ND	ND	ND	ND	ND	ND	ND	ND	ND	ND	ND	ND	ND	ND	ND	ND	ND	ND	ND	ND	ND	ND	ND	ND	ND	ND	ND	ND	ND	ND	ND	ND
SEQF1517_04959	K.N(+.98)GEFIEITEKDTEGR.W	Alkyl hydroperoxide reductase subunit C	Escherichia	coli	O157:H7 str. EC4501	O157:H7 str. EC4501	Unassigned	574	Yes	ND	ND	ND	ND	ND	ND	ND	5	ND	ND	ND	ND	ND	ND	ND	ND	ND	ND	ND	ND	ND	ND	ND	ND	ND	ND	ND	ND	ND	ND	ND	ND	ND	ND	ND	ND	ND	ND	ND	ND
SEQF1518_04361	K.N(+.98)GEFIEITEKDTEGR.W	Alkyl hydroperoxide reductase subunit C	Escherichia	coli	O157:H7 str. EC4501	O157:H7 str. EC4501	Unassigned	574	Yes	ND	ND	ND	ND	ND	ND	ND	5	ND	ND	ND	ND	ND	ND	ND	ND	ND	ND	ND	ND	ND	ND	ND	ND	ND	ND	ND	ND	ND	ND	ND	ND	ND	ND	ND	ND	ND	ND	ND	ND
SEQF1519_00620	K.N(+.98)GEFIEITEKDTEGR.W	Alkyl hydroperoxide reductase subunit C	Escherichia	coli	O157:H7 str. EC4501	O157:H7 str. EC4501	Unassigned	574	Yes	ND	ND	ND	ND	ND	ND	ND	5	ND	ND	ND	ND	ND	ND	ND	ND	ND	ND	ND	ND	ND	ND	ND	ND	ND	ND	ND	ND	ND	ND	ND	ND	ND	ND	ND	ND	ND	ND	ND	ND
SEQF1572_03223	K.N(+.98)GEFIEITEKDTEGR.W	Alkyl hydroperoxide reductase subunit C	Escherichia	coli	BL21(DE3)	BL21(DE3)	Unassigned	574	Yes	ND	ND	ND	ND	ND	ND	ND	5	ND	ND	ND	ND	ND	ND	ND	ND	ND	ND	ND	ND	ND	ND	ND	ND	ND	ND	ND	ND	ND	ND	ND	ND	ND	ND	ND	ND	ND	ND	ND	ND
SEQF1624_00545	K.N(+.98)GEFIEITEKDTEGR.W	Alkyl hydroperoxide reductase subunit C	Escherichia	coli	O127:H6 str. E2348/69	O127:H6 str. E2348/69	Unassigned	574	Yes	ND	ND	ND	ND	ND	ND	ND	5	ND	ND	ND	ND	ND	ND	ND	ND	ND	ND	ND	ND	ND	ND	ND	ND	ND	ND	ND	ND	ND	ND	ND	ND	ND	ND	ND	ND	ND	ND	ND	ND
SEQF1639_00584	K.N(+.98)GEFIEITEKDTEGR.W	Alkyl hydroperoxide reductase subunit C	Escherichia	coli	LF82	LF82	Unassigned	574	Yes	ND	ND	ND	ND	ND	ND	ND	5	ND	ND	ND	ND	ND	ND	ND	ND	ND	ND	ND	ND	ND	ND	ND	ND	ND	ND	ND	ND	ND	ND	ND	ND	ND	ND	ND	ND	ND	ND	ND	ND
SEQF1710_00664	K.N(+.98)GEFIEITEKDTEGR.W	Alkyl hydroperoxide reductase subunit C	Escherichia	coli	O111:H- str. 11128	O111:H- str. 11128	Unassigned	574	Yes	ND	ND	ND	ND	ND	ND	ND	5	ND	ND	ND	ND	ND	ND	ND	ND	ND	ND	ND	ND	ND	ND	ND	ND	ND	ND	ND	ND	ND	ND	ND	ND	ND	ND	ND	ND	ND	ND	ND	ND
SEQF1711_00708	K.N(+.98)GEFIEITEKDTEGR.W	Alkyl hydroperoxide reductase subunit C	Escherichia	coli	O26:H11 str. 11368	O26:H11 str. 11368	Unassigned	574	Yes	ND	ND	ND	ND	ND	ND	ND	5	ND	ND	ND	ND	ND	ND	ND	ND	ND	ND	ND	ND	ND	ND	ND	ND	ND	ND	ND	ND	ND	ND	ND	ND	ND	ND	ND	ND	ND	ND	ND	ND
SEQF1712_00641	K.N(+.98)GEFIEITEKDTEGR.W	Alkyl hydroperoxide reductase subunit C	Escherichia	coli	O103:H2 str. 12009	O103:H2 str. 12009	Unassigned	574	Yes	ND	ND	ND	ND	ND	ND	ND	5	ND	ND	ND	ND	ND	ND	ND	ND	ND	ND	ND	ND	ND	ND	ND	ND	ND	ND	ND	ND	ND	ND	ND	ND	ND	ND	ND	ND	ND	ND	ND	ND
SEQF1713_00555	K.N(+.98)GEFIEITEKDTEGR.W	Alkyl hydroperoxide reductase subunit C	Escherichia	coli	O103:H2 str. 12009	O103:H2 str. 12009	Unassigned	574	Yes	ND	ND	ND	ND	ND	ND	ND	5	ND	ND	ND	ND	ND	ND	ND	ND	ND	ND	ND	ND	ND	ND	ND	ND	ND	ND	ND	ND	ND	ND	ND	ND	ND	ND	ND	ND	ND	ND	ND	ND
SEQF1754_02719	K.N(+.98)GEFIEITEKDTEGR.W	Alkyl hydroperoxide reductase subunit C	Escherichia	coli	83972	83972	Unassigned	574	Yes	ND	ND	ND	ND	ND	ND	ND	5	ND	ND	ND	ND	ND	ND	ND	ND	ND	ND	ND	ND	ND	ND	ND	ND	ND	ND	ND	ND	ND	ND	ND	ND	ND	ND	ND	ND	ND	ND	ND	ND
SEQF1247_00686	K.N(+27.99)GEFIEITEKDTEGR.W	Alkyl hydroperoxide reductase subunit C	Escherichia	coli	O157:H7 str. TW14359	O157:H7 str. TW14359	Unassigned	574	Yes	ND	ND	ND	ND	ND	ND	ND	0	ND	ND	ND	ND	ND	ND	ND	ND	ND	ND	ND	ND	ND	ND	ND	ND	ND	ND	ND	ND	ND	ND	ND	ND	ND	ND	ND	ND	ND	ND	ND	ND
SEQF1376_00693	K.N(+27.99)GEFIEITEKDTEGR.W	Alkyl hydroperoxide reductase subunit C	Escherichia	coli	SE11	SE11	Unassigned	574	Yes	ND	ND	ND	ND	ND	ND	ND	0	ND	ND	ND	ND	ND	ND	ND	ND	ND	ND	ND	ND	ND	ND	ND	ND	ND	ND	ND	ND	ND	ND	ND	ND	ND	ND	ND	ND	ND	ND	ND	ND
SEQF1408_00675	K.N(+27.99)GEFIEITEKDTEGR.W	Alkyl hydroperoxide reductase subunit C	Escherichia	coli	0157:H7 str. Sakai	0157:H7 str. Sakai	Unassigned	574	Yes	ND	ND	ND	ND	ND	ND	ND	0	ND	ND	ND	ND	ND	ND	ND	ND	ND	ND	ND	ND	ND	ND	ND	ND	ND	ND	ND	ND	ND	ND	ND	ND	ND	ND	ND	ND	ND	ND	ND	ND
SEQF1429_03312	K.N(+27.99)GEFIEITEKDTEGR.W	Alkyl hydroperoxide reductase subunit C	Escherichia	coli	C str. ATCC 8739	C str. ATCC 8739	Unassigned	574	Yes	ND	ND	ND	ND	ND	ND	ND	0	ND	ND	ND	ND	ND	ND	ND	ND	ND	ND	ND	ND	ND	ND	ND	ND	ND	ND	ND	ND	ND	ND	ND	ND	ND	ND	ND	ND	ND	ND	ND	ND
SEQF1430_00596	K.N(+27.99)GEFIEITEKDTEGR.W	Alkyl hydroperoxide reductase subunit C	Escherichia	coli	APEC O1	APEC O1	Unassigned	574	Yes	ND	ND	ND	ND	ND	ND	ND	0	ND	ND	ND	ND	ND	ND	ND	ND	ND	ND	ND	ND	ND	ND	ND	ND	ND	ND	ND	ND	ND	ND	ND	ND	ND	ND	ND	ND	ND	ND	ND	ND
SEQF1433_00640	K.N(+27.99)GEFIEITEKDTEGR.W	Alkyl hydroperoxide reductase subunit C	Escherichia	coli	536	536	Unassigned	574	Yes	ND	ND	ND	ND	ND	ND	ND	0	ND	ND	ND	ND	ND	ND	ND	ND	ND	ND	ND	ND	ND	ND	ND	ND	ND	ND	ND	ND	ND	ND	ND	ND	ND	ND	ND	ND	ND	ND	ND	ND
SEQF1503_00611	K.N(+27.99)GEFIEITEKDTEGR.W	Alkyl hydroperoxide reductase subunit C	Escherichia	coli	BL21(DE3)	BL21(DE3)	Unassigned	574	Yes	ND	ND	ND	ND	ND	ND	ND	0	ND	ND	ND	ND	ND	ND	ND	ND	ND	ND	ND	ND	ND	ND	ND	ND	ND	ND	ND	ND	ND	ND	ND	ND	ND	ND	ND	ND	ND	ND	ND	ND
SEQF1504_00585	K.N(+27.99)GEFIEITEKDTEGR.W	Alkyl hydroperoxide reductase subunit C	Escherichia	coli	str. K-12 substr. DH10B	str. K-12 substr. DH10B	Unassigned	574	Yes	ND	ND	ND	ND	ND	ND	ND	0	ND	ND	ND	ND	ND	ND	ND	ND	ND	ND	ND	ND	ND	ND	ND	ND	ND	ND	ND	ND	ND	ND	ND	ND	ND	ND	ND	ND	ND	ND	ND	ND
SEQF1504_00699	K.N(+27.99)GEFIEITEKDTEGR.W	Alkyl hydroperoxide reductase subunit C	Escherichia	coli	str. K-12 substr. DH10B	str. K-12 substr. DH10B	Unassigned	574	Yes	ND	ND	ND	ND	ND	ND	ND	0	ND	ND	ND	ND	ND	ND	ND	ND	ND	ND	ND	ND	ND	ND	ND	ND	ND	ND	ND	ND	ND	ND	ND	ND	ND	ND	ND	ND	ND	ND	ND	ND
SEQF1507_00488	K.N(+27.99)GEFIEITEKDTEGR.W	Alkyl hydroperoxide reductase subunit C	Escherichia	coli	O157:H7 str. EC4042	O157:H7 str. EC4042	Unassigned	574	Yes	ND	ND	ND	ND	ND	ND	ND	0	ND	ND	ND	ND	ND	ND	ND	ND	ND	ND	ND	ND	ND	ND	ND	ND	ND	ND	ND	ND	ND	ND	ND	ND	ND	ND	ND	ND	ND	ND	ND	ND
SEQF1508_01339	K.N(+27.99)GEFIEITEKDTEGR.W	Alkyl hydroperoxide reductase subunit C	Escherichia	coli	O157:H7 str. EC4045	O157:H7 str. EC4045	Unassigned	574	Yes	ND	ND	ND	ND	ND	ND	ND	0	ND	ND	ND	ND	ND	ND	ND	ND	ND	ND	ND	ND	ND	ND	ND	ND	ND	ND	ND	ND	ND	ND	ND	ND	ND	ND	ND	ND	ND	ND	ND	ND
SEQF1509_05065	K.N(+27.99)GEFIEITEKDTEGR.W	Alkyl hydroperoxide reductase subunit C	Escherichia	coli	O157:H7 str. EC4076	O157:H7 str. EC4076	Unassigned	574	Yes	ND	ND	ND	ND	ND	ND	ND	0	ND	ND	ND	ND	ND	ND	ND	ND	ND	ND	ND	ND	ND	ND	ND	ND	ND	ND	ND	ND	ND	ND	ND	ND	ND	ND	ND	ND	ND	ND	ND	ND
SEQF1510_04946	K.N(+27.99)GEFIEITEKDTEGR.W	Alkyl hydroperoxide reductase subunit C	Escherichia	coli	O157:H7 str. EC4113	O157:H7 str. EC4113	Unassigned	574	Yes	ND	ND	ND	ND	ND	ND	ND	0	ND	ND	ND	ND	ND	ND	ND	ND	ND	ND	ND	ND	ND	ND	ND	ND	ND	ND	ND	ND	ND	ND	ND	ND	ND	ND	ND	ND	ND	ND	ND	ND
SEQF1511_00679	K.N(+27.99)GEFIEITEKDTEGR.W	Alkyl hydroperoxide reductase subunit C	Escherichia	coli	O157:H7 str. EC4115	O157:H7 str. EC4115	Unassigned	574	Yes	ND	ND	ND	ND	ND	ND	ND	0	ND	ND	ND	ND	ND	ND	ND	ND	ND	ND	ND	ND	ND	ND	ND	ND	ND	ND	ND	ND	ND	ND	ND	ND	ND	ND	ND	ND	ND	ND	ND	ND
SEQF1512_03618	K.N(+27.99)GEFIEITEKDTEGR.W	Alkyl hydroperoxide reductase subunit C	Escherichia	coli	O157:H7 str. EC4196	O157:H7 str. EC4196	Unassigned	574	Yes	ND	ND	ND	ND	ND	ND	ND	0	ND	ND	ND	ND	ND	ND	ND	ND	ND	ND	ND	ND	ND	ND	ND	ND	ND	ND	ND	ND	ND	ND	ND	ND	ND	ND	ND	ND	ND	ND	ND	ND
SEQF1513_04847	K.N(+27.99)GEFIEITEKDTEGR.W	Alkyl hydroperoxide reductase subunit C	Escherichia	coli	O157:H7 str. EC4206	O157:H7 str. EC4206	Unassigned	574	Yes	ND	ND	ND	ND	ND	ND	ND	0	ND	ND	ND	ND	ND	ND	ND	ND	ND	ND	ND	ND	ND	ND	ND	ND	ND	ND	ND	ND	ND	ND	ND	ND	ND	ND	ND	ND	ND	ND	ND	ND
SEQF1514_04580	K.N(+27.99)GEFIEITEKDTEGR.W	Alkyl hydroperoxide reductase subunit C	Escherichia	coli	O157:H7 str. EC4401	O157:H7 str. EC4401	Unassigned	574	Yes	ND	ND	ND	ND	ND	ND	ND	0	ND	ND	ND	ND	ND	ND	ND	ND	ND	ND	ND	ND	ND	ND	ND	ND	ND	ND	ND	ND	ND	ND	ND	ND	ND	ND	ND	ND	ND	ND	ND	ND
SEQF1515_01868	K.N(+27.99)GEFIEITEKDTEGR.W	Alkyl hydroperoxide reductase subunit C	Escherichia	coli	O157:H7 str. EC4486	O157:H7 str. EC4486	Unassigned	574	Yes	ND	ND	ND	ND	ND	ND	ND	0	ND	ND	ND	ND	ND	ND	ND	ND	ND	ND	ND	ND	ND	ND	ND	ND	ND	ND	ND	ND	ND	ND	ND	ND	ND	ND	ND	ND	ND	ND	ND	ND
SEQF1516_04961	K.N(+27.99)GEFIEITEKDTEGR.W	Alkyl hydroperoxide reductase subunit C	Escherichia	coli	O157:H7 str. EC4501	O157:H7 str. EC4501	Unassigned	574	Yes	ND	ND	ND	ND	ND	ND	ND	0	ND	ND	ND	ND	ND	ND	ND	ND	ND	ND	ND	ND	ND	ND	ND	ND	ND	ND	ND	ND	ND	ND	ND	ND	ND	ND	ND	ND	ND	ND	ND	ND
SEQF1517_04959	K.N(+27.99)GEFIEITEKDTEGR.W	Alkyl hydroperoxide reductase subunit C	Escherichia	coli	O157:H7 str. EC4501	O157:H7 str. EC4501	Unassigned	574	Yes	ND	ND	ND	ND	ND	ND	ND	0	ND	ND	ND	ND	ND	ND	ND	ND	ND	ND	ND	ND	ND	ND	ND	ND	ND	ND	ND	ND	ND	ND	ND	ND	ND	ND	ND	ND	ND	ND	ND	ND
SEQF1518_04361	K.N(+27.99)GEFIEITEKDTEGR.W	Alkyl hydroperoxide reductase subunit C	Escherichia	coli	O157:H7 str. EC4501	O157:H7 str. EC4501	Unassigned	574	Yes	ND	ND	ND	ND	ND	ND	ND	0	ND	ND	ND	ND	ND	ND	ND	ND	ND	ND	ND	ND	ND	ND	ND	ND	ND	ND	ND	ND	ND	ND	ND	ND	ND	ND	ND	ND	ND	ND	ND	ND
SEQF1519_00620	K.N(+27.99)GEFIEITEKDTEGR.W	Alkyl hydroperoxide reductase subunit C	Escherichia	coli	O157:H7 str. EC4501	O157:H7 str. EC4501	Unassigned	574	Yes	ND	ND	ND	ND	ND	ND	ND	0	ND	ND	ND	ND	ND	ND	ND	ND	ND	ND	ND	ND	ND	ND	ND	ND	ND	ND	ND	ND	ND	ND	ND	ND	ND	ND	ND	ND	ND	ND	ND	ND
SEQF1572_03223	K.N(+27.99)GEFIEITEKDTEGR.W	Alkyl hydroperoxide reductase subunit C	Escherichia	coli	BL21(DE3)	BL21(DE3)	Unassigned	574	Yes	ND	ND	ND	ND	ND	ND	ND	0	ND	ND	ND	ND	ND	ND	ND	ND	ND	ND	ND	ND	ND	ND	ND	ND	ND	ND	ND	ND	ND	ND	ND	ND	ND	ND	ND	ND	ND	ND	ND	ND
SEQF1624_00545	K.N(+27.99)GEFIEITEKDTEGR.W	Alkyl hydroperoxide reductase subunit C	Escherichia	coli	O127:H6 str. E2348/69	O127:H6 str. E2348/69	Unassigned	574	Yes	ND	ND	ND	ND	ND	ND	ND	0	ND	ND	ND	ND	ND	ND	ND	ND	ND	ND	ND	ND	ND	ND	ND	ND	ND	ND	ND	ND	ND	ND	ND	ND	ND	ND	ND	ND	ND	ND	ND	ND
SEQF1639_00584	K.N(+27.99)GEFIEITEKDTEGR.W	Alkyl hydroperoxide reductase subunit C	Escherichia	coli	LF82	LF82	Unassigned	574	Yes	ND	ND	ND	ND	ND	ND	ND	0	ND	ND	ND	ND	ND	ND	ND	ND	ND	ND	ND	ND	ND	ND	ND	ND	ND	ND	ND	ND	ND	ND	ND	ND	ND	ND	ND	ND	ND	ND	ND	ND
SEQF1710_00664	K.N(+27.99)GEFIEITEKDTEGR.W	Alkyl hydroperoxide reductase subunit C	Escherichia	coli	O111:H- str. 11128	O111:H- str. 11128	Unassigned	574	Yes	ND	ND	ND	ND	ND	ND	ND	0	ND	ND	ND	ND	ND	ND	ND	ND	ND	ND	ND	ND	ND	ND	ND	ND	ND	ND	ND	ND	ND	ND	ND	ND	ND	ND	ND	ND	ND	ND	ND	ND
SEQF1711_00708	K.N(+27.99)GEFIEITEKDTEGR.W	Alkyl hydroperoxide reductase subunit C	Escherichia	coli	O26:H11 str. 11368	O26:H11 str. 11368	Unassigned	574	Yes	ND	ND	ND	ND	ND	ND	ND	0	ND	ND	ND	ND	ND	ND	ND	ND	ND	ND	ND	ND	ND	ND	ND	ND	ND	ND	ND	ND	ND	ND	ND	ND	ND	ND	ND	ND	ND	ND	ND	ND
SEQF1712_00641	K.N(+27.99)GEFIEITEKDTEGR.W	Alkyl hydroperoxide reductase subunit C	Escherichia	coli	O103:H2 str. 12009	O103:H2 str. 12009	Unassigned	574	Yes	ND	ND	ND	ND	ND	ND	ND	0	ND	ND	ND	ND	ND	ND	ND	ND	ND	ND	ND	ND	ND	ND	ND	ND	ND	ND	ND	ND	ND	ND	ND	ND	ND	ND	ND	ND	ND	ND	ND	ND
SEQF1713_00555	K.N(+27.99)GEFIEITEKDTEGR.W	Alkyl hydroperoxide reductase subunit C	Escherichia	coli	BW2952	BW2952	Unassigned	574	Yes	ND	ND	ND	ND	ND	ND	ND	0	ND	ND	ND	ND	ND	ND	ND	ND	ND	ND	ND	ND	ND	ND	ND	ND	ND	ND	ND	ND	ND	ND	ND	ND	ND	ND	ND	ND	ND	ND	ND	ND
SEQF1754_02719	K.N(+27.99)GEFIEITEKDTEGR.W	Alkyl hydroperoxide reductase subunit C	Escherichia	coli	83972	83972	Unassigned	574	Yes	ND	ND	ND	ND	ND	ND	ND	0	ND	ND	ND	ND	ND	ND	ND	ND	ND	ND	ND	ND	ND	ND	ND	ND	ND	ND	ND	ND	ND	ND	ND	ND	ND	ND	ND	ND	ND	ND	ND	ND
SEQF1247_00686	K.NGEFIEITEK.D	Alkyl hydroperoxide reductase subunit C	Escherichia	coli	O157:H7 str. TW14359	O157:H7 str. TW14359	Unassigned	574	Yes	ND	ND	ND	ND	ND	ND	ND	5	ND	ND	ND	ND	ND	ND	ND	ND	ND	ND	ND	ND	ND	ND	ND	ND	ND	ND	ND	ND	ND	ND	ND	ND	ND	ND	ND	ND	ND	ND	ND	ND
SEQF1376_00693	K.NGEFIEITEK.D	Alkyl hydroperoxide reductase subunit C	Escherichia	coli	SE11	SE11	Unassigned	574	Yes	ND	ND	ND	ND	ND	ND	ND	5	ND	ND	ND	ND	ND	ND	ND	ND	ND	ND	ND	ND	ND	ND	ND	ND	ND	ND	ND	ND	ND	ND	ND	ND	ND	ND	ND	ND	ND	ND	ND	ND
SEQF1408_00675	K.NGEFIEITEK.D	Alkyl hydroperoxide reductase subunit C	Escherichia	coli	0157:H7 str. Sakai	0157:H7 str. Sakai	Unassigned	574	Yes	ND	ND	ND	ND	ND	ND	ND	5	ND	ND	ND	ND	ND	ND	ND	ND	ND	ND	ND	ND	ND	ND	ND	ND	ND	ND	ND	ND	ND	ND	ND	ND	ND	ND	ND	ND	ND	ND	ND	ND
SEQF1429_03312	K.NGEFIEITEK.D	Alkyl hydroperoxide reductase subunit C	Escherichia	coli	C str. ATCC 8739	C str. ATCC 8739	Unassigned	574	Yes	ND	ND	ND	ND	ND	ND	ND	5	ND	ND	ND	ND	ND	ND	ND	ND	ND	ND	ND	ND	ND	ND	ND	ND	ND	ND	ND	ND	ND	ND	ND	ND	ND	ND	ND	ND	ND	ND	ND	ND
SEQF1430_00596	K.NGEFIEITEK.D	Alkyl hydroperoxide reductase subunit C	Escherichia	coli	APEC O1	APEC O1	Unassigned	574	Yes	ND	ND	ND	ND	ND	ND	ND	5	ND	ND	ND	ND	ND	ND	ND	ND	ND	ND	ND	ND	ND	ND	ND	ND	ND	ND	ND	ND	ND	ND	ND	ND	ND	ND	ND	ND	ND	ND	ND	ND
SEQF1433_00640	K.NGEFIEITEK.D	Alkyl hydroperoxide reductase subunit C	Escherichia	coli	536	536	Unassigned	574	Yes	ND	ND	ND	ND	ND	ND	ND	5	ND	ND	ND	ND	ND	ND	ND	ND	ND	ND	ND	ND	ND	ND	ND	ND	ND	ND	ND	ND	ND	ND	ND	ND	ND	ND	ND	ND	ND	ND	ND	ND
SEQF1503_00611	K.NGEFIEITEK.D	Alkyl hydroperoxide reductase subunit C	Escherichia	coli	BL21(DE3)	BL21(DE3)	Unassigned	574	Yes	ND	ND	ND	ND	ND	ND	ND	5	ND	ND	ND	ND	ND	ND	ND	ND	ND	ND	ND	ND	ND	ND	ND	ND	ND	ND	ND	ND	ND	ND	ND	ND	ND	ND	ND	ND	ND	ND	ND	ND
SEQF1504_00585	K.NGEFIEITEK.D	Alkyl hydroperoxide reductase subunit C	Escherichia	coli	str. K-12 substr. DH10B	str. K-12 substr. DH10B	Unassigned	574	Yes	ND	ND	ND	ND	ND	ND	ND	5	ND	ND	ND	ND	ND	ND	ND	ND	ND	ND	ND	ND	ND	ND	ND	ND	ND	ND	ND	ND	ND	ND	ND	ND	ND	ND	ND	ND	ND	ND	ND	ND
SEQF1504_00699	K.NGEFIEITEK.D	Alkyl hydroperoxide reductase subunit C	Escherichia	coli	str. K-12 substr. DH10B	str. K-12 substr. DH10B	Unassigned	574	Yes	ND	ND	ND	ND	ND	ND	ND	5	ND	ND	ND	ND	ND	ND	ND	ND	ND	ND	ND	ND	ND	ND	ND	ND	ND	ND	ND	ND	ND	ND	ND	ND	ND	ND	ND	ND	ND	ND	ND	ND
SEQF1507_00488	K.NGEFIEITEK.D	Alkyl hydroperoxide reductase subunit C	Escherichia	coli	O157:H7 str. EC4042	O157:H7 str. EC4042	Unassigned	574	Yes	ND	ND	ND	ND	ND	ND	ND	5	ND	ND	ND	ND	ND	ND	ND	ND	ND	ND	ND	ND	ND	ND	ND	ND	ND	ND	ND	ND	ND	ND	ND	ND	ND	ND	ND	ND	ND	ND	ND	ND
SEQF1508_01339	K.NGEFIEITEK.D	Alkyl hydroperoxide reductase subunit C	Escherichia	coli	O157:H7 str. EC4045	O157:H7 str. EC4045	Unassigned	574	Yes	ND	ND	ND	ND	ND	ND	ND	5	ND	ND	ND	ND	ND	ND	ND	ND	ND	ND	ND	ND	ND	ND	ND	ND	ND	ND	ND	ND	ND	ND	ND	ND	ND	ND	ND	ND	ND	ND	ND	ND
SEQF1509_05065	K.NGEFIEITEK.D	Alkyl hydroperoxide reductase subunit C	Escherichia	coli	O157:H7 str. EC4076	O157:H7 str. EC4076	Unassigned	574	Yes	ND	ND	ND	ND	ND	ND	ND	5	ND	ND	ND	ND	ND	ND	ND	ND	ND	ND	ND	ND	ND	ND	ND	ND	ND	ND	ND	ND	ND	ND	ND	ND	ND	ND	ND	ND	ND	ND	ND	ND
SEQF1510_04946	K.NGEFIEITEK.D	Alkyl hydroperoxide reductase subunit C	Escherichia	coli	O157:H7 str. EC4113	O157:H7 str. EC4113	Unassigned	574	Yes	ND	ND	ND	ND	ND	ND	ND	5	ND	ND	ND	ND	ND	ND	ND	ND	ND	ND	ND	ND	ND	ND	ND	ND	ND	ND	ND	ND	ND	ND	ND	ND	ND	ND	ND	ND	ND	ND	ND	ND
SEQF1511_00679	K.NGEFIEITEK.D	Alkyl hydroperoxide reductase subunit C	Escherichia	coli	O157:H7 str. EC4115	O157:H7 str. EC4115	Unassigned	574	Yes	ND	ND	ND	ND	ND	ND	ND	5	ND	ND	ND	ND	ND	ND	ND	ND	ND	ND	ND	ND	ND	ND	ND	ND	ND	ND	ND	ND	ND	ND	ND	ND	ND	ND	ND	ND	ND	ND	ND	ND
SEQF1512_03618	K.NGEFIEITEK.D	Alkyl hydroperoxide reductase subunit C	Escherichia	coli	O157:H7 str. EC4196	O157:H7 str. EC4196	Unassigned	574	Yes	ND	ND	ND	ND	ND	ND	ND	5	ND	ND	ND	ND	ND	ND	ND	ND	ND	ND	ND	ND	ND	ND	ND	ND	ND	ND	ND	ND	ND	ND	ND	ND	ND	ND	ND	ND	ND	ND	ND	ND
SEQF1513_04847	K.NGEFIEITEK.D	Alkyl hydroperoxide reductase subunit C	Escherichia	coli	O157:H7 str. EC4206	O157:H7 str. EC4206	Unassigned	574	Yes	ND	ND	ND	ND	ND	ND	ND	5	ND	ND	ND	ND	ND	ND	ND	ND	ND	ND	ND	ND	ND	ND	ND	ND	ND	ND	ND	ND	ND	ND	ND	ND	ND	ND	ND	ND	ND	ND	ND	ND
SEQF1514_04580	K.NGEFIEITEK.D	Alkyl hydroperoxide reductase subunit C	Escherichia	coli	O157:H7 str. EC4401	O157:H7 str. EC4401	Unassigned	574	Yes	ND	ND	ND	ND	ND	ND	ND	5	ND	ND	ND	ND	ND	ND	ND	ND	ND	ND	ND	ND	ND	ND	ND	ND	ND	ND	ND	ND	ND	ND	ND	ND	ND	ND	ND	ND	ND	ND	ND	ND
SEQF1515_01868	K.NGEFIEITEK.D	Alkyl hydroperoxide reductase subunit C	Escherichia	coli	O157:H7 str. EC4486	O157:H7 str. EC4486	Unassigned	574	Yes	ND	ND	ND	ND	ND	ND	ND	5	ND	ND	ND	ND	ND	ND	ND	ND	ND	ND	ND	ND	ND	ND	ND	ND	ND	ND	ND	ND	ND	ND	ND	ND	ND	ND	ND	ND	ND	ND	ND	ND
SEQF1516_04961	K.NGEFIEITEK.D	Alkyl hydroperoxide reductase subunit C	Escherichia	coli	O157:H7 str. EC4501	O157:H7 str. EC4501	Unassigned	574	Yes	ND	ND	ND	ND	ND	ND	ND	5	ND	ND	ND	ND	ND	ND	ND	ND	ND	ND	ND	ND	ND	ND	ND	ND	ND	ND	ND	ND	ND	ND	ND	ND	ND	ND	ND	ND	ND	ND	ND	ND
SEQF1517_04959	K.NGEFIEITEK.D	Alkyl hydroperoxide reductase subunit C	Escherichia	coli	O157:H7 str. EC4501	O157:H7 str. EC4501	Unassigned	574	Yes	ND	ND	ND	ND	ND	ND	ND	5	ND	ND	ND	ND	ND	ND	ND	ND	ND	ND	ND	ND	ND	ND	ND	ND	ND	ND	ND	ND	ND	ND	ND	ND	ND	ND	ND	ND	ND	ND	ND	ND
SEQF1518_04361	K.NGEFIEITEK.D	Alkyl hydroperoxide reductase subunit C	Escherichia	coli	O157:H7 str. EC4501	O157:H7 str. EC4501	Unassigned	574	Yes	ND	ND	ND	ND	ND	ND	ND	5	ND	ND	ND	ND	ND	ND	ND	ND	ND	ND	ND	ND	ND	ND	ND	ND	ND	ND	ND	ND	ND	ND	ND	ND	ND	ND	ND	ND	ND	ND	ND	ND
SEQF1519_00620	K.NGEFIEITEK.D	Alkyl hydroperoxide reductase subunit C	Escherichia	coli	O157:H7 str. EC4501	O157:H7 str. EC4501	Unassigned	574	Yes	ND	ND	ND	ND	ND	ND	ND	5	ND	ND	ND	ND	ND	ND	ND	ND	ND	ND	ND	ND	ND	ND	ND	ND	ND	ND	ND	ND	ND	ND	ND	ND	ND	ND	ND	ND	ND	ND	ND	ND
SEQF1572_03223	K.NGEFIEITEK.D	Alkyl hydroperoxide reductase subunit C	Escherichia	coli	BL21(DE3)	BL21(DE3)	Unassigned	574	Yes	ND	ND	ND	ND	ND	ND	ND	5	ND	ND	ND	ND	ND	ND	ND	ND	ND	ND	ND	ND	ND	ND	ND	ND	ND	ND	ND	ND	ND	ND	ND	ND	ND	ND	ND	ND	ND	ND	ND	ND
SEQF1624_00545	K.NGEFIEITEK.D	Alkyl hydroperoxide reductase subunit C	Escherichia	coli	O127:H6 str. E2348/69	O127:H6 str. E2348/69	Unassigned	574	Yes	ND	ND	ND	ND	ND	ND	ND	5	ND	ND	ND	ND	ND	ND	ND	ND	ND	ND	ND	ND	ND	ND	ND	ND	ND	ND	ND	ND	ND	ND	ND	ND	ND	ND	ND	ND	ND	ND	ND	ND
SEQF1639_00584	K.NGEFIEITEK.D	Alkyl hydroperoxide reductase subunit C	Escherichia	coli	LF82	LF82	Unassigned	574	Yes	ND	ND	ND	ND	ND	ND	ND	5	ND	ND	ND	ND	ND	ND	ND	ND	ND	ND	ND	ND	ND	ND	ND	ND	ND	ND	ND	ND	ND	ND	ND	ND	ND	ND	ND	ND	ND	ND	ND	ND
SEQF1710_00664	K.NGEFIEITEK.D	Alkyl hydroperoxide reductase subunit C	Escherichia	coli	O111:H- str. 11128	O111:H- str. 11128	Unassigned	574	Yes	ND	ND	ND	ND	ND	ND	ND	5	ND	ND	ND	ND	ND	ND	ND	ND	ND	ND	ND	ND	ND	ND	ND	ND	ND	ND	ND	ND	ND	ND	ND	ND	ND	ND	ND	ND	ND	ND	ND	ND
SEQF1711_00708	K.NGEFIEITEK.D	Alkyl hydroperoxide reductase subunit C	Escherichia	coli	O26:H11 str. 11368	O26:H11 str. 11368	Unassigned	574	Yes	ND	ND	ND	ND	ND	ND	ND	5	ND	ND	ND	ND	ND	ND	ND	ND	ND	ND	ND	ND	ND	ND	ND	ND	ND	ND	ND	ND	ND	ND	ND	ND	ND	ND	ND	ND	ND	ND	ND	ND
SEQF1712_00641	K.NGEFIEITEK.D	Alkyl hydroperoxide reductase subunit C	Escherichia	coli	O103:H2 str. 12009	O103:H2 str. 12009	Unassigned	574	Yes	ND	ND	ND	ND	ND	ND	ND	5	ND	ND	ND	ND	ND	ND	ND	ND	ND	ND	ND	ND	ND	ND	ND	ND	ND	ND	ND	ND	ND	ND	ND	ND	ND	ND	ND	ND	ND	ND	ND	ND
SEQF1713_00555	K.NGEFIEITEK.D	Alkyl hydroperoxide reductase subunit C	Escherichia	coli	BW2952	BW2952	Unassigned	574	Yes	ND	ND	ND	ND	ND	ND	ND	5	ND	ND	ND	ND	ND	ND	ND	ND	ND	ND	ND	ND	ND	ND	ND	ND	ND	ND	ND	ND	ND	ND	ND	ND	ND	ND	ND	ND	ND	ND	ND	ND
SEQF1754_02719	K.NGEFIEITEK.D	Alkyl hydroperoxide reductase subunit C	Escherichia	coli	83972	83972	Unassigned	574	Yes	ND	ND	ND	ND	ND	ND	ND	5	ND	ND	ND	ND	ND	ND	ND	ND	ND	ND	ND	ND	ND	ND	ND	ND	ND	ND	ND	ND	ND	ND	ND	ND	ND	ND	ND	ND	ND	ND	ND	ND
SEQF1247_00686	K.NGEFIEITEKDTEGR.W	Alkyl hydroperoxide reductase subunit C	Escherichia	coli	O157:H7 str. TW14359	O157:H7 str. TW14359	Unassigned	574	Yes	ND	ND	ND	ND	ND	ND	4	10	2	ND	ND	ND	ND	ND	ND	ND	ND	ND	ND	ND	ND	ND	ND	ND	ND	ND	ND	ND	ND	ND	ND	ND	ND	ND	ND	ND	ND	ND	ND	ND
SEQF1376_00693	K.NGEFIEITEKDTEGR.W	Alkyl hydroperoxide reductase subunit C	Escherichia	coli	SE11	SE11	Unassigned	574	Yes	ND	ND	ND	ND	ND	ND	4	10	2	ND	ND	ND	ND	ND	ND	ND	ND	ND	ND	ND	ND	ND	ND	ND	ND	ND	ND	ND	ND	ND	ND	ND	ND	ND	ND	ND	ND	ND	ND	ND
SEQF1408_00675	K.NGEFIEITEKDTEGR.W	Alkyl hydroperoxide reductase subunit C	Escherichia	coli	0157:H7 str. Sakai	0157:H7 str. Sakai	Unassigned	574	Yes	ND	ND	ND	ND	ND	ND	4	10	2	ND	ND	ND	ND	ND	ND	ND	ND	ND	ND	ND	ND	ND	ND	ND	ND	ND	ND	ND	ND	ND	ND	ND	ND	ND	ND	ND	ND	ND	ND	ND
SEQF1429_03312	K.NGEFIEITEKDTEGR.W	Alkyl hydroperoxide reductase subunit C	Escherichia	coli	C str. ATCC 8739	C str. ATCC 8739	Unassigned	574	Yes	ND	ND	ND	ND	ND	ND	4	10	2	ND	ND	ND	ND	ND	ND	ND	ND	ND	ND	ND	ND	ND	ND	ND	ND	ND	ND	ND	ND	ND	ND	ND	ND	ND	ND	ND	ND	ND	ND	ND
SEQF1430_00596	K.NGEFIEITEKDTEGR.W	Alkyl hydroperoxide reductase subunit C	Escherichia	coli	APEC O1	APEC O1	Unassigned	574	Yes	ND	ND	ND	ND	ND	ND	4	10	2	ND	ND	ND	ND	ND	ND	ND	ND	ND	ND	ND	ND	ND	ND	ND	ND	ND	ND	ND	ND	ND	ND	ND	ND	ND	ND	ND	ND	ND	ND	ND
SEQF1433_00640	K.NGEFIEITEKDTEGR.W	Alkyl hydroperoxide reductase subunit C	Escherichia	coli	536	536	Unassigned	574	Yes	ND	ND	ND	ND	ND	ND	4	10	2	ND	ND	ND	ND	ND	ND	ND	ND	ND	ND	ND	ND	ND	ND	ND	ND	ND	ND	ND	ND	ND	ND	ND	ND	ND	ND	ND	ND	ND	ND	ND
SEQF1503_00611	K.NGEFIEITEKDTEGR.W	Alkyl hydroperoxide reductase subunit C	Escherichia	coli	BL21(DE3)	BL21(DE3)	Unassigned	574	Yes	ND	ND	ND	ND	ND	ND	4	10	2	ND	ND	ND	ND	ND	ND	ND	ND	ND	ND	ND	ND	ND	ND	ND	ND	ND	ND	ND	ND	ND	ND	ND	ND	ND	ND	ND	ND	ND	ND	ND
SEQF1504_00585	K.NGEFIEITEKDTEGR.W	Alkyl hydroperoxide reductase subunit C	Escherichia	coli	str. K-12 substr. DH10B	str. K-12 substr. DH10B	Unassigned	574	Yes	ND	ND	ND	ND	ND	ND	4	10	2	ND	ND	ND	ND	ND	ND	ND	ND	ND	ND	ND	ND	ND	ND	ND	ND	ND	ND	ND	ND	ND	ND	ND	ND	ND	ND	ND	ND	ND	ND	ND
SEQF1504_00699	K.NGEFIEITEKDTEGR.W	Alkyl hydroperoxide reductase subunit C	Escherichia	coli	str. K-12 substr. DH10B	str. K-12 substr. DH10B	Unassigned	574	Yes	ND	ND	ND	ND	ND	ND	4	10	2	ND	ND	ND	ND	ND	ND	ND	ND	ND	ND	ND	ND	ND	ND	ND	ND	ND	ND	ND	ND	ND	ND	ND	ND	ND	ND	ND	ND	ND	ND	ND
SEQF1507_00488	K.NGEFIEITEKDTEGR.W	Alkyl hydroperoxide reductase subunit C	Escherichia	coli	O157:H7 str. EC4042	O157:H7 str. EC4042	Unassigned	574	Yes	ND	ND	ND	ND	ND	ND	4	10	2	ND	ND	ND	ND	ND	ND	ND	ND	ND	ND	ND	ND	ND	ND	ND	ND	ND	ND	ND	ND	ND	ND	ND	ND	ND	ND	ND	ND	ND	ND	ND
SEQF1508_01339	K.NGEFIEITEKDTEGR.W	Alkyl hydroperoxide reductase subunit C	Escherichia	coli	O157:H7 str. EC4045	O157:H7 str. EC4045	Unassigned	574	Yes	ND	ND	ND	ND	ND	ND	4	10	2	ND	ND	ND	ND	ND	ND	ND	ND	ND	ND	ND	ND	ND	ND	ND	ND	ND	ND	ND	ND	ND	ND	ND	ND	ND	ND	ND	ND	ND	ND	ND
SEQF1509_05065	K.NGEFIEITEKDTEGR.W	Alkyl hydroperoxide reductase subunit C	Escherichia	coli	O157:H7 str. EC4076	O157:H7 str. EC4076	Unassigned	574	Yes	ND	ND	ND	ND	ND	ND	4	10	2	ND	ND	ND	ND	ND	ND	ND	ND	ND	ND	ND	ND	ND	ND	ND	ND	ND	ND	ND	ND	ND	ND	ND	ND	ND	ND	ND	ND	ND	ND	ND
SEQF1510_04946	K.NGEFIEITEKDTEGR.W	Alkyl hydroperoxide reductase subunit C	Escherichia	coli	O157:H7 str. EC4113	O157:H7 str. EC4113	Unassigned	574	Yes	ND	ND	ND	ND	ND	ND	4	10	2	ND	ND	ND	ND	ND	ND	ND	ND	ND	ND	ND	ND	ND	ND	ND	ND	ND	ND	ND	ND	ND	ND	ND	ND	ND	ND	ND	ND	ND	ND	ND
SEQF1511_00679	K.NGEFIEITEKDTEGR.W	Alkyl hydroperoxide reductase subunit C	Escherichia	coli	O157:H7 str. EC4115	O157:H7 str. EC4115	Unassigned	574	Yes	ND	ND	ND	ND	ND	ND	4	10	2	ND	ND	ND	ND	ND	ND	ND	ND	ND	ND	ND	ND	ND	ND	ND	ND	ND	ND	ND	ND	ND	ND	ND	ND	ND	ND	ND	ND	ND	ND	ND
SEQF1512_03618	K.NGEFIEITEKDTEGR.W	Alkyl hydroperoxide reductase subunit C	Escherichia	coli	O157:H7 str. EC4196	O157:H7 str. EC4196	Unassigned	574	Yes	ND	ND	ND	ND	ND	ND	4	10	2	ND	ND	ND	ND	ND	ND	ND	ND	ND	ND	ND	ND	ND	ND	ND	ND	ND	ND	ND	ND	ND	ND	ND	ND	ND	ND	ND	ND	ND	ND	ND
SEQF1513_04847	K.NGEFIEITEKDTEGR.W	Alkyl hydroperoxide reductase subunit C	Escherichia	coli	O157:H7 str. EC4206	O157:H7 str. EC4206	Unassigned	574	Yes	ND	ND	ND	ND	ND	ND	4	10	2	ND	ND	ND	ND	ND	ND	ND	ND	ND	ND	ND	ND	ND	ND	ND	ND	ND	ND	ND	ND	ND	ND	ND	ND	ND	ND	ND	ND	ND	ND	ND
SEQF1514_04580	K.NGEFIEITEKDTEGR.W	Alkyl hydroperoxide reductase subunit C	Escherichia	coli	O157:H7 str. EC4401	O157:H7 str. EC4401	Unassigned	574	Yes	ND	ND	ND	ND	ND	ND	4	10	2	ND	ND	ND	ND	ND	ND	ND	ND	ND	ND	ND	ND	ND	ND	ND	ND	ND	ND	ND	ND	ND	ND	ND	ND	ND	ND	ND	ND	ND	ND	ND
SEQF1515_01868	K.NGEFIEITEKDTEGR.W	Alkyl hydroperoxide reductase subunit C	Escherichia	coli	O157:H7 str. EC4486	O157:H7 str. EC4486	Unassigned	574	Yes	ND	ND	ND	ND	ND	ND	4	10	2	ND	ND	ND	ND	ND	ND	ND	ND	ND	ND	ND	ND	ND	ND	ND	ND	ND	ND	ND	ND	ND	ND	ND	ND	ND	ND	ND	ND	ND	ND	ND
SEQF1516_04961	K.NGEFIEITEKDTEGR.W	Alkyl hydroperoxide reductase subunit C	Escherichia	coli	O157:H7 str. EC4501	O157:H7 str. EC4501	Unassigned	574	Yes	ND	ND	ND	ND	ND	ND	4	10	2	ND	ND	ND	ND	ND	ND	ND	ND	ND	ND	ND	ND	ND	ND	ND	ND	ND	ND	ND	ND	ND	ND	ND	ND	ND	ND	ND	ND	ND	ND	ND
SEQF1517_04959	K.NGEFIEITEKDTEGR.W	Alkyl hydroperoxide reductase subunit C	Escherichia	coli	O157:H7 str. EC4501	O157:H7 str. EC4501	Unassigned	574	Yes	ND	ND	ND	ND	ND	ND	4	10	2	ND	ND	ND	ND	ND	ND	ND	ND	ND	ND	ND	ND	ND	ND	ND	ND	ND	ND	ND	ND	ND	ND	ND	ND	ND	ND	ND	ND	ND	ND	ND
SEQF1518_04361	K.NGEFIEITEKDTEGR.W	Alkyl hydroperoxide reductase subunit C	Escherichia	coli	O157:H7 str. EC4501	O157:H7 str. EC4501	Unassigned	574	Yes	ND	ND	ND	ND	ND	ND	4	10	2	ND	ND	ND	ND	ND	ND	ND	ND	ND	ND	ND	ND	ND	ND	ND	ND	ND	ND	ND	ND	ND	ND	ND	ND	ND	ND	ND	ND	ND	ND	ND
SEQF1519_00620	K.NGEFIEITEKDTEGR.W	Alkyl hydroperoxide reductase subunit C	Escherichia	coli	O157:H7 str. EC4501	O157:H7 str. EC4501	Unassigned	574	Yes	ND	ND	ND	ND	ND	ND	4	10	2	ND	ND	ND	ND	ND	ND	ND	ND	ND	ND	ND	ND	ND	ND	ND	ND	ND	ND	ND	ND	ND	ND	ND	ND	ND	ND	ND	ND	ND	ND	ND
SEQF1572_03223	K.NGEFIEITEKDTEGR.W	Alkyl hydroperoxide reductase subunit C	Escherichia	coli	BL21(DE3)	BL21(DE3)	Unassigned	574	Yes	ND	ND	ND	ND	ND	ND	4	10	2	ND	ND	ND	ND	ND	ND	ND	ND	ND	ND	ND	ND	ND	ND	ND	ND	ND	ND	ND	ND	ND	ND	ND	ND	ND	ND	ND	ND	ND	ND	ND
SEQF1624_00545	K.NGEFIEITEKDTEGR.W	Alkyl hydroperoxide reductase subunit C	Escherichia	coli	O127:H6 str. E2348/69	O127:H6 str. E2348/69	Unassigned	574	Yes	ND	ND	ND	ND	ND	ND	4	10	2	ND	ND	ND	ND	ND	ND	ND	ND	ND	ND	ND	ND	ND	ND	ND	ND	ND	ND	ND	ND	ND	ND	ND	ND	ND	ND	ND	ND	ND	ND	ND
SEQF1639_00584	K.NGEFIEITEKDTEGR.W	Alkyl hydroperoxide reductase subunit C	Escherichia	coli	LF82	LF82	Unassigned	574	Yes	ND	ND	ND	ND	ND	ND	4	10	2	ND	ND	ND	ND	ND	ND	ND	ND	ND	ND	ND	ND	ND	ND	ND	ND	ND	ND	ND	ND	ND	ND	ND	ND	ND	ND	ND	ND	ND	ND	ND
SEQF1710_00664	K.NGEFIEITEKDTEGR.W	Alkyl hydroperoxide reductase subunit C	Escherichia	coli	O111:H- str. 11128	O111:H- str. 11128	Unassigned	574	Yes	ND	ND	ND	ND	ND	ND	4	10	2	ND	ND	ND	ND	ND	ND	ND	ND	ND	ND	ND	ND	ND	ND	ND	ND	ND	ND	ND	ND	ND	ND	ND	ND	ND	ND	ND	ND	ND	ND	ND
SEQF1711_00708	K.NGEFIEITEKDTEGR.W	Alkyl hydroperoxide reductase subunit C	Escherichia	coli	O26:H11 str. 11368	O26:H11 str. 11368	Unassigned	574	Yes	ND	ND	ND	ND	ND	ND	4	10	2	ND	ND	ND	ND	ND	ND	ND	ND	ND	ND	ND	ND	ND	ND	ND	ND	ND	ND	ND	ND	ND	ND	ND	ND	ND	ND	ND	ND	ND	ND	ND
SEQF1712_00641	K.NGEFIEITEKDTEGR.W	Alkyl hydroperoxide reductase subunit C	Escherichia	coli	O103:H2 str. 12009	O103:H2 str. 12009	Unassigned	574	Yes	ND	ND	ND	ND	ND	ND	4	10	2	ND	ND	ND	ND	ND	ND	ND	ND	ND	ND	ND	ND	ND	ND	ND	ND	ND	ND	ND	ND	ND	ND	ND	ND	ND	ND	ND	ND	ND	ND	ND
SEQF1713_00555	K.NGEFIEITEKDTEGR.W	Alkyl hydroperoxide reductase subunit C	Escherichia	coli	BW2952	BW2952	Unassigned	574	Yes	ND	ND	ND	ND	ND	ND	4	10	2	ND	ND	ND	ND	ND	ND	ND	ND	ND	ND	ND	ND	ND	ND	ND	ND	ND	ND	ND	ND	ND	ND	ND	ND	ND	ND	ND	ND	ND	ND	ND
SEQF1754_02719	K.NGEFIEITEKDTEGR.W	Alkyl hydroperoxide reductase subunit C	Escherichia	coli	83972	83972	Unassigned	574	Yes	ND	ND	ND	ND	ND	ND	4	10	2	ND	ND	ND	ND	ND	ND	ND	ND	ND	ND	ND	ND	ND	ND	ND	ND	ND	ND	ND	ND	ND	ND	ND	ND	ND	ND	ND	ND	ND	ND	ND
SEQF1247_00686	K.YAM(+15.99)IGDPTGALTR.N	Alkyl hydroperoxide reductase subunit C	Escherichia	coli	O157:H7 str. TW14359	O157:H7 str. TW14359	Unassigned	574	Yes	ND	ND	ND	ND	ND	ND	2	10	0	ND	ND	ND	ND	ND	ND	ND	ND	ND	ND	ND	ND	ND	ND	ND	ND	ND	ND	ND	ND	ND	ND	ND	ND	ND	ND	ND	ND	ND	ND	ND
SEQF1376_00693	K.YAM(+15.99)IGDPTGALTR.N	Alkyl hydroperoxide reductase subunit C	Escherichia	coli	SE11	SE11	Unassigned	574	Yes	ND	ND	ND	ND	ND	ND	2	10	0	ND	ND	ND	ND	ND	ND	ND	ND	ND	ND	ND	ND	ND	ND	ND	ND	ND	ND	ND	ND	ND	ND	ND	ND	ND	ND	ND	ND	ND	ND	ND
SEQF1408_00675	K.YAM(+15.99)IGDPTGALTR.N	Alkyl hydroperoxide reductase subunit C	Escherichia	coli	0157:H7 str. Sakai	0157:H7 str. Sakai	Unassigned	574	Yes	ND	ND	ND	ND	ND	ND	2	10	0	ND	ND	ND	ND	ND	ND	ND	ND	ND	ND	ND	ND	ND	ND	ND	ND	ND	ND	ND	ND	ND	ND	ND	ND	ND	ND	ND	ND	ND	ND	ND
SEQF1429_03312	K.YAM(+15.99)IGDPTGALTR.N	Alkyl hydroperoxide reductase subunit C	Escherichia	coli	C str. ATCC 8739	C str. ATCC 8739	Unassigned	574	Yes	ND	ND	ND	ND	ND	ND	2	10	0	ND	ND	ND	ND	ND	ND	ND	ND	ND	ND	ND	ND	ND	ND	ND	ND	ND	ND	ND	ND	ND	ND	ND	ND	ND	ND	ND	ND	ND	ND	ND
SEQF1430_00596	K.YAM(+15.99)IGDPTGALTR.N	Alkyl hydroperoxide reductase subunit C	Escherichia	coli	APEC O1	APEC O1	Unassigned	574	Yes	ND	ND	ND	ND	ND	ND	2	10	0	ND	ND	ND	ND	ND	ND	ND	ND	ND	ND	ND	ND	ND	ND	ND	ND	ND	ND	ND	ND	ND	ND	ND	ND	ND	ND	ND	ND	ND	ND	ND
SEQF1433_00640	K.YAM(+15.99)IGDPTGALTR.N	Alkyl hydroperoxide reductase subunit C	Escherichia	coli	536	536	Unassigned	574	Yes	ND	ND	ND	ND	ND	ND	2	10	0	ND	ND	ND	ND	ND	ND	ND	ND	ND	ND	ND	ND	ND	ND	ND	ND	ND	ND	ND	ND	ND	ND	ND	ND	ND	ND	ND	ND	ND	ND	ND
SEQF1503_00611	K.YAM(+15.99)IGDPTGALTR.N	Alkyl hydroperoxide reductase subunit C	Escherichia	coli	BL21(DE3)	BL21(DE3)	Unassigned	574	Yes	ND	ND	ND	ND	ND	ND	2	10	0	ND	ND	ND	ND	ND	ND	ND	ND	ND	ND	ND	ND	ND	ND	ND	ND	ND	ND	ND	ND	ND	ND	ND	ND	ND	ND	ND	ND	ND	ND	ND
SEQF1504_00585	K.YAM(+15.99)IGDPTGALTR.N	Alkyl hydroperoxide reductase subunit C	Escherichia	coli	str. K-12 substr. DH10B	str. K-12 substr. DH10B	Unassigned	574	Yes	ND	ND	ND	ND	ND	ND	2	10	0	ND	ND	ND	ND	ND	ND	ND	ND	ND	ND	ND	ND	ND	ND	ND	ND	ND	ND	ND	ND	ND	ND	ND	ND	ND	ND	ND	ND	ND	ND	ND
SEQF1504_00699	K.YAM(+15.99)IGDPTGALTR.N	Alkyl hydroperoxide reductase subunit C	Escherichia	coli	str. K-12 substr. DH10B	str. K-12 substr. DH10B	Unassigned	574	Yes	ND	ND	ND	ND	ND	ND	2	10	0	ND	ND	ND	ND	ND	ND	ND	ND	ND	ND	ND	ND	ND	ND	ND	ND	ND	ND	ND	ND	ND	ND	ND	ND	ND	ND	ND	ND	ND	ND	ND
SEQF1507_00488	K.YAM(+15.99)IGDPTGALTR.N	Alkyl hydroperoxide reductase subunit C	Escherichia	coli	O157:H7 str. EC4042	O157:H7 str. EC4042	Unassigned	574	Yes	ND	ND	ND	ND	ND	ND	2	10	0	ND	ND	ND	ND	ND	ND	ND	ND	ND	ND	ND	ND	ND	ND	ND	ND	ND	ND	ND	ND	ND	ND	ND	ND	ND	ND	ND	ND	ND	ND	ND
SEQF1508_01339	K.YAM(+15.99)IGDPTGALTR.N	Alkyl hydroperoxide reductase subunit C	Escherichia	coli	O157:H7 str. EC4045	O157:H7 str. EC4045	Unassigned	574	Yes	ND	ND	ND	ND	ND	ND	2	10	0	ND	ND	ND	ND	ND	ND	ND	ND	ND	ND	ND	ND	ND	ND	ND	ND	ND	ND	ND	ND	ND	ND	ND	ND	ND	ND	ND	ND	ND	ND	ND
SEQF1509_05065	K.YAM(+15.99)IGDPTGALTR.N	Alkyl hydroperoxide reductase subunit C	Escherichia	coli	O157:H7 str. EC4076	O157:H7 str. EC4076	Unassigned	574	Yes	ND	ND	ND	ND	ND	ND	2	10	0	ND	ND	ND	ND	ND	ND	ND	ND	ND	ND	ND	ND	ND	ND	ND	ND	ND	ND	ND	ND	ND	ND	ND	ND	ND	ND	ND	ND	ND	ND	ND
SEQF1510_04946	K.YAM(+15.99)IGDPTGALTR.N	Alkyl hydroperoxide reductase subunit C	Escherichia	coli	O157:H7 str. EC4113	O157:H7 str. EC4113	Unassigned	574	Yes	ND	ND	ND	ND	ND	ND	2	10	0	ND	ND	ND	ND	ND	ND	ND	ND	ND	ND	ND	ND	ND	ND	ND	ND	ND	ND	ND	ND	ND	ND	ND	ND	ND	ND	ND	ND	ND	ND	ND
SEQF1511_00679	K.YAM(+15.99)IGDPTGALTR.N	Alkyl hydroperoxide reductase subunit C	Escherichia	coli	O157:H7 str. EC4115	O157:H7 str. EC4115	Unassigned	574	Yes	ND	ND	ND	ND	ND	ND	2	10	0	ND	ND	ND	ND	ND	ND	ND	ND	ND	ND	ND	ND	ND	ND	ND	ND	ND	ND	ND	ND	ND	ND	ND	ND	ND	ND	ND	ND	ND	ND	ND
SEQF1512_03618	K.YAM(+15.99)IGDPTGALTR.N	Alkyl hydroperoxide reductase subunit C	Escherichia	coli	O157:H7 str. EC4196	O157:H7 str. EC4196	Unassigned	574	Yes	ND	ND	ND	ND	ND	ND	2	10	0	ND	ND	ND	ND	ND	ND	ND	ND	ND	ND	ND	ND	ND	ND	ND	ND	ND	ND	ND	ND	ND	ND	ND	ND	ND	ND	ND	ND	ND	ND	ND
SEQF1513_04847	K.YAM(+15.99)IGDPTGALTR.N	Alkyl hydroperoxide reductase subunit C	Escherichia	coli	O157:H7 str. EC4206	O157:H7 str. EC4206	Unassigned	574	Yes	ND	ND	ND	ND	ND	ND	2	10	0	ND	ND	ND	ND	ND	ND	ND	ND	ND	ND	ND	ND	ND	ND	ND	ND	ND	ND	ND	ND	ND	ND	ND	ND	ND	ND	ND	ND	ND	ND	ND
SEQF1514_04580	K.YAM(+15.99)IGDPTGALTR.N	Alkyl hydroperoxide reductase subunit C	Escherichia	coli	O157:H7 str. EC4401	O157:H7 str. EC4401	Unassigned	574	Yes	ND	ND	ND	ND	ND	ND	2	10	0	ND	ND	ND	ND	ND	ND	ND	ND	ND	ND	ND	ND	ND	ND	ND	ND	ND	ND	ND	ND	ND	ND	ND	ND	ND	ND	ND	ND	ND	ND	ND
SEQF1515_01868	K.YAM(+15.99)IGDPTGALTR.N	Alkyl hydroperoxide reductase subunit C	Escherichia	coli	O157:H7 str. EC4486	O157:H7 str. EC4486	Unassigned	574	Yes	ND	ND	ND	ND	ND	ND	2	10	0	ND	ND	ND	ND	ND	ND	ND	ND	ND	ND	ND	ND	ND	ND	ND	ND	ND	ND	ND	ND	ND	ND	ND	ND	ND	ND	ND	ND	ND	ND	ND
SEQF1516_04961	K.YAM(+15.99)IGDPTGALTR.N	Alkyl hydroperoxide reductase subunit C	Escherichia	coli	O157:H7 str. EC4501	O157:H7 str. EC4501	Unassigned	574	Yes	ND	ND	ND	ND	ND	ND	2	10	0	ND	ND	ND	ND	ND	ND	ND	ND	ND	ND	ND	ND	ND	ND	ND	ND	ND	ND	ND	ND	ND	ND	ND	ND	ND	ND	ND	ND	ND	ND	ND
SEQF1517_04959	K.YAM(+15.99)IGDPTGALTR.N	Alkyl hydroperoxide reductase subunit C	Escherichia	coli	O157:H7 str. EC4501	O157:H7 str. EC4501	Unassigned	574	Yes	ND	ND	ND	ND	ND	ND	2	10	0	ND	ND	ND	ND	ND	ND	ND	ND	ND	ND	ND	ND	ND	ND	ND	ND	ND	ND	ND	ND	ND	ND	ND	ND	ND	ND	ND	ND	ND	ND	ND
SEQF1518_04361	K.YAM(+15.99)IGDPTGALTR.N	Alkyl hydroperoxide reductase subunit C	Escherichia	coli	O157:H7 str. EC4501	O157:H7 str. EC4501	Unassigned	574	Yes	ND	ND	ND	ND	ND	ND	2	10	0	ND	ND	ND	ND	ND	ND	ND	ND	ND	ND	ND	ND	ND	ND	ND	ND	ND	ND	ND	ND	ND	ND	ND	ND	ND	ND	ND	ND	ND	ND	ND
SEQF1519_00620	K.YAM(+15.99)IGDPTGALTR.N	Alkyl hydroperoxide reductase subunit C	Escherichia	coli	O157:H7 str. EC4501	O157:H7 str. EC4501	Unassigned	574	Yes	ND	ND	ND	ND	ND	ND	2	10	0	ND	ND	ND	ND	ND	ND	ND	ND	ND	ND	ND	ND	ND	ND	ND	ND	ND	ND	ND	ND	ND	ND	ND	ND	ND	ND	ND	ND	ND	ND	ND
SEQF1572_03223	K.YAM(+15.99)IGDPTGALTR.N	Alkyl hydroperoxide reductase subunit C	Escherichia	coli	BL21(DE3)	BL21(DE3)	Unassigned	574	Yes	ND	ND	ND	ND	ND	ND	2	10	0	ND	ND	ND	ND	ND	ND	ND	ND	ND	ND	ND	ND	ND	ND	ND	ND	ND	ND	ND	ND	ND	ND	ND	ND	ND	ND	ND	ND	ND	ND	ND
SEQF1624_00545	K.YAM(+15.99)IGDPTGALTR.N	Alkyl hydroperoxide reductase subunit C	Escherichia	coli	O127:H6 str. E2348/69	O127:H6 str. E2348/69	Unassigned	574	Yes	ND	ND	ND	ND	ND	ND	2	10	0	ND	ND	ND	ND	ND	ND	ND	ND	ND	ND	ND	ND	ND	ND	ND	ND	ND	ND	ND	ND	ND	ND	ND	ND	ND	ND	ND	ND	ND	ND	ND
SEQF1639_00584	K.YAM(+15.99)IGDPTGALTR.N	Alkyl hydroperoxide reductase subunit C	Escherichia	coli	LF82	LF82	Unassigned	574	Yes	ND	ND	ND	ND	ND	ND	2	10	0	ND	ND	ND	ND	ND	ND	ND	ND	ND	ND	ND	ND	ND	ND	ND	ND	ND	ND	ND	ND	ND	ND	ND	ND	ND	ND	ND	ND	ND	ND	ND
SEQF1710_00664	K.YAM(+15.99)IGDPTGALTR.N	Alkyl hydroperoxide reductase subunit C	Escherichia	coli	O111:H- str. 11128	O111:H- str. 11128	Unassigned	574	Yes	ND	ND	ND	ND	ND	ND	2	10	0	ND	ND	ND	ND	ND	ND	ND	ND	ND	ND	ND	ND	ND	ND	ND	ND	ND	ND	ND	ND	ND	ND	ND	ND	ND	ND	ND	ND	ND	ND	ND
SEQF1711_00708	K.YAM(+15.99)IGDPTGALTR.N	Alkyl hydroperoxide reductase subunit C	Escherichia	coli	O26:H11 str. 11368	O26:H11 str. 11368	Unassigned	574	Yes	ND	ND	ND	ND	ND	ND	2	10	0	ND	ND	ND	ND	ND	ND	ND	ND	ND	ND	ND	ND	ND	ND	ND	ND	ND	ND	ND	ND	ND	ND	ND	ND	ND	ND	ND	ND	ND	ND	ND
SEQF1712_00641	K.YAM(+15.99)IGDPTGALTR.N	Alkyl hydroperoxide reductase subunit C	Escherichia	coli	O103:H2 str. 12009	O103:H2 str. 12009	Unassigned	574	Yes	ND	ND	ND	ND	ND	ND	2	10	0	ND	ND	ND	ND	ND	ND	ND	ND	ND	ND	ND	ND	ND	ND	ND	ND	ND	ND	ND	ND	ND	ND	ND	ND	ND	ND	ND	ND	ND	ND	ND
SEQF1713_00555	K.YAM(+15.99)IGDPTGALTR.N	Alkyl hydroperoxide reductase subunit C	Escherichia	coli	BW2952	BW2952	Unassigned	574	Yes	ND	ND	ND	ND	ND	ND	2	10	0	ND	ND	ND	ND	ND	ND	ND	ND	ND	ND	ND	ND	ND	ND	ND	ND	ND	ND	ND	ND	ND	ND	ND	ND	ND	ND	ND	ND	ND	ND	ND
SEQF1754_02719	K.YAM(+15.99)IGDPTGALTR.N	Alkyl hydroperoxide reductase subunit C	Escherichia	coli	83972	83972	Unassigned	574	Yes	ND	ND	ND	ND	ND	ND	2	10	0	ND	ND	ND	ND	ND	ND	ND	ND	ND	ND	ND	ND	ND	ND	ND	ND	ND	ND	ND	ND	ND	ND	ND	ND	ND	ND	ND	ND	ND	ND	ND
SEQF1247_00686	R.NFDNM(+15.99)REDEGLADR.A	Alkyl hydroperoxide reductase subunit C	Escherichia	coli	O157:H7 str. TW14359	O157:H7 str. TW14359	Unassigned	574	Yes	ND	ND	ND	ND	ND	ND	ND	6	ND	ND	ND	ND	ND	ND	ND	ND	ND	ND	ND	ND	ND	ND	ND	ND	ND	ND	ND	ND	ND	ND	ND	ND	ND	ND	ND	ND	ND	ND	ND	ND
SEQF1376_00693	R.NFDNM(+15.99)REDEGLADR.A	Alkyl hydroperoxide reductase subunit C	Escherichia	coli	SE11	SE11	Unassigned	574	Yes	ND	ND	ND	ND	ND	ND	ND	6	ND	ND	ND	ND	ND	ND	ND	ND	ND	ND	ND	ND	ND	ND	ND	ND	ND	ND	ND	ND	ND	ND	ND	ND	ND	ND	ND	ND	ND	ND	ND	ND
SEQF1408_00675	R.NFDNM(+15.99)REDEGLADR.A	Alkyl hydroperoxide reductase subunit C	Escherichia	coli	0157:H7 str. Sakai	0157:H7 str. Sakai	Unassigned	574	Yes	ND	ND	ND	ND	ND	ND	ND	6	ND	ND	ND	ND	ND	ND	ND	ND	ND	ND	ND	ND	ND	ND	ND	ND	ND	ND	ND	ND	ND	ND	ND	ND	ND	ND	ND	ND	ND	ND	ND	ND
SEQF1429_03312	R.NFDNM(+15.99)REDEGLADR.A	Alkyl hydroperoxide reductase subunit C	Escherichia	coli	C str. ATCC 8739	C str. ATCC 8739	Unassigned	574	Yes	ND	ND	ND	ND	ND	ND	ND	6	ND	ND	ND	ND	ND	ND	ND	ND	ND	ND	ND	ND	ND	ND	ND	ND	ND	ND	ND	ND	ND	ND	ND	ND	ND	ND	ND	ND	ND	ND	ND	ND
SEQF1430_00596	R.NFDNM(+15.99)REDEGLADR.A	Alkyl hydroperoxide reductase subunit C	Escherichia	coli	APEC O1	APEC O1	Unassigned	574	Yes	ND	ND	ND	ND	ND	ND	ND	6	ND	ND	ND	ND	ND	ND	ND	ND	ND	ND	ND	ND	ND	ND	ND	ND	ND	ND	ND	ND	ND	ND	ND	ND	ND	ND	ND	ND	ND	ND	ND	ND
SEQF1433_00640	R.NFDNM(+15.99)REDEGLADR.A	Alkyl hydroperoxide reductase subunit C	Escherichia	coli	536	536	Unassigned	574	Yes	ND	ND	ND	ND	ND	ND	ND	6	ND	ND	ND	ND	ND	ND	ND	ND	ND	ND	ND	ND	ND	ND	ND	ND	ND	ND	ND	ND	ND	ND	ND	ND	ND	ND	ND	ND	ND	ND	ND	ND
SEQF1503_00611	R.NFDNM(+15.99)REDEGLADR.A	Alkyl hydroperoxide reductase subunit C	Escherichia	coli	BL21(DE3)	BL21(DE3)	Unassigned	574	Yes	ND	ND	ND	ND	ND	ND	ND	6	ND	ND	ND	ND	ND	ND	ND	ND	ND	ND	ND	ND	ND	ND	ND	ND	ND	ND	ND	ND	ND	ND	ND	ND	ND	ND	ND	ND	ND	ND	ND	ND
SEQF1504_00585	R.NFDNM(+15.99)REDEGLADR.A	Alkyl hydroperoxide reductase subunit C	Escherichia	coli	str. K-12 substr. DH10B	str. K-12 substr. DH10B	Unassigned	574	Yes	ND	ND	ND	ND	ND	ND	ND	6	ND	ND	ND	ND	ND	ND	ND	ND	ND	ND	ND	ND	ND	ND	ND	ND	ND	ND	ND	ND	ND	ND	ND	ND	ND	ND	ND	ND	ND	ND	ND	ND
SEQF1504_00699	R.NFDNM(+15.99)REDEGLADR.A	Alkyl hydroperoxide reductase subunit C	Escherichia	coli	str. K-12 substr. DH10B	str. K-12 substr. DH10B	Unassigned	574	Yes	ND	ND	ND	ND	ND	ND	ND	6	ND	ND	ND	ND	ND	ND	ND	ND	ND	ND	ND	ND	ND	ND	ND	ND	ND	ND	ND	ND	ND	ND	ND	ND	ND	ND	ND	ND	ND	ND	ND	ND
SEQF1507_00488	R.NFDNM(+15.99)REDEGLADR.A	Alkyl hydroperoxide reductase subunit C	Escherichia	coli	O157:H7 str. EC4042	O157:H7 str. EC4042	Unassigned	574	Yes	ND	ND	ND	ND	ND	ND	ND	6	ND	ND	ND	ND	ND	ND	ND	ND	ND	ND	ND	ND	ND	ND	ND	ND	ND	ND	ND	ND	ND	ND	ND	ND	ND	ND	ND	ND	ND	ND	ND	ND
SEQF1508_01339	R.NFDNM(+15.99)REDEGLADR.A	Alkyl hydroperoxide reductase subunit C	Escherichia	coli	O157:H7 str. EC4045	O157:H7 str. EC4045	Unassigned	574	Yes	ND	ND	ND	ND	ND	ND	ND	6	ND	ND	ND	ND	ND	ND	ND	ND	ND	ND	ND	ND	ND	ND	ND	ND	ND	ND	ND	ND	ND	ND	ND	ND	ND	ND	ND	ND	ND	ND	ND	ND
SEQF1509_05065	R.NFDNM(+15.99)REDEGLADR.A	Alkyl hydroperoxide reductase subunit C	Escherichia	coli	O157:H7 str. EC4076	O157:H7 str. EC4076	Unassigned	574	Yes	ND	ND	ND	ND	ND	ND	ND	6	ND	ND	ND	ND	ND	ND	ND	ND	ND	ND	ND	ND	ND	ND	ND	ND	ND	ND	ND	ND	ND	ND	ND	ND	ND	ND	ND	ND	ND	ND	ND	ND
SEQF1510_04946	R.NFDNM(+15.99)REDEGLADR.A	Alkyl hydroperoxide reductase subunit C	Escherichia	coli	O157:H7 str. EC4113	O157:H7 str. EC4113	Unassigned	574	Yes	ND	ND	ND	ND	ND	ND	ND	6	ND	ND	ND	ND	ND	ND	ND	ND	ND	ND	ND	ND	ND	ND	ND	ND	ND	ND	ND	ND	ND	ND	ND	ND	ND	ND	ND	ND	ND	ND	ND	ND
SEQF1511_00679	R.NFDNM(+15.99)REDEGLADR.A	Alkyl hydroperoxide reductase subunit C	Escherichia	coli	O157:H7 str. EC4115	O157:H7 str. EC4115	Unassigned	574	Yes	ND	ND	ND	ND	ND	ND	ND	6	ND	ND	ND	ND	ND	ND	ND	ND	ND	ND	ND	ND	ND	ND	ND	ND	ND	ND	ND	ND	ND	ND	ND	ND	ND	ND	ND	ND	ND	ND	ND	ND
SEQF1512_03618	R.NFDNM(+15.99)REDEGLADR.A	Alkyl hydroperoxide reductase subunit C	Escherichia	coli	O157:H7 str. EC4196	O157:H7 str. EC4196	Unassigned	574	Yes	ND	ND	ND	ND	ND	ND	ND	6	ND	ND	ND	ND	ND	ND	ND	ND	ND	ND	ND	ND	ND	ND	ND	ND	ND	ND	ND	ND	ND	ND	ND	ND	ND	ND	ND	ND	ND	ND	ND	ND
SEQF1513_04847	R.NFDNM(+15.99)REDEGLADR.A	Alkyl hydroperoxide reductase subunit C	Escherichia	coli	O157:H7 str. EC4206	O157:H7 str. EC4206	Unassigned	574	Yes	ND	ND	ND	ND	ND	ND	ND	6	ND	ND	ND	ND	ND	ND	ND	ND	ND	ND	ND	ND	ND	ND	ND	ND	ND	ND	ND	ND	ND	ND	ND	ND	ND	ND	ND	ND	ND	ND	ND	ND
SEQF1514_04580	R.NFDNM(+15.99)REDEGLADR.A	Alkyl hydroperoxide reductase subunit C	Escherichia	coli	O157:H7 str. EC4401	O157:H7 str. EC4401	Unassigned	574	Yes	ND	ND	ND	ND	ND	ND	ND	6	ND	ND	ND	ND	ND	ND	ND	ND	ND	ND	ND	ND	ND	ND	ND	ND	ND	ND	ND	ND	ND	ND	ND	ND	ND	ND	ND	ND	ND	ND	ND	ND
SEQF1515_01868	R.NFDNM(+15.99)REDEGLADR.A	Alkyl hydroperoxide reductase subunit C	Escherichia	coli	O157:H7 str. EC4486	O157:H7 str. EC4486	Unassigned	574	Yes	ND	ND	ND	ND	ND	ND	ND	6	ND	ND	ND	ND	ND	ND	ND	ND	ND	ND	ND	ND	ND	ND	ND	ND	ND	ND	ND	ND	ND	ND	ND	ND	ND	ND	ND	ND	ND	ND	ND	ND
SEQF1516_04961	R.NFDNM(+15.99)REDEGLADR.A	Alkyl hydroperoxide reductase subunit C	Escherichia	coli	O157:H7 str. EC4501	O157:H7 str. EC4501	Unassigned	574	Yes	ND	ND	ND	ND	ND	ND	ND	6	ND	ND	ND	ND	ND	ND	ND	ND	ND	ND	ND	ND	ND	ND	ND	ND	ND	ND	ND	ND	ND	ND	ND	ND	ND	ND	ND	ND	ND	ND	ND	ND
SEQF1517_04959	R.NFDNM(+15.99)REDEGLADR.A	Alkyl hydroperoxide reductase subunit C	Escherichia	coli	O157:H7 str. EC4501	O157:H7 str. EC4501	Unassigned	574	Yes	ND	ND	ND	ND	ND	ND	ND	6	ND	ND	ND	ND	ND	ND	ND	ND	ND	ND	ND	ND	ND	ND	ND	ND	ND	ND	ND	ND	ND	ND	ND	ND	ND	ND	ND	ND	ND	ND	ND	ND
SEQF1518_04361	R.NFDNM(+15.99)REDEGLADR.A	Alkyl hydroperoxide reductase subunit C	Escherichia	coli	O157:H7 str. EC4501	O157:H7 str. EC4501	Unassigned	574	Yes	ND	ND	ND	ND	ND	ND	ND	6	ND	ND	ND	ND	ND	ND	ND	ND	ND	ND	ND	ND	ND	ND	ND	ND	ND	ND	ND	ND	ND	ND	ND	ND	ND	ND	ND	ND	ND	ND	ND	ND
SEQF1519_00620	R.NFDNM(+15.99)REDEGLADR.A	Alkyl hydroperoxide reductase subunit C	Escherichia	coli	O157:H7 str. EC4501	O157:H7 str. EC4501	Unassigned	574	Yes	ND	ND	ND	ND	ND	ND	ND	6	ND	ND	ND	ND	ND	ND	ND	ND	ND	ND	ND	ND	ND	ND	ND	ND	ND	ND	ND	ND	ND	ND	ND	ND	ND	ND	ND	ND	ND	ND	ND	ND
SEQF1572_03223	R.NFDNM(+15.99)REDEGLADR.A	Alkyl hydroperoxide reductase subunit C	Escherichia	coli	BL21(DE3)	BL21(DE3)	Unassigned	574	Yes	ND	ND	ND	ND	ND	ND	ND	6	ND	ND	ND	ND	ND	ND	ND	ND	ND	ND	ND	ND	ND	ND	ND	ND	ND	ND	ND	ND	ND	ND	ND	ND	ND	ND	ND	ND	ND	ND	ND	ND
SEQF1624_00545	R.NFDNM(+15.99)REDEGLADR.A	Alkyl hydroperoxide reductase subunit C	Escherichia	coli	O127:H6 str. E2348/69	O127:H6 str. E2348/69	Unassigned	574	Yes	ND	ND	ND	ND	ND	ND	ND	6	ND	ND	ND	ND	ND	ND	ND	ND	ND	ND	ND	ND	ND	ND	ND	ND	ND	ND	ND	ND	ND	ND	ND	ND	ND	ND	ND	ND	ND	ND	ND	ND
SEQF1639_00584	R.NFDNM(+15.99)REDEGLADR.A	Alkyl hydroperoxide reductase subunit C	Escherichia	coli	LF82	LF82	Unassigned	574	Yes	ND	ND	ND	ND	ND	ND	ND	6	ND	ND	ND	ND	ND	ND	ND	ND	ND	ND	ND	ND	ND	ND	ND	ND	ND	ND	ND	ND	ND	ND	ND	ND	ND	ND	ND	ND	ND	ND	ND	ND
SEQF1710_00664	R.NFDNM(+15.99)REDEGLADR.A	Alkyl hydroperoxide reductase subunit C	Escherichia	coli	O111:H- str. 11128	O111:H- str. 11128	Unassigned	574	Yes	ND	ND	ND	ND	ND	ND	ND	6	ND	ND	ND	ND	ND	ND	ND	ND	ND	ND	ND	ND	ND	ND	ND	ND	ND	ND	ND	ND	ND	ND	ND	ND	ND	ND	ND	ND	ND	ND	ND	ND
SEQF1711_00708	R.NFDNM(+15.99)REDEGLADR.A	Alkyl hydroperoxide reductase subunit C	Escherichia	coli	O26:H11 str. 11368	O26:H11 str. 11368	Unassigned	574	Yes	ND	ND	ND	ND	ND	ND	ND	6	ND	ND	ND	ND	ND	ND	ND	ND	ND	ND	ND	ND	ND	ND	ND	ND	ND	ND	ND	ND	ND	ND	ND	ND	ND	ND	ND	ND	ND	ND	ND	ND
SEQF1712_00641	R.NFDNM(+15.99)REDEGLADR.A	Alkyl hydroperoxide reductase subunit C	Escherichia	coli	O103:H2 str. 12009	O103:H2 str. 12009	Unassigned	574	Yes	ND	ND	ND	ND	ND	ND	ND	6	ND	ND	ND	ND	ND	ND	ND	ND	ND	ND	ND	ND	ND	ND	ND	ND	ND	ND	ND	ND	ND	ND	ND	ND	ND	ND	ND	ND	ND	ND	ND	ND
SEQF1713_00555	R.NFDNM(+15.99)REDEGLADR.A	Alkyl hydroperoxide reductase subunit C	Escherichia	coli	BW2952	BW2952	Unassigned	574	Yes	ND	ND	ND	ND	ND	ND	ND	6	ND	ND	ND	ND	ND	ND	ND	ND	ND	ND	ND	ND	ND	ND	ND	ND	ND	ND	ND	ND	ND	ND	ND	ND	ND	ND	ND	ND	ND	ND	ND	ND
SEQF1754_02719	R.NFDNM(+15.99)REDEGLADR.A	Alkyl hydroperoxide reductase subunit C	Escherichia	coli	83972	83972	Unassigned	574	Yes	ND	ND	ND	ND	ND	ND	ND	6	ND	ND	ND	ND	ND	ND	ND	ND	ND	ND	ND	ND	ND	ND	ND	ND	ND	ND	ND	ND	ND	ND	ND	ND	ND	ND	ND	ND	ND	ND	ND	ND
SEQF1247_00687	K.EAQSLLEQIR.H	Alkyl hydroperoxide reductase subunit F	Escherichia	coli	O157:H7 str. TW14359	O157:H7 str. TW14359	Unassigned	574	Yes	ND	ND	ND	ND	ND	ND	ND	3	ND	ND	ND	ND	ND	ND	ND	ND	ND	ND	ND	ND	ND	ND	ND	ND	ND	ND	ND	ND	ND	ND	ND	ND	ND	ND	ND	ND	ND	ND	ND	ND
SEQF1376_00694	K.EAQSLLEQIR.H	Alkyl hydroperoxide reductase subunit F	Escherichia	coli	SE11	SE11	Unassigned	574	Yes	ND	ND	ND	ND	ND	ND	ND	3	ND	ND	ND	ND	ND	ND	ND	ND	ND	ND	ND	ND	ND	ND	ND	ND	ND	ND	ND	ND	ND	ND	ND	ND	ND	ND	ND	ND	ND	ND	ND	ND
SEQF1408_00676	K.EAQSLLEQIR.H	Alkyl hydroperoxide reductase subunit F	Escherichia	coli	0157:H7 str. Sakai	0157:H7 str. Sakai	Unassigned	574	Yes	ND	ND	ND	ND	ND	ND	ND	3	ND	ND	ND	ND	ND	ND	ND	ND	ND	ND	ND	ND	ND	ND	ND	ND	ND	ND	ND	ND	ND	ND	ND	ND	ND	ND	ND	ND	ND	ND	ND	ND
SEQF1429_03311	K.EAQSLLEQIR.H	Alkyl hydroperoxide reductase subunit F	Escherichia	coli	C str. ATCC 8739	C str. ATCC 8739	Unassigned	574	Yes	ND	ND	ND	ND	ND	ND	ND	3	ND	ND	ND	ND	ND	ND	ND	ND	ND	ND	ND	ND	ND	ND	ND	ND	ND	ND	ND	ND	ND	ND	ND	ND	ND	ND	ND	ND	ND	ND	ND	ND
SEQF1430_00597	K.EAQSLLEQIR.H	Alkyl hydroperoxide reductase subunit F	Escherichia	coli	APEC O1	APEC O1	Unassigned	574	Yes	ND	ND	ND	ND	ND	ND	ND	3	ND	ND	ND	ND	ND	ND	ND	ND	ND	ND	ND	ND	ND	ND	ND	ND	ND	ND	ND	ND	ND	ND	ND	ND	ND	ND	ND	ND	ND	ND	ND	ND
SEQF1433_00641	K.EAQSLLEQIR.H	Alkyl hydroperoxide reductase subunit F	Escherichia	coli	536	536	Unassigned	574	Yes	ND	ND	ND	ND	ND	ND	ND	3	ND	ND	ND	ND	ND	ND	ND	ND	ND	ND	ND	ND	ND	ND	ND	ND	ND	ND	ND	ND	ND	ND	ND	ND	ND	ND	ND	ND	ND	ND	ND	ND
SEQF1503_00612	K.EAQSLLEQIR.H	Alkyl hydroperoxide reductase subunit F	Escherichia	coli	BL21(DE3)	BL21(DE3)	Unassigned	574	Yes	ND	ND	ND	ND	ND	ND	ND	3	ND	ND	ND	ND	ND	ND	ND	ND	ND	ND	ND	ND	ND	ND	ND	ND	ND	ND	ND	ND	ND	ND	ND	ND	ND	ND	ND	ND	ND	ND	ND	ND
SEQF1504_00586	K.EAQSLLEQIR.H	Alkyl hydroperoxide reductase subunit F	Escherichia	coli	str. K-12 substr. DH10B	str. K-12 substr. DH10B	Unassigned	574	Yes	ND	ND	ND	ND	ND	ND	ND	3	ND	ND	ND	ND	ND	ND	ND	ND	ND	ND	ND	ND	ND	ND	ND	ND	ND	ND	ND	ND	ND	ND	ND	ND	ND	ND	ND	ND	ND	ND	ND	ND
SEQF1504_00700	K.EAQSLLEQIR.H	Alkyl hydroperoxide reductase subunit F	Escherichia	coli	str. K-12 substr. DH10B	str. K-12 substr. DH10B	Unassigned	574	Yes	ND	ND	ND	ND	ND	ND	ND	3	ND	ND	ND	ND	ND	ND	ND	ND	ND	ND	ND	ND	ND	ND	ND	ND	ND	ND	ND	ND	ND	ND	ND	ND	ND	ND	ND	ND	ND	ND	ND	ND
SEQF1507_00489	K.EAQSLLEQIR.H	Alkyl hydroperoxide reductase subunit F	Escherichia	coli	O157:H7 str. EC4042	O157:H7 str. EC4042	Unassigned	574	Yes	ND	ND	ND	ND	ND	ND	ND	3	ND	ND	ND	ND	ND	ND	ND	ND	ND	ND	ND	ND	ND	ND	ND	ND	ND	ND	ND	ND	ND	ND	ND	ND	ND	ND	ND	ND	ND	ND	ND	ND
SEQF1508_01340	K.EAQSLLEQIR.H	Alkyl hydroperoxide reductase subunit F	Escherichia	coli	O157:H7 str. EC4045	O157:H7 str. EC4045	Unassigned	574	Yes	ND	ND	ND	ND	ND	ND	ND	3	ND	ND	ND	ND	ND	ND	ND	ND	ND	ND	ND	ND	ND	ND	ND	ND	ND	ND	ND	ND	ND	ND	ND	ND	ND	ND	ND	ND	ND	ND	ND	ND
SEQF1509_05066	K.EAQSLLEQIR.H	Alkyl hydroperoxide reductase subunit F	Escherichia	coli	O157:H7 str. EC4076	O157:H7 str. EC4076	Unassigned	574	Yes	ND	ND	ND	ND	ND	ND	ND	3	ND	ND	ND	ND	ND	ND	ND	ND	ND	ND	ND	ND	ND	ND	ND	ND	ND	ND	ND	ND	ND	ND	ND	ND	ND	ND	ND	ND	ND	ND	ND	ND
SEQF1510_04945	K.EAQSLLEQIR.H	Alkyl hydroperoxide reductase subunit F	Escherichia	coli	O157:H7 str. EC4113	O157:H7 str. EC4113	Unassigned	574	Yes	ND	ND	ND	ND	ND	ND	ND	3	ND	ND	ND	ND	ND	ND	ND	ND	ND	ND	ND	ND	ND	ND	ND	ND	ND	ND	ND	ND	ND	ND	ND	ND	ND	ND	ND	ND	ND	ND	ND	ND
SEQF1511_00680	K.EAQSLLEQIR.H	Alkyl hydroperoxide reductase subunit F	Escherichia	coli	O157:H7 str. EC4115	O157:H7 str. EC4115	Unassigned	574	Yes	ND	ND	ND	ND	ND	ND	ND	3	ND	ND	ND	ND	ND	ND	ND	ND	ND	ND	ND	ND	ND	ND	ND	ND	ND	ND	ND	ND	ND	ND	ND	ND	ND	ND	ND	ND	ND	ND	ND	ND
SEQF1512_03619	K.EAQSLLEQIR.H	Alkyl hydroperoxide reductase subunit F	Escherichia	coli	O157:H7 str. EC4196	O157:H7 str. EC4196	Unassigned	574	Yes	ND	ND	ND	ND	ND	ND	ND	3	ND	ND	ND	ND	ND	ND	ND	ND	ND	ND	ND	ND	ND	ND	ND	ND	ND	ND	ND	ND	ND	ND	ND	ND	ND	ND	ND	ND	ND	ND	ND	ND
SEQF1513_04848	K.EAQSLLEQIR.H	Alkyl hydroperoxide reductase subunit F	Escherichia	coli	O157:H7 str. EC4206	O157:H7 str. EC4206	Unassigned	574	Yes	ND	ND	ND	ND	ND	ND	ND	3	ND	ND	ND	ND	ND	ND	ND	ND	ND	ND	ND	ND	ND	ND	ND	ND	ND	ND	ND	ND	ND	ND	ND	ND	ND	ND	ND	ND	ND	ND	ND	ND
SEQF1514_04581	K.EAQSLLEQIR.H	Alkyl hydroperoxide reductase subunit F	Escherichia	coli	O157:H7 str. EC4401	O157:H7 str. EC4401	Unassigned	574	Yes	ND	ND	ND	ND	ND	ND	ND	3	ND	ND	ND	ND	ND	ND	ND	ND	ND	ND	ND	ND	ND	ND	ND	ND	ND	ND	ND	ND	ND	ND	ND	ND	ND	ND	ND	ND	ND	ND	ND	ND
SEQF1515_01869	K.EAQSLLEQIR.H	Alkyl hydroperoxide reductase subunit F	Escherichia	coli	O157:H7 str. EC4486	O157:H7 str. EC4486	Unassigned	574	Yes	ND	ND	ND	ND	ND	ND	ND	3	ND	ND	ND	ND	ND	ND	ND	ND	ND	ND	ND	ND	ND	ND	ND	ND	ND	ND	ND	ND	ND	ND	ND	ND	ND	ND	ND	ND	ND	ND	ND	ND
SEQF1516_04960	K.EAQSLLEQIR.H	Alkyl hydroperoxide reductase subunit F	Escherichia	coli	O157:H7 str. EC4501	O157:H7 str. EC4501	Unassigned	574	Yes	ND	ND	ND	ND	ND	ND	ND	3	ND	ND	ND	ND	ND	ND	ND	ND	ND	ND	ND	ND	ND	ND	ND	ND	ND	ND	ND	ND	ND	ND	ND	ND	ND	ND	ND	ND	ND	ND	ND	ND
SEQF1517_04960	K.EAQSLLEQIR.H	Alkyl hydroperoxide reductase subunit F	Escherichia	coli	O157:H7 str. EC4501	O157:H7 str. EC4501	Unassigned	574	Yes	ND	ND	ND	ND	ND	ND	ND	3	ND	ND	ND	ND	ND	ND	ND	ND	ND	ND	ND	ND	ND	ND	ND	ND	ND	ND	ND	ND	ND	ND	ND	ND	ND	ND	ND	ND	ND	ND	ND	ND
SEQF1518_04362	K.EAQSLLEQIR.H	Alkyl hydroperoxide reductase subunit F	Escherichia	coli	O157:H7 str. EC4501	O157:H7 str. EC4501	Unassigned	574	Yes	ND	ND	ND	ND	ND	ND	ND	3	ND	ND	ND	ND	ND	ND	ND	ND	ND	ND	ND	ND	ND	ND	ND	ND	ND	ND	ND	ND	ND	ND	ND	ND	ND	ND	ND	ND	ND	ND	ND	ND
SEQF1519_00621	K.EAQSLLEQIR.H	Alkyl hydroperoxide reductase subunit F	Escherichia	coli	O157:H7 str. EC4501	O157:H7 str. EC4501	Unassigned	574	Yes	ND	ND	ND	ND	ND	ND	ND	3	ND	ND	ND	ND	ND	ND	ND	ND	ND	ND	ND	ND	ND	ND	ND	ND	ND	ND	ND	ND	ND	ND	ND	ND	ND	ND	ND	ND	ND	ND	ND	ND
SEQF1572_03222	K.EAQSLLEQIR.H	Alkyl hydroperoxide reductase subunit F	Escherichia	coli	BL21(DE3)	BL21(DE3)	Unassigned	574	Yes	ND	ND	ND	ND	ND	ND	ND	3	ND	ND	ND	ND	ND	ND	ND	ND	ND	ND	ND	ND	ND	ND	ND	ND	ND	ND	ND	ND	ND	ND	ND	ND	ND	ND	ND	ND	ND	ND	ND	ND
SEQF1624_00546	K.EAQSLLEQIR.H	Alkyl hydroperoxide reductase subunit F	Escherichia	coli	O127:H6 str. E2348/69	O127:H6 str. E2348/69	Unassigned	574	Yes	ND	ND	ND	ND	ND	ND	ND	3	ND	ND	ND	ND	ND	ND	ND	ND	ND	ND	ND	ND	ND	ND	ND	ND	ND	ND	ND	ND	ND	ND	ND	ND	ND	ND	ND	ND	ND	ND	ND	ND
SEQF1639_00585	K.EAQSLLEQIR.H	Alkyl hydroperoxide reductase subunit F	Escherichia	coli	LF82	LF82	Unassigned	574	Yes	ND	ND	ND	ND	ND	ND	ND	3	ND	ND	ND	ND	ND	ND	ND	ND	ND	ND	ND	ND	ND	ND	ND	ND	ND	ND	ND	ND	ND	ND	ND	ND	ND	ND	ND	ND	ND	ND	ND	ND
SEQF1710_00665	K.EAQSLLEQIR.H	Alkyl hydroperoxide reductase subunit F	Escherichia	coli	O111:H- str. 11128	O111:H- str. 11128	Unassigned	574	Yes	ND	ND	ND	ND	ND	ND	ND	3	ND	ND	ND	ND	ND	ND	ND	ND	ND	ND	ND	ND	ND	ND	ND	ND	ND	ND	ND	ND	ND	ND	ND	ND	ND	ND	ND	ND	ND	ND	ND	ND
SEQF1711_00709	K.EAQSLLEQIR.H	Alkyl hydroperoxide reductase subunit F	Escherichia	coli	O26:H11 str. 11368	O26:H11 str. 11368	Unassigned	574	Yes	ND	ND	ND	ND	ND	ND	ND	3	ND	ND	ND	ND	ND	ND	ND	ND	ND	ND	ND	ND	ND	ND	ND	ND	ND	ND	ND	ND	ND	ND	ND	ND	ND	ND	ND	ND	ND	ND	ND	ND
SEQF1712_00642	K.EAQSLLEQIR.H	Alkyl hydroperoxide reductase subunit F	Escherichia	coli	O103:H2 str. 12009	O103:H2 str. 12009	Unassigned	574	Yes	ND	ND	ND	ND	ND	ND	ND	3	ND	ND	ND	ND	ND	ND	ND	ND	ND	ND	ND	ND	ND	ND	ND	ND	ND	ND	ND	ND	ND	ND	ND	ND	ND	ND	ND	ND	ND	ND	ND	ND
SEQF1713_00556	K.EAQSLLEQIR.H	Alkyl hydroperoxide reductase subunit F	Escherichia	coli	BW2952	BW2952	Unassigned	574	Yes	ND	ND	ND	ND	ND	ND	ND	3	ND	ND	ND	ND	ND	ND	ND	ND	ND	ND	ND	ND	ND	ND	ND	ND	ND	ND	ND	ND	ND	ND	ND	ND	ND	ND	ND	ND	ND	ND	ND	ND
SEQF1754_02718	K.EAQSLLEQIR.H	Alkyl hydroperoxide reductase subunit F	Escherichia	coli	83972	83972	Unassigned	574	Yes	ND	ND	ND	ND	ND	ND	ND	3	ND	ND	ND	ND	ND	ND	ND	ND	ND	ND	ND	ND	ND	ND	ND	ND	ND	ND	ND	ND	ND	ND	ND	ND	ND	ND	ND	ND	ND	ND	ND	ND
SEQF1247_00687	K.ELLAEIAELSDK.V	Alkyl hydroperoxide reductase subunit F	Escherichia	coli	O157:H7 str. TW14359	O157:H7 str. TW14359	Unassigned	574	Yes	ND	ND	ND	ND	ND	ND	ND	1	ND	ND	ND	ND	ND	ND	ND	ND	ND	ND	ND	ND	ND	ND	ND	ND	ND	ND	ND	ND	ND	ND	ND	ND	ND	ND	ND	ND	ND	ND	ND	ND
SEQF1376_00694	K.ELLAEIAELSDK.V	Alkyl hydroperoxide reductase subunit F	Escherichia	coli	SE11	SE11	Unassigned	574	Yes	ND	ND	ND	ND	ND	ND	ND	1	ND	ND	ND	ND	ND	ND	ND	ND	ND	ND	ND	ND	ND	ND	ND	ND	ND	ND	ND	ND	ND	ND	ND	ND	ND	ND	ND	ND	ND	ND	ND	ND
SEQF1408_00676	K.ELLAEIAELSDK.V	Alkyl hydroperoxide reductase subunit F	Escherichia	coli	0157:H7 str. Sakai	0157:H7 str. Sakai	Unassigned	574	Yes	ND	ND	ND	ND	ND	ND	ND	1	ND	ND	ND	ND	ND	ND	ND	ND	ND	ND	ND	ND	ND	ND	ND	ND	ND	ND	ND	ND	ND	ND	ND	ND	ND	ND	ND	ND	ND	ND	ND	ND
SEQF1429_03311	K.ELLAEIAELSDK.V	Alkyl hydroperoxide reductase subunit F	Escherichia	coli	C str. ATCC 8739	C str. ATCC 8739	Unassigned	574	Yes	ND	ND	ND	ND	ND	ND	ND	1	ND	ND	ND	ND	ND	ND	ND	ND	ND	ND	ND	ND	ND	ND	ND	ND	ND	ND	ND	ND	ND	ND	ND	ND	ND	ND	ND	ND	ND	ND	ND	ND
SEQF1430_00597	K.ELLAEIAELSDK.V	Alkyl hydroperoxide reductase subunit F	Escherichia	coli	APEC O1	APEC O1	Unassigned	574	Yes	ND	ND	ND	ND	ND	ND	ND	1	ND	ND	ND	ND	ND	ND	ND	ND	ND	ND	ND	ND	ND	ND	ND	ND	ND	ND	ND	ND	ND	ND	ND	ND	ND	ND	ND	ND	ND	ND	ND	ND
SEQF1433_00641	K.ELLAEIAELSDK.V	Alkyl hydroperoxide reductase subunit F	Escherichia	coli	536	536	Unassigned	574	Yes	ND	ND	ND	ND	ND	ND	ND	1	ND	ND	ND	ND	ND	ND	ND	ND	ND	ND	ND	ND	ND	ND	ND	ND	ND	ND	ND	ND	ND	ND	ND	ND	ND	ND	ND	ND	ND	ND	ND	ND
SEQF1503_00612	K.ELLAEIAELSDK.V	Alkyl hydroperoxide reductase subunit F	Escherichia	coli	BL21(DE3)	BL21(DE3)	Unassigned	574	Yes	ND	ND	ND	ND	ND	ND	ND	1	ND	ND	ND	ND	ND	ND	ND	ND	ND	ND	ND	ND	ND	ND	ND	ND	ND	ND	ND	ND	ND	ND	ND	ND	ND	ND	ND	ND	ND	ND	ND	ND
SEQF1504_00586	K.ELLAEIAELSDK.V	Alkyl hydroperoxide reductase subunit F	Escherichia	coli	str. K-12 substr. DH10B	str. K-12 substr. DH10B	Unassigned	574	Yes	ND	ND	ND	ND	ND	ND	ND	1	ND	ND	ND	ND	ND	ND	ND	ND	ND	ND	ND	ND	ND	ND	ND	ND	ND	ND	ND	ND	ND	ND	ND	ND	ND	ND	ND	ND	ND	ND	ND	ND
SEQF1504_00700	K.ELLAEIAELSDK.V	Alkyl hydroperoxide reductase subunit F	Escherichia	coli	str. K-12 substr. DH10B	str. K-12 substr. DH10B	Unassigned	574	Yes	ND	ND	ND	ND	ND	ND	ND	1	ND	ND	ND	ND	ND	ND	ND	ND	ND	ND	ND	ND	ND	ND	ND	ND	ND	ND	ND	ND	ND	ND	ND	ND	ND	ND	ND	ND	ND	ND	ND	ND
SEQF1507_00489	K.ELLAEIAELSDK.V	Alkyl hydroperoxide reductase subunit F	Escherichia	coli	O157:H7 str. EC4042	O157:H7 str. EC4042	Unassigned	574	Yes	ND	ND	ND	ND	ND	ND	ND	1	ND	ND	ND	ND	ND	ND	ND	ND	ND	ND	ND	ND	ND	ND	ND	ND	ND	ND	ND	ND	ND	ND	ND	ND	ND	ND	ND	ND	ND	ND	ND	ND
SEQF1508_01340	K.ELLAEIAELSDK.V	Alkyl hydroperoxide reductase subunit F	Escherichia	coli	O157:H7 str. EC4045	O157:H7 str. EC4045	Unassigned	574	Yes	ND	ND	ND	ND	ND	ND	ND	1	ND	ND	ND	ND	ND	ND	ND	ND	ND	ND	ND	ND	ND	ND	ND	ND	ND	ND	ND	ND	ND	ND	ND	ND	ND	ND	ND	ND	ND	ND	ND	ND
SEQF1509_05066	K.ELLAEIAELSDK.V	Alkyl hydroperoxide reductase subunit F	Escherichia	coli	O157:H7 str. EC4076	O157:H7 str. EC4076	Unassigned	574	Yes	ND	ND	ND	ND	ND	ND	ND	1	ND	ND	ND	ND	ND	ND	ND	ND	ND	ND	ND	ND	ND	ND	ND	ND	ND	ND	ND	ND	ND	ND	ND	ND	ND	ND	ND	ND	ND	ND	ND	ND
SEQF1510_04945	K.ELLAEIAELSDK.V	Alkyl hydroperoxide reductase subunit F	Escherichia	coli	O157:H7 str. EC4113	O157:H7 str. EC4113	Unassigned	574	Yes	ND	ND	ND	ND	ND	ND	ND	1	ND	ND	ND	ND	ND	ND	ND	ND	ND	ND	ND	ND	ND	ND	ND	ND	ND	ND	ND	ND	ND	ND	ND	ND	ND	ND	ND	ND	ND	ND	ND	ND
SEQF1511_00680	K.ELLAEIAELSDK.V	Alkyl hydroperoxide reductase subunit F	Escherichia	coli	O157:H7 str. EC4115	O157:H7 str. EC4115	Unassigned	574	Yes	ND	ND	ND	ND	ND	ND	ND	1	ND	ND	ND	ND	ND	ND	ND	ND	ND	ND	ND	ND	ND	ND	ND	ND	ND	ND	ND	ND	ND	ND	ND	ND	ND	ND	ND	ND	ND	ND	ND	ND
SEQF1512_03619	K.ELLAEIAELSDK.V	Alkyl hydroperoxide reductase subunit F	Escherichia	coli	O157:H7 str. EC4196	O157:H7 str. EC4196	Unassigned	574	Yes	ND	ND	ND	ND	ND	ND	ND	1	ND	ND	ND	ND	ND	ND	ND	ND	ND	ND	ND	ND	ND	ND	ND	ND	ND	ND	ND	ND	ND	ND	ND	ND	ND	ND	ND	ND	ND	ND	ND	ND
SEQF1513_04848	K.ELLAEIAELSDK.V	Alkyl hydroperoxide reductase subunit F	Escherichia	coli	O157:H7 str. EC4206	O157:H7 str. EC4206	Unassigned	574	Yes	ND	ND	ND	ND	ND	ND	ND	1	ND	ND	ND	ND	ND	ND	ND	ND	ND	ND	ND	ND	ND	ND	ND	ND	ND	ND	ND	ND	ND	ND	ND	ND	ND	ND	ND	ND	ND	ND	ND	ND
SEQF1514_04581	K.ELLAEIAELSDK.V	Alkyl hydroperoxide reductase subunit F	Escherichia	coli	O157:H7 str. EC4401	O157:H7 str. EC4401	Unassigned	574	Yes	ND	ND	ND	ND	ND	ND	ND	1	ND	ND	ND	ND	ND	ND	ND	ND	ND	ND	ND	ND	ND	ND	ND	ND	ND	ND	ND	ND	ND	ND	ND	ND	ND	ND	ND	ND	ND	ND	ND	ND
SEQF1515_01869	K.ELLAEIAELSDK.V	Alkyl hydroperoxide reductase subunit F	Escherichia	coli	O157:H7 str. EC4486	O157:H7 str. EC4486	Unassigned	574	Yes	ND	ND	ND	ND	ND	ND	ND	1	ND	ND	ND	ND	ND	ND	ND	ND	ND	ND	ND	ND	ND	ND	ND	ND	ND	ND	ND	ND	ND	ND	ND	ND	ND	ND	ND	ND	ND	ND	ND	ND
SEQF1516_04960	K.ELLAEIAELSDK.V	Alkyl hydroperoxide reductase subunit F	Escherichia	coli	O157:H7 str. EC4501	O157:H7 str. EC4501	Unassigned	574	Yes	ND	ND	ND	ND	ND	ND	ND	1	ND	ND	ND	ND	ND	ND	ND	ND	ND	ND	ND	ND	ND	ND	ND	ND	ND	ND	ND	ND	ND	ND	ND	ND	ND	ND	ND	ND	ND	ND	ND	ND
SEQF1517_04960	K.ELLAEIAELSDK.V	Alkyl hydroperoxide reductase subunit F	Escherichia	coli	O157:H7 str. EC4501	O157:H7 str. EC4501	Unassigned	574	Yes	ND	ND	ND	ND	ND	ND	ND	1	ND	ND	ND	ND	ND	ND	ND	ND	ND	ND	ND	ND	ND	ND	ND	ND	ND	ND	ND	ND	ND	ND	ND	ND	ND	ND	ND	ND	ND	ND	ND	ND
SEQF1518_04362	K.ELLAEIAELSDK.V	Alkyl hydroperoxide reductase subunit F	Escherichia	coli	O157:H7 str. EC4501	O157:H7 str. EC4501	Unassigned	574	Yes	ND	ND	ND	ND	ND	ND	ND	1	ND	ND	ND	ND	ND	ND	ND	ND	ND	ND	ND	ND	ND	ND	ND	ND	ND	ND	ND	ND	ND	ND	ND	ND	ND	ND	ND	ND	ND	ND	ND	ND
SEQF1519_00621	K.ELLAEIAELSDK.V	Alkyl hydroperoxide reductase subunit F	Escherichia	coli	O157:H7 str. EC4501	O157:H7 str. EC4501	Unassigned	574	Yes	ND	ND	ND	ND	ND	ND	ND	1	ND	ND	ND	ND	ND	ND	ND	ND	ND	ND	ND	ND	ND	ND	ND	ND	ND	ND	ND	ND	ND	ND	ND	ND	ND	ND	ND	ND	ND	ND	ND	ND
SEQF1572_03222	K.ELLAEIAELSDK.V	Alkyl hydroperoxide reductase subunit F	Escherichia	coli	BL21(DE3)	BL21(DE3)	Unassigned	574	Yes	ND	ND	ND	ND	ND	ND	ND	1	ND	ND	ND	ND	ND	ND	ND	ND	ND	ND	ND	ND	ND	ND	ND	ND	ND	ND	ND	ND	ND	ND	ND	ND	ND	ND	ND	ND	ND	ND	ND	ND
SEQF1624_00546	K.ELLAEIAELSDK.V	Alkyl hydroperoxide reductase subunit F	Escherichia	coli	O127:H6 str. E2348/69	O127:H6 str. E2348/69	Unassigned	574	Yes	ND	ND	ND	ND	ND	ND	ND	1	ND	ND	ND	ND	ND	ND	ND	ND	ND	ND	ND	ND	ND	ND	ND	ND	ND	ND	ND	ND	ND	ND	ND	ND	ND	ND	ND	ND	ND	ND	ND	ND
SEQF1639_00585	K.ELLAEIAELSDK.V	Alkyl hydroperoxide reductase subunit F	Escherichia	coli	LF82	LF82	Unassigned	574	Yes	ND	ND	ND	ND	ND	ND	ND	1	ND	ND	ND	ND	ND	ND	ND	ND	ND	ND	ND	ND	ND	ND	ND	ND	ND	ND	ND	ND	ND	ND	ND	ND	ND	ND	ND	ND	ND	ND	ND	ND
SEQF1710_00665	K.ELLAEIAELSDK.V	Alkyl hydroperoxide reductase subunit F	Escherichia	coli	O111:H- str. 11128	O111:H- str. 11128	Unassigned	574	Yes	ND	ND	ND	ND	ND	ND	ND	1	ND	ND	ND	ND	ND	ND	ND	ND	ND	ND	ND	ND	ND	ND	ND	ND	ND	ND	ND	ND	ND	ND	ND	ND	ND	ND	ND	ND	ND	ND	ND	ND
SEQF1711_00709	K.ELLAEIAELSDK.V	Alkyl hydroperoxide reductase subunit F	Escherichia	coli	O26:H11 str. 11368	O26:H11 str. 11368	Unassigned	574	Yes	ND	ND	ND	ND	ND	ND	ND	1	ND	ND	ND	ND	ND	ND	ND	ND	ND	ND	ND	ND	ND	ND	ND	ND	ND	ND	ND	ND	ND	ND	ND	ND	ND	ND	ND	ND	ND	ND	ND	ND
SEQF1712_00642	K.ELLAEIAELSDK.V	Alkyl hydroperoxide reductase subunit F	Escherichia	coli	O103:H2 str. 12009	O103:H2 str. 12009	Unassigned	574	Yes	ND	ND	ND	ND	ND	ND	ND	1	ND	ND	ND	ND	ND	ND	ND	ND	ND	ND	ND	ND	ND	ND	ND	ND	ND	ND	ND	ND	ND	ND	ND	ND	ND	ND	ND	ND	ND	ND	ND	ND
SEQF1713_00556	K.ELLAEIAELSDK.V	Alkyl hydroperoxide reductase subunit F	Escherichia	coli	BW2952	BW2952	Unassigned	574	Yes	ND	ND	ND	ND	ND	ND	ND	1	ND	ND	ND	ND	ND	ND	ND	ND	ND	ND	ND	ND	ND	ND	ND	ND	ND	ND	ND	ND	ND	ND	ND	ND	ND	ND	ND	ND	ND	ND	ND	ND
SEQF1754_02718	K.ELLAEIAELSDK.V	Alkyl hydroperoxide reductase subunit F	Escherichia	coli	83972	83972	Unassigned	574	Yes	ND	ND	ND	ND	ND	ND	ND	1	ND	ND	ND	ND	ND	ND	ND	ND	ND	ND	ND	ND	ND	ND	ND	ND	ND	ND	ND	ND	ND	ND	ND	ND	ND	ND	ND	ND	ND	ND	ND	ND
SEQF1247_00687	K.LTKPVELIATLDDSAK.S	Alkyl hydroperoxide reductase subunit F	Escherichia	coli	O157:H7 str. TW14359	O157:H7 str. TW14359	Unassigned	574	Yes	ND	ND	ND	ND	ND	ND	ND	2	ND	ND	ND	ND	ND	ND	ND	ND	ND	ND	ND	ND	ND	ND	ND	ND	ND	ND	ND	ND	ND	ND	ND	ND	ND	ND	ND	ND	ND	ND	ND	ND
SEQF1376_00694	K.LTKPVELIATLDDSAK.S	Alkyl hydroperoxide reductase subunit F	Escherichia	coli	SE11	SE11	Unassigned	574	Yes	ND	ND	ND	ND	ND	ND	ND	2	ND	ND	ND	ND	ND	ND	ND	ND	ND	ND	ND	ND	ND	ND	ND	ND	ND	ND	ND	ND	ND	ND	ND	ND	ND	ND	ND	ND	ND	ND	ND	ND
SEQF1408_00676	K.LTKPVELIATLDDSAK.S	Alkyl hydroperoxide reductase subunit F	Escherichia	coli	0157:H7 str. Sakai	0157:H7 str. Sakai	Unassigned	574	Yes	ND	ND	ND	ND	ND	ND	ND	2	ND	ND	ND	ND	ND	ND	ND	ND	ND	ND	ND	ND	ND	ND	ND	ND	ND	ND	ND	ND	ND	ND	ND	ND	ND	ND	ND	ND	ND	ND	ND	ND
SEQF1429_03311	K.LTKPVELIATLDDSAK.S	Alkyl hydroperoxide reductase subunit F	Escherichia	coli	C str. ATCC 8739	C str. ATCC 8739	Unassigned	574	Yes	ND	ND	ND	ND	ND	ND	ND	2	ND	ND	ND	ND	ND	ND	ND	ND	ND	ND	ND	ND	ND	ND	ND	ND	ND	ND	ND	ND	ND	ND	ND	ND	ND	ND	ND	ND	ND	ND	ND	ND
SEQF1430_00597	K.LTKPVELIATLDDSAK.S	Alkyl hydroperoxide reductase subunit F	Escherichia	coli	APEC O1	APEC O1	Unassigned	574	Yes	ND	ND	ND	ND	ND	ND	ND	2	ND	ND	ND	ND	ND	ND	ND	ND	ND	ND	ND	ND	ND	ND	ND	ND	ND	ND	ND	ND	ND	ND	ND	ND	ND	ND	ND	ND	ND	ND	ND	ND
SEQF1433_00641	K.LTKPVELIATLDDSAK.S	Alkyl hydroperoxide reductase subunit F	Escherichia	coli	536	536	Unassigned	574	Yes	ND	ND	ND	ND	ND	ND	ND	2	ND	ND	ND	ND	ND	ND	ND	ND	ND	ND	ND	ND	ND	ND	ND	ND	ND	ND	ND	ND	ND	ND	ND	ND	ND	ND	ND	ND	ND	ND	ND	ND
SEQF1503_00612	K.LTKPVELIATLDDSAK.S	Alkyl hydroperoxide reductase subunit F	Escherichia	coli	BL21(DE3)	BL21(DE3)	Unassigned	574	Yes	ND	ND	ND	ND	ND	ND	ND	2	ND	ND	ND	ND	ND	ND	ND	ND	ND	ND	ND	ND	ND	ND	ND	ND	ND	ND	ND	ND	ND	ND	ND	ND	ND	ND	ND	ND	ND	ND	ND	ND
SEQF1504_00586	K.LTKPVELIATLDDSAK.S	Alkyl hydroperoxide reductase subunit F	Escherichia	coli	str. K-12 substr. DH10B	str. K-12 substr. DH10B	Unassigned	574	Yes	ND	ND	ND	ND	ND	ND	ND	2	ND	ND	ND	ND	ND	ND	ND	ND	ND	ND	ND	ND	ND	ND	ND	ND	ND	ND	ND	ND	ND	ND	ND	ND	ND	ND	ND	ND	ND	ND	ND	ND
SEQF1504_00700	K.LTKPVELIATLDDSAK.S	Alkyl hydroperoxide reductase subunit F	Escherichia	coli	str. K-12 substr. DH10B	str. K-12 substr. DH10B	Unassigned	574	Yes	ND	ND	ND	ND	ND	ND	ND	2	ND	ND	ND	ND	ND	ND	ND	ND	ND	ND	ND	ND	ND	ND	ND	ND	ND	ND	ND	ND	ND	ND	ND	ND	ND	ND	ND	ND	ND	ND	ND	ND
SEQF1507_00489	K.LTKPVELIATLDDSAK.S	Alkyl hydroperoxide reductase subunit F	Escherichia	coli	O157:H7 str. EC4042	O157:H7 str. EC4042	Unassigned	574	Yes	ND	ND	ND	ND	ND	ND	ND	2	ND	ND	ND	ND	ND	ND	ND	ND	ND	ND	ND	ND	ND	ND	ND	ND	ND	ND	ND	ND	ND	ND	ND	ND	ND	ND	ND	ND	ND	ND	ND	ND
SEQF1508_01340	K.LTKPVELIATLDDSAK.S	Alkyl hydroperoxide reductase subunit F	Escherichia	coli	O157:H7 str. EC4045	O157:H7 str. EC4045	Unassigned	574	Yes	ND	ND	ND	ND	ND	ND	ND	2	ND	ND	ND	ND	ND	ND	ND	ND	ND	ND	ND	ND	ND	ND	ND	ND	ND	ND	ND	ND	ND	ND	ND	ND	ND	ND	ND	ND	ND	ND	ND	ND
SEQF1509_05066	K.LTKPVELIATLDDSAK.S	Alkyl hydroperoxide reductase subunit F	Escherichia	coli	O157:H7 str. EC4076	O157:H7 str. EC4076	Unassigned	574	Yes	ND	ND	ND	ND	ND	ND	ND	2	ND	ND	ND	ND	ND	ND	ND	ND	ND	ND	ND	ND	ND	ND	ND	ND	ND	ND	ND	ND	ND	ND	ND	ND	ND	ND	ND	ND	ND	ND	ND	ND
SEQF1510_04945	K.LTKPVELIATLDDSAK.S	Alkyl hydroperoxide reductase subunit F	Escherichia	coli	O157:H7 str. EC4113	O157:H7 str. EC4113	Unassigned	574	Yes	ND	ND	ND	ND	ND	ND	ND	2	ND	ND	ND	ND	ND	ND	ND	ND	ND	ND	ND	ND	ND	ND	ND	ND	ND	ND	ND	ND	ND	ND	ND	ND	ND	ND	ND	ND	ND	ND	ND	ND
SEQF1511_00680	K.LTKPVELIATLDDSAK.S	Alkyl hydroperoxide reductase subunit F	Escherichia	coli	O157:H7 str. EC4115	O157:H7 str. EC4115	Unassigned	574	Yes	ND	ND	ND	ND	ND	ND	ND	2	ND	ND	ND	ND	ND	ND	ND	ND	ND	ND	ND	ND	ND	ND	ND	ND	ND	ND	ND	ND	ND	ND	ND	ND	ND	ND	ND	ND	ND	ND	ND	ND
SEQF1512_03619	K.LTKPVELIATLDDSAK.S	Alkyl hydroperoxide reductase subunit F	Escherichia	coli	O157:H7 str. EC4196	O157:H7 str. EC4196	Unassigned	574	Yes	ND	ND	ND	ND	ND	ND	ND	2	ND	ND	ND	ND	ND	ND	ND	ND	ND	ND	ND	ND	ND	ND	ND	ND	ND	ND	ND	ND	ND	ND	ND	ND	ND	ND	ND	ND	ND	ND	ND	ND
SEQF1513_04848	K.LTKPVELIATLDDSAK.S	Alkyl hydroperoxide reductase subunit F	Escherichia	coli	O157:H7 str. EC4206	O157:H7 str. EC4206	Unassigned	574	Yes	ND	ND	ND	ND	ND	ND	ND	2	ND	ND	ND	ND	ND	ND	ND	ND	ND	ND	ND	ND	ND	ND	ND	ND	ND	ND	ND	ND	ND	ND	ND	ND	ND	ND	ND	ND	ND	ND	ND	ND
SEQF1514_04581	K.LTKPVELIATLDDSAK.S	Alkyl hydroperoxide reductase subunit F	Escherichia	coli	O157:H7 str. EC4401	O157:H7 str. EC4401	Unassigned	574	Yes	ND	ND	ND	ND	ND	ND	ND	2	ND	ND	ND	ND	ND	ND	ND	ND	ND	ND	ND	ND	ND	ND	ND	ND	ND	ND	ND	ND	ND	ND	ND	ND	ND	ND	ND	ND	ND	ND	ND	ND
SEQF1515_01869	K.LTKPVELIATLDDSAK.S	Alkyl hydroperoxide reductase subunit F	Escherichia	coli	O157:H7 str. EC4486	O157:H7 str. EC4486	Unassigned	574	Yes	ND	ND	ND	ND	ND	ND	ND	2	ND	ND	ND	ND	ND	ND	ND	ND	ND	ND	ND	ND	ND	ND	ND	ND	ND	ND	ND	ND	ND	ND	ND	ND	ND	ND	ND	ND	ND	ND	ND	ND
SEQF1516_04960	K.LTKPVELIATLDDSAK.S	Alkyl hydroperoxide reductase subunit F	Escherichia	coli	O157:H7 str. EC4501	O157:H7 str. EC4501	Unassigned	574	Yes	ND	ND	ND	ND	ND	ND	ND	2	ND	ND	ND	ND	ND	ND	ND	ND	ND	ND	ND	ND	ND	ND	ND	ND	ND	ND	ND	ND	ND	ND	ND	ND	ND	ND	ND	ND	ND	ND	ND	ND
SEQF1517_04960	K.LTKPVELIATLDDSAK.S	Alkyl hydroperoxide reductase subunit F	Escherichia	coli	O157:H7 str. EC4501	O157:H7 str. EC4501	Unassigned	574	Yes	ND	ND	ND	ND	ND	ND	ND	2	ND	ND	ND	ND	ND	ND	ND	ND	ND	ND	ND	ND	ND	ND	ND	ND	ND	ND	ND	ND	ND	ND	ND	ND	ND	ND	ND	ND	ND	ND	ND	ND
SEQF1518_04362	K.LTKPVELIATLDDSAK.S	Alkyl hydroperoxide reductase subunit F	Escherichia	coli	O157:H7 str. EC4501	O157:H7 str. EC4501	Unassigned	574	Yes	ND	ND	ND	ND	ND	ND	ND	2	ND	ND	ND	ND	ND	ND	ND	ND	ND	ND	ND	ND	ND	ND	ND	ND	ND	ND	ND	ND	ND	ND	ND	ND	ND	ND	ND	ND	ND	ND	ND	ND
SEQF1519_00621	K.LTKPVELIATLDDSAK.S	Alkyl hydroperoxide reductase subunit F	Escherichia	coli	O157:H7 str. EC4501	O157:H7 str. EC4501	Unassigned	574	Yes	ND	ND	ND	ND	ND	ND	ND	2	ND	ND	ND	ND	ND	ND	ND	ND	ND	ND	ND	ND	ND	ND	ND	ND	ND	ND	ND	ND	ND	ND	ND	ND	ND	ND	ND	ND	ND	ND	ND	ND
SEQF1572_03222	K.LTKPVELIATLDDSAK.S	Alkyl hydroperoxide reductase subunit F	Escherichia	coli	BL21(DE3)	BL21(DE3)	Unassigned	574	Yes	ND	ND	ND	ND	ND	ND	ND	2	ND	ND	ND	ND	ND	ND	ND	ND	ND	ND	ND	ND	ND	ND	ND	ND	ND	ND	ND	ND	ND	ND	ND	ND	ND	ND	ND	ND	ND	ND	ND	ND
SEQF1624_00546	K.LTKPVELIATLDDSAK.S	Alkyl hydroperoxide reductase subunit F	Escherichia	coli	O127:H6 str. E2348/69	O127:H6 str. E2348/69	Unassigned	574	Yes	ND	ND	ND	ND	ND	ND	ND	2	ND	ND	ND	ND	ND	ND	ND	ND	ND	ND	ND	ND	ND	ND	ND	ND	ND	ND	ND	ND	ND	ND	ND	ND	ND	ND	ND	ND	ND	ND	ND	ND
SEQF1639_00585	K.LTKPVELIATLDDSAK.S	Alkyl hydroperoxide reductase subunit F	Escherichia	coli	LF82	LF82	Unassigned	574	Yes	ND	ND	ND	ND	ND	ND	ND	2	ND	ND	ND	ND	ND	ND	ND	ND	ND	ND	ND	ND	ND	ND	ND	ND	ND	ND	ND	ND	ND	ND	ND	ND	ND	ND	ND	ND	ND	ND	ND	ND
SEQF1710_00665	K.LTKPVELIATLDDSAK.S	Alkyl hydroperoxide reductase subunit F	Escherichia	coli	O111:H- str. 11128	O111:H- str. 11128	Unassigned	574	Yes	ND	ND	ND	ND	ND	ND	ND	2	ND	ND	ND	ND	ND	ND	ND	ND	ND	ND	ND	ND	ND	ND	ND	ND	ND	ND	ND	ND	ND	ND	ND	ND	ND	ND	ND	ND	ND	ND	ND	ND
SEQF1711_00709	K.LTKPVELIATLDDSAK.S	Alkyl hydroperoxide reductase subunit F	Escherichia	coli	O26:H11 str. 11368	O26:H11 str. 11368	Unassigned	574	Yes	ND	ND	ND	ND	ND	ND	ND	2	ND	ND	ND	ND	ND	ND	ND	ND	ND	ND	ND	ND	ND	ND	ND	ND	ND	ND	ND	ND	ND	ND	ND	ND	ND	ND	ND	ND	ND	ND	ND	ND
SEQF1712_00642	K.LTKPVELIATLDDSAK.S	Alkyl hydroperoxide reductase subunit F	Escherichia	coli	O103:H2 str. 12009	O103:H2 str. 12009	Unassigned	574	Yes	ND	ND	ND	ND	ND	ND	ND	2	ND	ND	ND	ND	ND	ND	ND	ND	ND	ND	ND	ND	ND	ND	ND	ND	ND	ND	ND	ND	ND	ND	ND	ND	ND	ND	ND	ND	ND	ND	ND	ND
SEQF1713_00556	K.LTKPVELIATLDDSAK.S	Alkyl hydroperoxide reductase subunit F	Escherichia	coli	BW2952	BW2952	Unassigned	574	Yes	ND	ND	ND	ND	ND	ND	ND	2	ND	ND	ND	ND	ND	ND	ND	ND	ND	ND	ND	ND	ND	ND	ND	ND	ND	ND	ND	ND	ND	ND	ND	ND	ND	ND	ND	ND	ND	ND	ND	ND
SEQF1754_02718	K.LTKPVELIATLDDSAK.S	Alkyl hydroperoxide reductase subunit F	Escherichia	coli	83972	83972	Unassigned	574	Yes	ND	ND	ND	ND	ND	ND	ND	2	ND	ND	ND	ND	ND	ND	ND	ND	ND	ND	ND	ND	ND	ND	ND	ND	ND	ND	ND	ND	ND	ND	ND	ND	ND	ND	ND	ND	ND	ND	ND	ND
SEQF1247_00687	K.NVDIILNAQTTEVK.G	Alkyl hydroperoxide reductase subunit F	Escherichia	coli	O157:H7 str. TW14359	O157:H7 str. TW14359	Unassigned	574	Yes	ND	ND	ND	ND	ND	ND	ND	1	ND	ND	ND	ND	ND	ND	ND	ND	ND	ND	ND	ND	ND	ND	ND	ND	ND	ND	ND	ND	ND	ND	ND	ND	ND	ND	ND	ND	ND	ND	ND	ND
SEQF1376_00694	K.NVDIILNAQTTEVK.G	Alkyl hydroperoxide reductase subunit F	Escherichia	coli	SE11	SE11	Unassigned	574	Yes	ND	ND	ND	ND	ND	ND	ND	1	ND	ND	ND	ND	ND	ND	ND	ND	ND	ND	ND	ND	ND	ND	ND	ND	ND	ND	ND	ND	ND	ND	ND	ND	ND	ND	ND	ND	ND	ND	ND	ND
SEQF1408_00676	K.NVDIILNAQTTEVK.G	Alkyl hydroperoxide reductase subunit F	Escherichia	coli	0157:H7 str. Sakai	0157:H7 str. Sakai	Unassigned	574	Yes	ND	ND	ND	ND	ND	ND	ND	1	ND	ND	ND	ND	ND	ND	ND	ND	ND	ND	ND	ND	ND	ND	ND	ND	ND	ND	ND	ND	ND	ND	ND	ND	ND	ND	ND	ND	ND	ND	ND	ND
SEQF1429_03311	K.NVDIILNAQTTEVK.G	Alkyl hydroperoxide reductase subunit F	Escherichia	coli	C str. ATCC 8739	C str. ATCC 8739	Unassigned	574	Yes	ND	ND	ND	ND	ND	ND	ND	1	ND	ND	ND	ND	ND	ND	ND	ND	ND	ND	ND	ND	ND	ND	ND	ND	ND	ND	ND	ND	ND	ND	ND	ND	ND	ND	ND	ND	ND	ND	ND	ND
SEQF1430_00597	K.NVDIILNAQTTEVK.G	Alkyl hydroperoxide reductase subunit F	Escherichia	coli	APEC O1	APEC O1	Unassigned	574	Yes	ND	ND	ND	ND	ND	ND	ND	1	ND	ND	ND	ND	ND	ND	ND	ND	ND	ND	ND	ND	ND	ND	ND	ND	ND	ND	ND	ND	ND	ND	ND	ND	ND	ND	ND	ND	ND	ND	ND	ND
SEQF1433_00641	K.NVDIILNAQTTEVK.G	Alkyl hydroperoxide reductase subunit F	Escherichia	coli	536	536	Unassigned	574	Yes	ND	ND	ND	ND	ND	ND	ND	1	ND	ND	ND	ND	ND	ND	ND	ND	ND	ND	ND	ND	ND	ND	ND	ND	ND	ND	ND	ND	ND	ND	ND	ND	ND	ND	ND	ND	ND	ND	ND	ND
SEQF1503_00612	K.NVDIILNAQTTEVK.G	Alkyl hydroperoxide reductase subunit F	Escherichia	coli	BL21(DE3)	BL21(DE3)	Unassigned	574	Yes	ND	ND	ND	ND	ND	ND	ND	1	ND	ND	ND	ND	ND	ND	ND	ND	ND	ND	ND	ND	ND	ND	ND	ND	ND	ND	ND	ND	ND	ND	ND	ND	ND	ND	ND	ND	ND	ND	ND	ND
SEQF1504_00586	K.NVDIILNAQTTEVK.G	Alkyl hydroperoxide reductase subunit F	Escherichia	coli	str. K-12 substr. DH10B	str. K-12 substr. DH10B	Unassigned	574	Yes	ND	ND	ND	ND	ND	ND	ND	1	ND	ND	ND	ND	ND	ND	ND	ND	ND	ND	ND	ND	ND	ND	ND	ND	ND	ND	ND	ND	ND	ND	ND	ND	ND	ND	ND	ND	ND	ND	ND	ND
SEQF1504_00700	K.NVDIILNAQTTEVK.G	Alkyl hydroperoxide reductase subunit F	Escherichia	coli	str. K-12 substr. DH10B	str. K-12 substr. DH10B	Unassigned	574	Yes	ND	ND	ND	ND	ND	ND	ND	1	ND	ND	ND	ND	ND	ND	ND	ND	ND	ND	ND	ND	ND	ND	ND	ND	ND	ND	ND	ND	ND	ND	ND	ND	ND	ND	ND	ND	ND	ND	ND	ND
SEQF1507_00489	K.NVDIILNAQTTEVK.G	Alkyl hydroperoxide reductase subunit F	Escherichia	coli	O157:H7 str. EC4042	O157:H7 str. EC4042	Unassigned	574	Yes	ND	ND	ND	ND	ND	ND	ND	1	ND	ND	ND	ND	ND	ND	ND	ND	ND	ND	ND	ND	ND	ND	ND	ND	ND	ND	ND	ND	ND	ND	ND	ND	ND	ND	ND	ND	ND	ND	ND	ND
SEQF1508_01340	K.NVDIILNAQTTEVK.G	Alkyl hydroperoxide reductase subunit F	Escherichia	coli	O157:H7 str. EC4045	O157:H7 str. EC4045	Unassigned	574	Yes	ND	ND	ND	ND	ND	ND	ND	1	ND	ND	ND	ND	ND	ND	ND	ND	ND	ND	ND	ND	ND	ND	ND	ND	ND	ND	ND	ND	ND	ND	ND	ND	ND	ND	ND	ND	ND	ND	ND	ND
SEQF1509_05066	K.NVDIILNAQTTEVK.G	Alkyl hydroperoxide reductase subunit F	Escherichia	coli	O157:H7 str. EC4076	O157:H7 str. EC4076	Unassigned	574	Yes	ND	ND	ND	ND	ND	ND	ND	1	ND	ND	ND	ND	ND	ND	ND	ND	ND	ND	ND	ND	ND	ND	ND	ND	ND	ND	ND	ND	ND	ND	ND	ND	ND	ND	ND	ND	ND	ND	ND	ND
SEQF1510_04945	K.NVDIILNAQTTEVK.G	Alkyl hydroperoxide reductase subunit F	Escherichia	coli	O157:H7 str. EC4113	O157:H7 str. EC4113	Unassigned	574	Yes	ND	ND	ND	ND	ND	ND	ND	1	ND	ND	ND	ND	ND	ND	ND	ND	ND	ND	ND	ND	ND	ND	ND	ND	ND	ND	ND	ND	ND	ND	ND	ND	ND	ND	ND	ND	ND	ND	ND	ND
SEQF1511_00680	K.NVDIILNAQTTEVK.G	Alkyl hydroperoxide reductase subunit F	Escherichia	coli	O157:H7 str. EC4115	O157:H7 str. EC4115	Unassigned	574	Yes	ND	ND	ND	ND	ND	ND	ND	1	ND	ND	ND	ND	ND	ND	ND	ND	ND	ND	ND	ND	ND	ND	ND	ND	ND	ND	ND	ND	ND	ND	ND	ND	ND	ND	ND	ND	ND	ND	ND	ND
SEQF1512_03619	K.NVDIILNAQTTEVK.G	Alkyl hydroperoxide reductase subunit F	Escherichia	coli	O157:H7 str. EC4196	O157:H7 str. EC4196	Unassigned	574	Yes	ND	ND	ND	ND	ND	ND	ND	1	ND	ND	ND	ND	ND	ND	ND	ND	ND	ND	ND	ND	ND	ND	ND	ND	ND	ND	ND	ND	ND	ND	ND	ND	ND	ND	ND	ND	ND	ND	ND	ND
SEQF1513_04848	K.NVDIILNAQTTEVK.G	Alkyl hydroperoxide reductase subunit F	Escherichia	coli	O157:H7 str. EC4206	O157:H7 str. EC4206	Unassigned	574	Yes	ND	ND	ND	ND	ND	ND	ND	1	ND	ND	ND	ND	ND	ND	ND	ND	ND	ND	ND	ND	ND	ND	ND	ND	ND	ND	ND	ND	ND	ND	ND	ND	ND	ND	ND	ND	ND	ND	ND	ND
SEQF1514_04581	K.NVDIILNAQTTEVK.G	Alkyl hydroperoxide reductase subunit F	Escherichia	coli	O157:H7 str. EC4401	O157:H7 str. EC4401	Unassigned	574	Yes	ND	ND	ND	ND	ND	ND	ND	1	ND	ND	ND	ND	ND	ND	ND	ND	ND	ND	ND	ND	ND	ND	ND	ND	ND	ND	ND	ND	ND	ND	ND	ND	ND	ND	ND	ND	ND	ND	ND	ND
SEQF1515_01869	K.NVDIILNAQTTEVK.G	Alkyl hydroperoxide reductase subunit F	Escherichia	coli	O157:H7 str. EC4486	O157:H7 str. EC4486	Unassigned	574	Yes	ND	ND	ND	ND	ND	ND	ND	1	ND	ND	ND	ND	ND	ND	ND	ND	ND	ND	ND	ND	ND	ND	ND	ND	ND	ND	ND	ND	ND	ND	ND	ND	ND	ND	ND	ND	ND	ND	ND	ND
SEQF1516_04960	K.NVDIILNAQTTEVK.G	Alkyl hydroperoxide reductase subunit F	Escherichia	coli	O157:H7 str. EC4501	O157:H7 str. EC4501	Unassigned	574	Yes	ND	ND	ND	ND	ND	ND	ND	1	ND	ND	ND	ND	ND	ND	ND	ND	ND	ND	ND	ND	ND	ND	ND	ND	ND	ND	ND	ND	ND	ND	ND	ND	ND	ND	ND	ND	ND	ND	ND	ND
SEQF1517_04960	K.NVDIILNAQTTEVK.G	Alkyl hydroperoxide reductase subunit F	Escherichia	coli	O157:H7 str. EC4501	O157:H7 str. EC4501	Unassigned	574	Yes	ND	ND	ND	ND	ND	ND	ND	1	ND	ND	ND	ND	ND	ND	ND	ND	ND	ND	ND	ND	ND	ND	ND	ND	ND	ND	ND	ND	ND	ND	ND	ND	ND	ND	ND	ND	ND	ND	ND	ND
SEQF1518_04362	K.NVDIILNAQTTEVK.G	Alkyl hydroperoxide reductase subunit F	Escherichia	coli	O157:H7 str. EC4501	O157:H7 str. EC4501	Unassigned	574	Yes	ND	ND	ND	ND	ND	ND	ND	1	ND	ND	ND	ND	ND	ND	ND	ND	ND	ND	ND	ND	ND	ND	ND	ND	ND	ND	ND	ND	ND	ND	ND	ND	ND	ND	ND	ND	ND	ND	ND	ND
SEQF1519_00621	K.NVDIILNAQTTEVK.G	Alkyl hydroperoxide reductase subunit F	Escherichia	coli	O157:H7 str. EC4501	O157:H7 str. EC4501	Unassigned	574	Yes	ND	ND	ND	ND	ND	ND	ND	1	ND	ND	ND	ND	ND	ND	ND	ND	ND	ND	ND	ND	ND	ND	ND	ND	ND	ND	ND	ND	ND	ND	ND	ND	ND	ND	ND	ND	ND	ND	ND	ND
SEQF1572_03222	K.NVDIILNAQTTEVK.G	Alkyl hydroperoxide reductase subunit F	Escherichia	coli	BL21(DE3)	BL21(DE3)	Unassigned	574	Yes	ND	ND	ND	ND	ND	ND	ND	1	ND	ND	ND	ND	ND	ND	ND	ND	ND	ND	ND	ND	ND	ND	ND	ND	ND	ND	ND	ND	ND	ND	ND	ND	ND	ND	ND	ND	ND	ND	ND	ND
SEQF1624_00546	K.NVDIILNAQTTEVK.G	Alkyl hydroperoxide reductase subunit F	Escherichia	coli	O127:H6 str. E2348/69	O127:H6 str. E2348/69	Unassigned	574	Yes	ND	ND	ND	ND	ND	ND	ND	1	ND	ND	ND	ND	ND	ND	ND	ND	ND	ND	ND	ND	ND	ND	ND	ND	ND	ND	ND	ND	ND	ND	ND	ND	ND	ND	ND	ND	ND	ND	ND	ND
SEQF1639_00585	K.NVDIILNAQTTEVK.G	Alkyl hydroperoxide reductase subunit F	Escherichia	coli	LF82	LF82	Unassigned	574	Yes	ND	ND	ND	ND	ND	ND	ND	1	ND	ND	ND	ND	ND	ND	ND	ND	ND	ND	ND	ND	ND	ND	ND	ND	ND	ND	ND	ND	ND	ND	ND	ND	ND	ND	ND	ND	ND	ND	ND	ND
SEQF1710_00665	K.NVDIILNAQTTEVK.G	Alkyl hydroperoxide reductase subunit F	Escherichia	coli	O111:H- str. 11128	O111:H- str. 11128	Unassigned	574	Yes	ND	ND	ND	ND	ND	ND	ND	1	ND	ND	ND	ND	ND	ND	ND	ND	ND	ND	ND	ND	ND	ND	ND	ND	ND	ND	ND	ND	ND	ND	ND	ND	ND	ND	ND	ND	ND	ND	ND	ND
SEQF1711_00709	K.NVDIILNAQTTEVK.G	Alkyl hydroperoxide reductase subunit F	Escherichia	coli	O26:H11 str. 11368	O26:H11 str. 11368	Unassigned	574	Yes	ND	ND	ND	ND	ND	ND	ND	1	ND	ND	ND	ND	ND	ND	ND	ND	ND	ND	ND	ND	ND	ND	ND	ND	ND	ND	ND	ND	ND	ND	ND	ND	ND	ND	ND	ND	ND	ND	ND	ND
SEQF1712_00642	K.NVDIILNAQTTEVK.G	Alkyl hydroperoxide reductase subunit F	Escherichia	coli	O103:H2 str. 12009	O103:H2 str. 12009	Unassigned	574	Yes	ND	ND	ND	ND	ND	ND	ND	1	ND	ND	ND	ND	ND	ND	ND	ND	ND	ND	ND	ND	ND	ND	ND	ND	ND	ND	ND	ND	ND	ND	ND	ND	ND	ND	ND	ND	ND	ND	ND	ND
SEQF1713_00556	K.NVDIILNAQTTEVK.G	Alkyl hydroperoxide reductase subunit F	Escherichia	coli	BW2952	BW2952	Unassigned	574	Yes	ND	ND	ND	ND	ND	ND	ND	1	ND	ND	ND	ND	ND	ND	ND	ND	ND	ND	ND	ND	ND	ND	ND	ND	ND	ND	ND	ND	ND	ND	ND	ND	ND	ND	ND	ND	ND	ND	ND	ND
SEQF1754_02718	K.NVDIILNAQTTEVK.G	Alkyl hydroperoxide reductase subunit F	Escherichia	coli	83972	83972	Unassigned	574	Yes	ND	ND	ND	ND	ND	ND	ND	1	ND	ND	ND	ND	ND	ND	ND	ND	ND	ND	ND	ND	ND	ND	ND	ND	ND	ND	ND	ND	ND	ND	ND	ND	ND	ND	ND	ND	ND	ND	ND	ND
SEQF1247_00687	K.NVDIILNAQTTEVKGDGSK.V	Alkyl hydroperoxide reductase subunit F	Escherichia	coli	O157:H7 str. TW14359	O157:H7 str. TW14359	Unassigned	574	Yes	ND	ND	ND	ND	ND	ND	ND	3	ND	ND	ND	ND	ND	ND	ND	ND	ND	ND	ND	ND	ND	ND	ND	ND	ND	ND	ND	ND	ND	ND	ND	ND	ND	ND	ND	ND	ND	ND	ND	ND
SEQF1376_00694	K.NVDIILNAQTTEVKGDGSK.V	Alkyl hydroperoxide reductase subunit F	Escherichia	coli	SE11	SE11	Unassigned	574	Yes	ND	ND	ND	ND	ND	ND	ND	3	ND	ND	ND	ND	ND	ND	ND	ND	ND	ND	ND	ND	ND	ND	ND	ND	ND	ND	ND	ND	ND	ND	ND	ND	ND	ND	ND	ND	ND	ND	ND	ND
SEQF1408_00676	K.NVDIILNAQTTEVKGDGSK.V	Alkyl hydroperoxide reductase subunit F	Escherichia	coli	0157:H7 str. Sakai	0157:H7 str. Sakai	Unassigned	574	Yes	ND	ND	ND	ND	ND	ND	ND	3	ND	ND	ND	ND	ND	ND	ND	ND	ND	ND	ND	ND	ND	ND	ND	ND	ND	ND	ND	ND	ND	ND	ND	ND	ND	ND	ND	ND	ND	ND	ND	ND
SEQF1429_03311	K.NVDIILNAQTTEVKGDGSK.V	Alkyl hydroperoxide reductase subunit F	Escherichia	coli	C str. ATCC 8739	C str. ATCC 8739	Unassigned	574	Yes	ND	ND	ND	ND	ND	ND	ND	3	ND	ND	ND	ND	ND	ND	ND	ND	ND	ND	ND	ND	ND	ND	ND	ND	ND	ND	ND	ND	ND	ND	ND	ND	ND	ND	ND	ND	ND	ND	ND	ND
SEQF1430_00597	K.NVDIILNAQTTEVKGDGSK.V	Alkyl hydroperoxide reductase subunit F	Escherichia	coli	APEC O1	APEC O1	Unassigned	574	Yes	ND	ND	ND	ND	ND	ND	ND	3	ND	ND	ND	ND	ND	ND	ND	ND	ND	ND	ND	ND	ND	ND	ND	ND	ND	ND	ND	ND	ND	ND	ND	ND	ND	ND	ND	ND	ND	ND	ND	ND
SEQF1433_00641	K.NVDIILNAQTTEVKGDGSK.V	Alkyl hydroperoxide reductase subunit F	Escherichia	coli	536	536	Unassigned	574	Yes	ND	ND	ND	ND	ND	ND	ND	3	ND	ND	ND	ND	ND	ND	ND	ND	ND	ND	ND	ND	ND	ND	ND	ND	ND	ND	ND	ND	ND	ND	ND	ND	ND	ND	ND	ND	ND	ND	ND	ND
SEQF1503_00612	K.NVDIILNAQTTEVKGDGSK.V	Alkyl hydroperoxide reductase subunit F	Escherichia	coli	BL21(DE3)	BL21(DE3)	Unassigned	574	Yes	ND	ND	ND	ND	ND	ND	ND	3	ND	ND	ND	ND	ND	ND	ND	ND	ND	ND	ND	ND	ND	ND	ND	ND	ND	ND	ND	ND	ND	ND	ND	ND	ND	ND	ND	ND	ND	ND	ND	ND
SEQF1504_00586	K.NVDIILNAQTTEVKGDGSK.V	Alkyl hydroperoxide reductase subunit F	Escherichia	coli	str. K-12 substr. DH10B	str. K-12 substr. DH10B	Unassigned	574	Yes	ND	ND	ND	ND	ND	ND	ND	3	ND	ND	ND	ND	ND	ND	ND	ND	ND	ND	ND	ND	ND	ND	ND	ND	ND	ND	ND	ND	ND	ND	ND	ND	ND	ND	ND	ND	ND	ND	ND	ND
SEQF1504_00700	K.NVDIILNAQTTEVKGDGSK.V	Alkyl hydroperoxide reductase subunit F	Escherichia	coli	str. K-12 substr. DH10B	str. K-12 substr. DH10B	Unassigned	574	Yes	ND	ND	ND	ND	ND	ND	ND	3	ND	ND	ND	ND	ND	ND	ND	ND	ND	ND	ND	ND	ND	ND	ND	ND	ND	ND	ND	ND	ND	ND	ND	ND	ND	ND	ND	ND	ND	ND	ND	ND
SEQF1507_00489	K.NVDIILNAQTTEVKGDGSK.V	Alkyl hydroperoxide reductase subunit F	Escherichia	coli	O157:H7 str. EC4042	O157:H7 str. EC4042	Unassigned	574	Yes	ND	ND	ND	ND	ND	ND	ND	3	ND	ND	ND	ND	ND	ND	ND	ND	ND	ND	ND	ND	ND	ND	ND	ND	ND	ND	ND	ND	ND	ND	ND	ND	ND	ND	ND	ND	ND	ND	ND	ND
SEQF1508_01340	K.NVDIILNAQTTEVKGDGSK.V	Alkyl hydroperoxide reductase subunit F	Escherichia	coli	O157:H7 str. EC4045	O157:H7 str. EC4045	Unassigned	574	Yes	ND	ND	ND	ND	ND	ND	ND	3	ND	ND	ND	ND	ND	ND	ND	ND	ND	ND	ND	ND	ND	ND	ND	ND	ND	ND	ND	ND	ND	ND	ND	ND	ND	ND	ND	ND	ND	ND	ND	ND
SEQF1509_05066	K.NVDIILNAQTTEVKGDGSK.V	Alkyl hydroperoxide reductase subunit F	Escherichia	coli	O157:H7 str. EC4076	O157:H7 str. EC4076	Unassigned	574	Yes	ND	ND	ND	ND	ND	ND	ND	3	ND	ND	ND	ND	ND	ND	ND	ND	ND	ND	ND	ND	ND	ND	ND	ND	ND	ND	ND	ND	ND	ND	ND	ND	ND	ND	ND	ND	ND	ND	ND	ND
SEQF1510_04945	K.NVDIILNAQTTEVKGDGSK.V	Alkyl hydroperoxide reductase subunit F	Escherichia	coli	O157:H7 str. EC4113	O157:H7 str. EC4113	Unassigned	574	Yes	ND	ND	ND	ND	ND	ND	ND	3	ND	ND	ND	ND	ND	ND	ND	ND	ND	ND	ND	ND	ND	ND	ND	ND	ND	ND	ND	ND	ND	ND	ND	ND	ND	ND	ND	ND	ND	ND	ND	ND
SEQF1511_00680	K.NVDIILNAQTTEVKGDGSK.V	Alkyl hydroperoxide reductase subunit F	Escherichia	coli	O157:H7 str. EC4115	O157:H7 str. EC4115	Unassigned	574	Yes	ND	ND	ND	ND	ND	ND	ND	3	ND	ND	ND	ND	ND	ND	ND	ND	ND	ND	ND	ND	ND	ND	ND	ND	ND	ND	ND	ND	ND	ND	ND	ND	ND	ND	ND	ND	ND	ND	ND	ND
SEQF1512_03619	K.NVDIILNAQTTEVKGDGSK.V	Alkyl hydroperoxide reductase subunit F	Escherichia	coli	O157:H7 str. EC4196	O157:H7 str. EC4196	Unassigned	574	Yes	ND	ND	ND	ND	ND	ND	ND	3	ND	ND	ND	ND	ND	ND	ND	ND	ND	ND	ND	ND	ND	ND	ND	ND	ND	ND	ND	ND	ND	ND	ND	ND	ND	ND	ND	ND	ND	ND	ND	ND
SEQF1513_04848	K.NVDIILNAQTTEVKGDGSK.V	Alkyl hydroperoxide reductase subunit F	Escherichia	coli	O157:H7 str. EC4206	O157:H7 str. EC4206	Unassigned	574	Yes	ND	ND	ND	ND	ND	ND	ND	3	ND	ND	ND	ND	ND	ND	ND	ND	ND	ND	ND	ND	ND	ND	ND	ND	ND	ND	ND	ND	ND	ND	ND	ND	ND	ND	ND	ND	ND	ND	ND	ND
SEQF1514_04581	K.NVDIILNAQTTEVKGDGSK.V	Alkyl hydroperoxide reductase subunit F	Escherichia	coli	O157:H7 str. EC4401	O157:H7 str. EC4401	Unassigned	574	Yes	ND	ND	ND	ND	ND	ND	ND	3	ND	ND	ND	ND	ND	ND	ND	ND	ND	ND	ND	ND	ND	ND	ND	ND	ND	ND	ND	ND	ND	ND	ND	ND	ND	ND	ND	ND	ND	ND	ND	ND
SEQF1515_01869	K.NVDIILNAQTTEVKGDGSK.V	Alkyl hydroperoxide reductase subunit F	Escherichia	coli	O157:H7 str. EC4486	O157:H7 str. EC4486	Unassigned	574	Yes	ND	ND	ND	ND	ND	ND	ND	3	ND	ND	ND	ND	ND	ND	ND	ND	ND	ND	ND	ND	ND	ND	ND	ND	ND	ND	ND	ND	ND	ND	ND	ND	ND	ND	ND	ND	ND	ND	ND	ND
SEQF1516_04960	K.NVDIILNAQTTEVKGDGSK.V	Alkyl hydroperoxide reductase subunit F	Escherichia	coli	O157:H7 str. EC4501	O157:H7 str. EC4501	Unassigned	574	Yes	ND	ND	ND	ND	ND	ND	ND	3	ND	ND	ND	ND	ND	ND	ND	ND	ND	ND	ND	ND	ND	ND	ND	ND	ND	ND	ND	ND	ND	ND	ND	ND	ND	ND	ND	ND	ND	ND	ND	ND
SEQF1517_04960	K.NVDIILNAQTTEVKGDGSK.V	Alkyl hydroperoxide reductase subunit F	Escherichia	coli	O157:H7 str. EC4501	O157:H7 str. EC4501	Unassigned	574	Yes	ND	ND	ND	ND	ND	ND	ND	3	ND	ND	ND	ND	ND	ND	ND	ND	ND	ND	ND	ND	ND	ND	ND	ND	ND	ND	ND	ND	ND	ND	ND	ND	ND	ND	ND	ND	ND	ND	ND	ND
SEQF1518_04362	K.NVDIILNAQTTEVKGDGSK.V	Alkyl hydroperoxide reductase subunit F	Escherichia	coli	O157:H7 str. EC4501	O157:H7 str. EC4501	Unassigned	574	Yes	ND	ND	ND	ND	ND	ND	ND	3	ND	ND	ND	ND	ND	ND	ND	ND	ND	ND	ND	ND	ND	ND	ND	ND	ND	ND	ND	ND	ND	ND	ND	ND	ND	ND	ND	ND	ND	ND	ND	ND
SEQF1519_00621	K.NVDIILNAQTTEVKGDGSK.V	Alkyl hydroperoxide reductase subunit F	Escherichia	coli	O157:H7 str. EC4501	O157:H7 str. EC4501	Unassigned	574	Yes	ND	ND	ND	ND	ND	ND	ND	3	ND	ND	ND	ND	ND	ND	ND	ND	ND	ND	ND	ND	ND	ND	ND	ND	ND	ND	ND	ND	ND	ND	ND	ND	ND	ND	ND	ND	ND	ND	ND	ND
SEQF1572_03222	K.NVDIILNAQTTEVKGDGSK.V	Alkyl hydroperoxide reductase subunit F	Escherichia	coli	BL21(DE3)	BL21(DE3)	Unassigned	574	Yes	ND	ND	ND	ND	ND	ND	ND	3	ND	ND	ND	ND	ND	ND	ND	ND	ND	ND	ND	ND	ND	ND	ND	ND	ND	ND	ND	ND	ND	ND	ND	ND	ND	ND	ND	ND	ND	ND	ND	ND
SEQF1624_00546	K.NVDIILNAQTTEVKGDGSK.V	Alkyl hydroperoxide reductase subunit F	Escherichia	coli	O127:H6 str. E2348/69	O127:H6 str. E2348/69	Unassigned	574	Yes	ND	ND	ND	ND	ND	ND	ND	3	ND	ND	ND	ND	ND	ND	ND	ND	ND	ND	ND	ND	ND	ND	ND	ND	ND	ND	ND	ND	ND	ND	ND	ND	ND	ND	ND	ND	ND	ND	ND	ND
SEQF1639_00585	K.NVDIILNAQTTEVKGDGSK.V	Alkyl hydroperoxide reductase subunit F	Escherichia	coli	LF82	LF82	Unassigned	574	Yes	ND	ND	ND	ND	ND	ND	ND	3	ND	ND	ND	ND	ND	ND	ND	ND	ND	ND	ND	ND	ND	ND	ND	ND	ND	ND	ND	ND	ND	ND	ND	ND	ND	ND	ND	ND	ND	ND	ND	ND
SEQF1710_00665	K.NVDIILNAQTTEVKGDGSK.V	Alkyl hydroperoxide reductase subunit F	Escherichia	coli	O111:H- str. 11128	O111:H- str. 11128	Unassigned	574	Yes	ND	ND	ND	ND	ND	ND	ND	3	ND	ND	ND	ND	ND	ND	ND	ND	ND	ND	ND	ND	ND	ND	ND	ND	ND	ND	ND	ND	ND	ND	ND	ND	ND	ND	ND	ND	ND	ND	ND	ND
SEQF1711_00709	K.NVDIILNAQTTEVKGDGSK.V	Alkyl hydroperoxide reductase subunit F	Escherichia	coli	O26:H11 str. 11368	O26:H11 str. 11368	Unassigned	574	Yes	ND	ND	ND	ND	ND	ND	ND	3	ND	ND	ND	ND	ND	ND	ND	ND	ND	ND	ND	ND	ND	ND	ND	ND	ND	ND	ND	ND	ND	ND	ND	ND	ND	ND	ND	ND	ND	ND	ND	ND
SEQF1712_00642	K.NVDIILNAQTTEVKGDGSK.V	Alkyl hydroperoxide reductase subunit F	Escherichia	coli	O103:H2 str. 12009	O103:H2 str. 12009	Unassigned	574	Yes	ND	ND	ND	ND	ND	ND	ND	3	ND	ND	ND	ND	ND	ND	ND	ND	ND	ND	ND	ND	ND	ND	ND	ND	ND	ND	ND	ND	ND	ND	ND	ND	ND	ND	ND	ND	ND	ND	ND	ND
SEQF1713_00556	K.NVDIILNAQTTEVKGDGSK.V	Alkyl hydroperoxide reductase subunit F	Escherichia	coli	BW2952	BW2952	Unassigned	574	Yes	ND	ND	ND	ND	ND	ND	ND	3	ND	ND	ND	ND	ND	ND	ND	ND	ND	ND	ND	ND	ND	ND	ND	ND	ND	ND	ND	ND	ND	ND	ND	ND	ND	ND	ND	ND	ND	ND	ND	ND
SEQF1754_02718	K.NVDIILNAQTTEVKGDGSK.V	Alkyl hydroperoxide reductase subunit F	Escherichia	coli	83972	83972	Unassigned	574	Yes	ND	ND	ND	ND	ND	ND	ND	3	ND	ND	ND	ND	ND	ND	ND	ND	ND	ND	ND	ND	ND	ND	ND	ND	ND	ND	ND	ND	ND	ND	ND	ND	ND	ND	ND	ND	ND	ND	ND	ND
SEQF1247_00687	K.QIIIATGEGAK.A	Alkyl hydroperoxide reductase subunit F	Escherichia	coli	O157:H7 str. TW14359	O157:H7 str. TW14359	Unassigned	574	Yes	ND	ND	ND	ND	ND	ND	ND	1	ND	ND	ND	ND	ND	ND	ND	ND	ND	ND	ND	ND	ND	ND	ND	ND	ND	ND	ND	ND	ND	ND	ND	ND	ND	ND	ND	ND	ND	ND	ND	ND
SEQF1376_00694	K.QIIIATGEGAK.A	Alkyl hydroperoxide reductase subunit F	Escherichia	coli	SE11	SE11	Unassigned	574	Yes	ND	ND	ND	ND	ND	ND	ND	1	ND	ND	ND	ND	ND	ND	ND	ND	ND	ND	ND	ND	ND	ND	ND	ND	ND	ND	ND	ND	ND	ND	ND	ND	ND	ND	ND	ND	ND	ND	ND	ND
SEQF1408_00676	K.QIIIATGEGAK.A	Alkyl hydroperoxide reductase subunit F	Escherichia	coli	0157:H7 str. Sakai	0157:H7 str. Sakai	Unassigned	574	Yes	ND	ND	ND	ND	ND	ND	ND	1	ND	ND	ND	ND	ND	ND	ND	ND	ND	ND	ND	ND	ND	ND	ND	ND	ND	ND	ND	ND	ND	ND	ND	ND	ND	ND	ND	ND	ND	ND	ND	ND
SEQF1429_03311	K.QIIIATGEGAK.A	Alkyl hydroperoxide reductase subunit F	Escherichia	coli	C str. ATCC 8739	C str. ATCC 8739	Unassigned	574	Yes	ND	ND	ND	ND	ND	ND	ND	1	ND	ND	ND	ND	ND	ND	ND	ND	ND	ND	ND	ND	ND	ND	ND	ND	ND	ND	ND	ND	ND	ND	ND	ND	ND	ND	ND	ND	ND	ND	ND	ND
SEQF1430_00597	K.QIIIATGEGAK.A	Alkyl hydroperoxide reductase subunit F	Escherichia	coli	APEC O1	APEC O1	Unassigned	574	Yes	ND	ND	ND	ND	ND	ND	ND	1	ND	ND	ND	ND	ND	ND	ND	ND	ND	ND	ND	ND	ND	ND	ND	ND	ND	ND	ND	ND	ND	ND	ND	ND	ND	ND	ND	ND	ND	ND	ND	ND
SEQF1433_00641	K.QIIIATGEGAK.A	Alkyl hydroperoxide reductase subunit F	Escherichia	coli	536	536	Unassigned	574	Yes	ND	ND	ND	ND	ND	ND	ND	1	ND	ND	ND	ND	ND	ND	ND	ND	ND	ND	ND	ND	ND	ND	ND	ND	ND	ND	ND	ND	ND	ND	ND	ND	ND	ND	ND	ND	ND	ND	ND	ND
SEQF1503_00612	K.QIIIATGEGAK.A	Alkyl hydroperoxide reductase subunit F	Escherichia	coli	BL21(DE3)	BL21(DE3)	Unassigned	574	Yes	ND	ND	ND	ND	ND	ND	ND	1	ND	ND	ND	ND	ND	ND	ND	ND	ND	ND	ND	ND	ND	ND	ND	ND	ND	ND	ND	ND	ND	ND	ND	ND	ND	ND	ND	ND	ND	ND	ND	ND
SEQF1504_00586	K.QIIIATGEGAK.A	Alkyl hydroperoxide reductase subunit F	Escherichia	coli	str. K-12 substr. DH10B	str. K-12 substr. DH10B	Unassigned	574	Yes	ND	ND	ND	ND	ND	ND	ND	1	ND	ND	ND	ND	ND	ND	ND	ND	ND	ND	ND	ND	ND	ND	ND	ND	ND	ND	ND	ND	ND	ND	ND	ND	ND	ND	ND	ND	ND	ND	ND	ND
SEQF1504_00700	K.QIIIATGEGAK.A	Alkyl hydroperoxide reductase subunit F	Escherichia	coli	str. K-12 substr. DH10B	str. K-12 substr. DH10B	Unassigned	574	Yes	ND	ND	ND	ND	ND	ND	ND	1	ND	ND	ND	ND	ND	ND	ND	ND	ND	ND	ND	ND	ND	ND	ND	ND	ND	ND	ND	ND	ND	ND	ND	ND	ND	ND	ND	ND	ND	ND	ND	ND
SEQF1507_00489	K.QIIIATGEGAK.A	Alkyl hydroperoxide reductase subunit F	Escherichia	coli	O157:H7 str. EC4042	O157:H7 str. EC4042	Unassigned	574	Yes	ND	ND	ND	ND	ND	ND	ND	1	ND	ND	ND	ND	ND	ND	ND	ND	ND	ND	ND	ND	ND	ND	ND	ND	ND	ND	ND	ND	ND	ND	ND	ND	ND	ND	ND	ND	ND	ND	ND	ND
SEQF1508_01340	K.QIIIATGEGAK.A	Alkyl hydroperoxide reductase subunit F	Escherichia	coli	O157:H7 str. EC4045	O157:H7 str. EC4045	Unassigned	574	Yes	ND	ND	ND	ND	ND	ND	ND	1	ND	ND	ND	ND	ND	ND	ND	ND	ND	ND	ND	ND	ND	ND	ND	ND	ND	ND	ND	ND	ND	ND	ND	ND	ND	ND	ND	ND	ND	ND	ND	ND
SEQF1509_05066	K.QIIIATGEGAK.A	Alkyl hydroperoxide reductase subunit F	Escherichia	coli	O157:H7 str. EC4076	O157:H7 str. EC4076	Unassigned	574	Yes	ND	ND	ND	ND	ND	ND	ND	1	ND	ND	ND	ND	ND	ND	ND	ND	ND	ND	ND	ND	ND	ND	ND	ND	ND	ND	ND	ND	ND	ND	ND	ND	ND	ND	ND	ND	ND	ND	ND	ND
SEQF1510_04945	K.QIIIATGEGAK.A	Alkyl hydroperoxide reductase subunit F	Escherichia	coli	O157:H7 str. EC4113	O157:H7 str. EC4113	Unassigned	574	Yes	ND	ND	ND	ND	ND	ND	ND	1	ND	ND	ND	ND	ND	ND	ND	ND	ND	ND	ND	ND	ND	ND	ND	ND	ND	ND	ND	ND	ND	ND	ND	ND	ND	ND	ND	ND	ND	ND	ND	ND
SEQF1511_00680	K.QIIIATGEGAK.A	Alkyl hydroperoxide reductase subunit F	Escherichia	coli	O157:H7 str. EC4115	O157:H7 str. EC4115	Unassigned	574	Yes	ND	ND	ND	ND	ND	ND	ND	1	ND	ND	ND	ND	ND	ND	ND	ND	ND	ND	ND	ND	ND	ND	ND	ND	ND	ND	ND	ND	ND	ND	ND	ND	ND	ND	ND	ND	ND	ND	ND	ND
SEQF1512_03619	K.QIIIATGEGAK.A	Alkyl hydroperoxide reductase subunit F	Escherichia	coli	O157:H7 str. EC4196	O157:H7 str. EC4196	Unassigned	574	Yes	ND	ND	ND	ND	ND	ND	ND	1	ND	ND	ND	ND	ND	ND	ND	ND	ND	ND	ND	ND	ND	ND	ND	ND	ND	ND	ND	ND	ND	ND	ND	ND	ND	ND	ND	ND	ND	ND	ND	ND
SEQF1513_04848	K.QIIIATGEGAK.A	Alkyl hydroperoxide reductase subunit F	Escherichia	coli	O157:H7 str. EC4206	O157:H7 str. EC4206	Unassigned	574	Yes	ND	ND	ND	ND	ND	ND	ND	1	ND	ND	ND	ND	ND	ND	ND	ND	ND	ND	ND	ND	ND	ND	ND	ND	ND	ND	ND	ND	ND	ND	ND	ND	ND	ND	ND	ND	ND	ND	ND	ND
SEQF1514_04581	K.QIIIATGEGAK.A	Alkyl hydroperoxide reductase subunit F	Escherichia	coli	O157:H7 str. EC4401	O157:H7 str. EC4401	Unassigned	574	Yes	ND	ND	ND	ND	ND	ND	ND	1	ND	ND	ND	ND	ND	ND	ND	ND	ND	ND	ND	ND	ND	ND	ND	ND	ND	ND	ND	ND	ND	ND	ND	ND	ND	ND	ND	ND	ND	ND	ND	ND
SEQF1515_01869	K.QIIIATGEGAK.A	Alkyl hydroperoxide reductase subunit F	Escherichia	coli	O157:H7 str. EC4486	O157:H7 str. EC4486	Unassigned	574	Yes	ND	ND	ND	ND	ND	ND	ND	1	ND	ND	ND	ND	ND	ND	ND	ND	ND	ND	ND	ND	ND	ND	ND	ND	ND	ND	ND	ND	ND	ND	ND	ND	ND	ND	ND	ND	ND	ND	ND	ND
SEQF1516_04960	K.QIIIATGEGAK.A	Alkyl hydroperoxide reductase subunit F	Escherichia	coli	O157:H7 str. EC4501	O157:H7 str. EC4501	Unassigned	574	Yes	ND	ND	ND	ND	ND	ND	ND	1	ND	ND	ND	ND	ND	ND	ND	ND	ND	ND	ND	ND	ND	ND	ND	ND	ND	ND	ND	ND	ND	ND	ND	ND	ND	ND	ND	ND	ND	ND	ND	ND
SEQF1517_04960	K.QIIIATGEGAK.A	Alkyl hydroperoxide reductase subunit F	Escherichia	coli	O157:H7 str. EC4501	O157:H7 str. EC4501	Unassigned	574	Yes	ND	ND	ND	ND	ND	ND	ND	1	ND	ND	ND	ND	ND	ND	ND	ND	ND	ND	ND	ND	ND	ND	ND	ND	ND	ND	ND	ND	ND	ND	ND	ND	ND	ND	ND	ND	ND	ND	ND	ND
SEQF1518_04362	K.QIIIATGEGAK.A	Alkyl hydroperoxide reductase subunit F	Escherichia	coli	O157:H7 str. EC4501	O157:H7 str. EC4501	Unassigned	574	Yes	ND	ND	ND	ND	ND	ND	ND	1	ND	ND	ND	ND	ND	ND	ND	ND	ND	ND	ND	ND	ND	ND	ND	ND	ND	ND	ND	ND	ND	ND	ND	ND	ND	ND	ND	ND	ND	ND	ND	ND
SEQF1519_00621	K.QIIIATGEGAK.A	Alkyl hydroperoxide reductase subunit F	Escherichia	coli	O157:H7 str. EC4501	O157:H7 str. EC4501	Unassigned	574	Yes	ND	ND	ND	ND	ND	ND	ND	1	ND	ND	ND	ND	ND	ND	ND	ND	ND	ND	ND	ND	ND	ND	ND	ND	ND	ND	ND	ND	ND	ND	ND	ND	ND	ND	ND	ND	ND	ND	ND	ND
SEQF1572_03222	K.QIIIATGEGAK.A	Alkyl hydroperoxide reductase subunit F	Escherichia	coli	BL21(DE3)	BL21(DE3)	Unassigned	574	Yes	ND	ND	ND	ND	ND	ND	ND	1	ND	ND	ND	ND	ND	ND	ND	ND	ND	ND	ND	ND	ND	ND	ND	ND	ND	ND	ND	ND	ND	ND	ND	ND	ND	ND	ND	ND	ND	ND	ND	ND
SEQF1624_00546	K.QIIIATGEGAK.A	Alkyl hydroperoxide reductase subunit F	Escherichia	coli	O127:H6 str. E2348/69	O127:H6 str. E2348/69	Unassigned	574	Yes	ND	ND	ND	ND	ND	ND	ND	1	ND	ND	ND	ND	ND	ND	ND	ND	ND	ND	ND	ND	ND	ND	ND	ND	ND	ND	ND	ND	ND	ND	ND	ND	ND	ND	ND	ND	ND	ND	ND	ND
SEQF1639_00585	K.QIIIATGEGAK.A	Alkyl hydroperoxide reductase subunit F	Escherichia	coli	LF82	LF82	Unassigned	574	Yes	ND	ND	ND	ND	ND	ND	ND	1	ND	ND	ND	ND	ND	ND	ND	ND	ND	ND	ND	ND	ND	ND	ND	ND	ND	ND	ND	ND	ND	ND	ND	ND	ND	ND	ND	ND	ND	ND	ND	ND
SEQF1710_00665	K.QIIIATGEGAK.A	Alkyl hydroperoxide reductase subunit F	Escherichia	coli	O111:H- str. 11128	O111:H- str. 11128	Unassigned	574	Yes	ND	ND	ND	ND	ND	ND	ND	1	ND	ND	ND	ND	ND	ND	ND	ND	ND	ND	ND	ND	ND	ND	ND	ND	ND	ND	ND	ND	ND	ND	ND	ND	ND	ND	ND	ND	ND	ND	ND	ND
SEQF1711_00709	K.QIIIATGEGAK.A	Alkyl hydroperoxide reductase subunit F	Escherichia	coli	O26:H11 str. 11368	O26:H11 str. 11368	Unassigned	574	Yes	ND	ND	ND	ND	ND	ND	ND	1	ND	ND	ND	ND	ND	ND	ND	ND	ND	ND	ND	ND	ND	ND	ND	ND	ND	ND	ND	ND	ND	ND	ND	ND	ND	ND	ND	ND	ND	ND	ND	ND
SEQF1712_00642	K.QIIIATGEGAK.A	Alkyl hydroperoxide reductase subunit F	Escherichia	coli	O103:H2 str. 12009	O103:H2 str. 12009	Unassigned	574	Yes	ND	ND	ND	ND	ND	ND	ND	1	ND	ND	ND	ND	ND	ND	ND	ND	ND	ND	ND	ND	ND	ND	ND	ND	ND	ND	ND	ND	ND	ND	ND	ND	ND	ND	ND	ND	ND	ND	ND	ND
SEQF1713_00556	K.QIIIATGEGAK.A	Alkyl hydroperoxide reductase subunit F	Escherichia	coli	BW2952	BW2952	Unassigned	574	Yes	ND	ND	ND	ND	ND	ND	ND	1	ND	ND	ND	ND	ND	ND	ND	ND	ND	ND	ND	ND	ND	ND	ND	ND	ND	ND	ND	ND	ND	ND	ND	ND	ND	ND	ND	ND	ND	ND	ND	ND
SEQF1754_02718	K.QIIIATGEGAK.A	Alkyl hydroperoxide reductase subunit F	Escherichia	coli	83972	83972	Unassigned	574	Yes	ND	ND	ND	ND	ND	ND	ND	1	ND	ND	ND	ND	ND	ND	ND	ND	ND	ND	ND	ND	ND	ND	ND	ND	ND	ND	ND	ND	ND	ND	ND	ND	ND	ND	ND	ND	ND	ND	ND	ND
SEQF1247_00687	K.VHVDEYDVDVIDSQSASK.L	Alkyl hydroperoxide reductase subunit F	Escherichia	coli	O157:H7 str. TW14359	O157:H7 str. TW14359	Unassigned	574	Yes	ND	ND	ND	ND	ND	ND	ND	11	1	ND	ND	ND	ND	ND	ND	ND	ND	ND	ND	ND	ND	ND	ND	ND	ND	ND	ND	ND	ND	ND	ND	ND	ND	ND	ND	ND	ND	ND	ND	ND
SEQF1376_00694	K.VHVDEYDVDVIDSQSASK.L	Alkyl hydroperoxide reductase subunit F	Escherichia	coli	SE11	SE11	Unassigned	574	Yes	ND	ND	ND	ND	ND	ND	ND	11	1	ND	ND	ND	ND	ND	ND	ND	ND	ND	ND	ND	ND	ND	ND	ND	ND	ND	ND	ND	ND	ND	ND	ND	ND	ND	ND	ND	ND	ND	ND	ND
SEQF1408_00676	K.VHVDEYDVDVIDSQSASK.L	Alkyl hydroperoxide reductase subunit F	Escherichia	coli	0157:H7 str. Sakai	0157:H7 str. Sakai	Unassigned	574	Yes	ND	ND	ND	ND	ND	ND	ND	11	1	ND	ND	ND	ND	ND	ND	ND	ND	ND	ND	ND	ND	ND	ND	ND	ND	ND	ND	ND	ND	ND	ND	ND	ND	ND	ND	ND	ND	ND	ND	ND
SEQF1429_03311	K.VHVDEYDVDVIDSQSASK.L	Alkyl hydroperoxide reductase subunit F	Escherichia	coli	C str. ATCC 8739	C str. ATCC 8739	Unassigned	574	Yes	ND	ND	ND	ND	ND	ND	ND	11	1	ND	ND	ND	ND	ND	ND	ND	ND	ND	ND	ND	ND	ND	ND	ND	ND	ND	ND	ND	ND	ND	ND	ND	ND	ND	ND	ND	ND	ND	ND	ND
SEQF1430_00597	K.VHVDEYDVDVIDSQSASK.L	Alkyl hydroperoxide reductase subunit F	Escherichia	coli	APEC O1	APEC O1	Unassigned	574	Yes	ND	ND	ND	ND	ND	ND	ND	11	1	ND	ND	ND	ND	ND	ND	ND	ND	ND	ND	ND	ND	ND	ND	ND	ND	ND	ND	ND	ND	ND	ND	ND	ND	ND	ND	ND	ND	ND	ND	ND
SEQF1433_00641	K.VHVDEYDVDVIDSQSASK.L	Alkyl hydroperoxide reductase subunit F	Escherichia	coli	536	536	Unassigned	574	Yes	ND	ND	ND	ND	ND	ND	ND	11	1	ND	ND	ND	ND	ND	ND	ND	ND	ND	ND	ND	ND	ND	ND	ND	ND	ND	ND	ND	ND	ND	ND	ND	ND	ND	ND	ND	ND	ND	ND	ND
SEQF1503_00612	K.VHVDEYDVDVIDSQSASK.L	Alkyl hydroperoxide reductase subunit F	Escherichia	coli	BL21(DE3)	BL21(DE3)	Unassigned	574	Yes	ND	ND	ND	ND	ND	ND	ND	11	1	ND	ND	ND	ND	ND	ND	ND	ND	ND	ND	ND	ND	ND	ND	ND	ND	ND	ND	ND	ND	ND	ND	ND	ND	ND	ND	ND	ND	ND	ND	ND
SEQF1504_00586	K.VHVDEYDVDVIDSQSASK.L	Alkyl hydroperoxide reductase subunit F	Escherichia	coli	str. K-12 substr. DH10B	str. K-12 substr. DH10B	Unassigned	574	Yes	ND	ND	ND	ND	ND	ND	ND	11	1	ND	ND	ND	ND	ND	ND	ND	ND	ND	ND	ND	ND	ND	ND	ND	ND	ND	ND	ND	ND	ND	ND	ND	ND	ND	ND	ND	ND	ND	ND	ND
SEQF1504_00700	K.VHVDEYDVDVIDSQSASK.L	Alkyl hydroperoxide reductase subunit F	Escherichia	coli	str. K-12 substr. DH10B	str. K-12 substr. DH10B	Unassigned	574	Yes	ND	ND	ND	ND	ND	ND	ND	11	1	ND	ND	ND	ND	ND	ND	ND	ND	ND	ND	ND	ND	ND	ND	ND	ND	ND	ND	ND	ND	ND	ND	ND	ND	ND	ND	ND	ND	ND	ND	ND
SEQF1507_00489	K.VHVDEYDVDVIDSQSASK.L	Alkyl hydroperoxide reductase subunit F	Escherichia	coli	O157:H7 str. EC4042	O157:H7 str. EC4042	Unassigned	574	Yes	ND	ND	ND	ND	ND	ND	ND	11	1	ND	ND	ND	ND	ND	ND	ND	ND	ND	ND	ND	ND	ND	ND	ND	ND	ND	ND	ND	ND	ND	ND	ND	ND	ND	ND	ND	ND	ND	ND	ND
SEQF1508_01340	K.VHVDEYDVDVIDSQSASK.L	Alkyl hydroperoxide reductase subunit F	Escherichia	coli	O157:H7 str. EC4045	O157:H7 str. EC4045	Unassigned	574	Yes	ND	ND	ND	ND	ND	ND	ND	11	1	ND	ND	ND	ND	ND	ND	ND	ND	ND	ND	ND	ND	ND	ND	ND	ND	ND	ND	ND	ND	ND	ND	ND	ND	ND	ND	ND	ND	ND	ND	ND
SEQF1509_05066	K.VHVDEYDVDVIDSQSASK.L	Alkyl hydroperoxide reductase subunit F	Escherichia	coli	O157:H7 str. EC4076	O157:H7 str. EC4076	Unassigned	574	Yes	ND	ND	ND	ND	ND	ND	ND	11	1	ND	ND	ND	ND	ND	ND	ND	ND	ND	ND	ND	ND	ND	ND	ND	ND	ND	ND	ND	ND	ND	ND	ND	ND	ND	ND	ND	ND	ND	ND	ND
SEQF1510_04945	K.VHVDEYDVDVIDSQSASK.L	Alkyl hydroperoxide reductase subunit F	Escherichia	coli	O157:H7 str. EC4113	O157:H7 str. EC4113	Unassigned	574	Yes	ND	ND	ND	ND	ND	ND	ND	11	1	ND	ND	ND	ND	ND	ND	ND	ND	ND	ND	ND	ND	ND	ND	ND	ND	ND	ND	ND	ND	ND	ND	ND	ND	ND	ND	ND	ND	ND	ND	ND
SEQF1511_00680	K.VHVDEYDVDVIDSQSASK.L	Alkyl hydroperoxide reductase subunit F	Escherichia	coli	O157:H7 str. EC4115	O157:H7 str. EC4115	Unassigned	574	Yes	ND	ND	ND	ND	ND	ND	ND	11	1	ND	ND	ND	ND	ND	ND	ND	ND	ND	ND	ND	ND	ND	ND	ND	ND	ND	ND	ND	ND	ND	ND	ND	ND	ND	ND	ND	ND	ND	ND	ND
SEQF1512_03619	K.VHVDEYDVDVIDSQSASK.L	Alkyl hydroperoxide reductase subunit F	Escherichia	coli	O157:H7 str. EC4196	O157:H7 str. EC4196	Unassigned	574	Yes	ND	ND	ND	ND	ND	ND	ND	11	1	ND	ND	ND	ND	ND	ND	ND	ND	ND	ND	ND	ND	ND	ND	ND	ND	ND	ND	ND	ND	ND	ND	ND	ND	ND	ND	ND	ND	ND	ND	ND
SEQF1513_04848	K.VHVDEYDVDVIDSQSASK.L	Alkyl hydroperoxide reductase subunit F	Escherichia	coli	O157:H7 str. EC4206	O157:H7 str. EC4206	Unassigned	574	Yes	ND	ND	ND	ND	ND	ND	ND	11	1	ND	ND	ND	ND	ND	ND	ND	ND	ND	ND	ND	ND	ND	ND	ND	ND	ND	ND	ND	ND	ND	ND	ND	ND	ND	ND	ND	ND	ND	ND	ND
SEQF1514_04581	K.VHVDEYDVDVIDSQSASK.L	Alkyl hydroperoxide reductase subunit F	Escherichia	coli	O157:H7 str. EC4401	O157:H7 str. EC4401	Unassigned	574	Yes	ND	ND	ND	ND	ND	ND	ND	11	1	ND	ND	ND	ND	ND	ND	ND	ND	ND	ND	ND	ND	ND	ND	ND	ND	ND	ND	ND	ND	ND	ND	ND	ND	ND	ND	ND	ND	ND	ND	ND
SEQF1515_01869	K.VHVDEYDVDVIDSQSASK.L	Alkyl hydroperoxide reductase subunit F	Escherichia	coli	O157:H7 str. EC4486	O157:H7 str. EC4486	Unassigned	574	Yes	ND	ND	ND	ND	ND	ND	ND	11	1	ND	ND	ND	ND	ND	ND	ND	ND	ND	ND	ND	ND	ND	ND	ND	ND	ND	ND	ND	ND	ND	ND	ND	ND	ND	ND	ND	ND	ND	ND	ND
SEQF1516_04960	K.VHVDEYDVDVIDSQSASK.L	Alkyl hydroperoxide reductase subunit F	Escherichia	coli	O157:H7 str. EC4501	O157:H7 str. EC4501	Unassigned	574	Yes	ND	ND	ND	ND	ND	ND	ND	11	1	ND	ND	ND	ND	ND	ND	ND	ND	ND	ND	ND	ND	ND	ND	ND	ND	ND	ND	ND	ND	ND	ND	ND	ND	ND	ND	ND	ND	ND	ND	ND
SEQF1517_04960	K.VHVDEYDVDVIDSQSASK.L	Alkyl hydroperoxide reductase subunit F	Escherichia	coli	O157:H7 str. EC4501	O157:H7 str. EC4501	Unassigned	574	Yes	ND	ND	ND	ND	ND	ND	ND	11	1	ND	ND	ND	ND	ND	ND	ND	ND	ND	ND	ND	ND	ND	ND	ND	ND	ND	ND	ND	ND	ND	ND	ND	ND	ND	ND	ND	ND	ND	ND	ND
SEQF1518_04362	K.VHVDEYDVDVIDSQSASK.L	Alkyl hydroperoxide reductase subunit F	Escherichia	coli	O157:H7 str. EC4501	O157:H7 str. EC4501	Unassigned	574	Yes	ND	ND	ND	ND	ND	ND	ND	11	1	ND	ND	ND	ND	ND	ND	ND	ND	ND	ND	ND	ND	ND	ND	ND	ND	ND	ND	ND	ND	ND	ND	ND	ND	ND	ND	ND	ND	ND	ND	ND
SEQF1519_00621	K.VHVDEYDVDVIDSQSASK.L	Alkyl hydroperoxide reductase subunit F	Escherichia	coli	O157:H7 str. EC4501	O157:H7 str. EC4501	Unassigned	574	Yes	ND	ND	ND	ND	ND	ND	ND	11	1	ND	ND	ND	ND	ND	ND	ND	ND	ND	ND	ND	ND	ND	ND	ND	ND	ND	ND	ND	ND	ND	ND	ND	ND	ND	ND	ND	ND	ND	ND	ND
SEQF1572_03222	K.VHVDEYDVDVIDSQSASK.L	Alkyl hydroperoxide reductase subunit F	Escherichia	coli	BL21(DE3)	BL21(DE3)	Unassigned	574	Yes	ND	ND	ND	ND	ND	ND	ND	11	1	ND	ND	ND	ND	ND	ND	ND	ND	ND	ND	ND	ND	ND	ND	ND	ND	ND	ND	ND	ND	ND	ND	ND	ND	ND	ND	ND	ND	ND	ND	ND
SEQF1624_00546	K.VHVDEYDVDVIDSQSASK.L	Alkyl hydroperoxide reductase subunit F	Escherichia	coli	O127:H6 str. E2348/69	O127:H6 str. E2348/69	Unassigned	574	Yes	ND	ND	ND	ND	ND	ND	ND	11	1	ND	ND	ND	ND	ND	ND	ND	ND	ND	ND	ND	ND	ND	ND	ND	ND	ND	ND	ND	ND	ND	ND	ND	ND	ND	ND	ND	ND	ND	ND	ND
SEQF1639_00585	K.VHVDEYDVDVIDSQSASK.L	Alkyl hydroperoxide reductase subunit F	Escherichia	coli	LF82	LF82	Unassigned	574	Yes	ND	ND	ND	ND	ND	ND	ND	11	1	ND	ND	ND	ND	ND	ND	ND	ND	ND	ND	ND	ND	ND	ND	ND	ND	ND	ND	ND	ND	ND	ND	ND	ND	ND	ND	ND	ND	ND	ND	ND
SEQF1710_00665	K.VHVDEYDVDVIDSQSASK.L	Alkyl hydroperoxide reductase subunit F	Escherichia	coli	O111:H- str. 11128	O111:H- str. 11128	Unassigned	574	Yes	ND	ND	ND	ND	ND	ND	ND	11	1	ND	ND	ND	ND	ND	ND	ND	ND	ND	ND	ND	ND	ND	ND	ND	ND	ND	ND	ND	ND	ND	ND	ND	ND	ND	ND	ND	ND	ND	ND	ND
SEQF1711_00709	K.VHVDEYDVDVIDSQSASK.L	Alkyl hydroperoxide reductase subunit F	Escherichia	coli	O26:H11 str. 11368	O26:H11 str. 11368	Unassigned	574	Yes	ND	ND	ND	ND	ND	ND	ND	11	1	ND	ND	ND	ND	ND	ND	ND	ND	ND	ND	ND	ND	ND	ND	ND	ND	ND	ND	ND	ND	ND	ND	ND	ND	ND	ND	ND	ND	ND	ND	ND
SEQF1712_00642	K.VHVDEYDVDVIDSQSASK.L	Alkyl hydroperoxide reductase subunit F	Escherichia	coli	O103:H2 str. 12009	O103:H2 str. 12009	Unassigned	574	Yes	ND	ND	ND	ND	ND	ND	ND	11	1	ND	ND	ND	ND	ND	ND	ND	ND	ND	ND	ND	ND	ND	ND	ND	ND	ND	ND	ND	ND	ND	ND	ND	ND	ND	ND	ND	ND	ND	ND	ND
SEQF1713_00556	K.VHVDEYDVDVIDSQSASK.L	Alkyl hydroperoxide reductase subunit F	Escherichia	coli	BW2952	BW2952	Unassigned	574	Yes	ND	ND	ND	ND	ND	ND	ND	11	1	ND	ND	ND	ND	ND	ND	ND	ND	ND	ND	ND	ND	ND	ND	ND	ND	ND	ND	ND	ND	ND	ND	ND	ND	ND	ND	ND	ND	ND	ND	ND
SEQF1754_02718	K.VHVDEYDVDVIDSQSASK.L	Alkyl hydroperoxide reductase subunit F	Escherichia	coli	83972	83972	Unassigned	574	Yes	ND	ND	ND	ND	ND	ND	ND	11	1	ND	ND	ND	ND	ND	ND	ND	ND	ND	ND	ND	ND	ND	ND	ND	ND	ND	ND	ND	ND	ND	ND	ND	ND	ND	ND	ND	ND	ND	ND	ND
SEQF1247_00687	R.KPSFLITNPGSNQGPR.F	Alkyl hydroperoxide reductase subunit F	Escherichia	coli	O157:H7 str. TW14359	O157:H7 str. TW14359	Unassigned	574	Yes	ND	ND	ND	ND	ND	ND	ND	9	1	ND	ND	ND	ND	ND	ND	ND	ND	ND	ND	ND	ND	ND	ND	ND	ND	ND	ND	ND	ND	ND	ND	ND	ND	ND	ND	ND	ND	ND	ND	ND
SEQF1376_00694	R.KPSFLITNPGSNQGPR.F	Alkyl hydroperoxide reductase subunit F	Escherichia	coli	SE11	SE11	Unassigned	574	Yes	ND	ND	ND	ND	ND	ND	ND	9	1	ND	ND	ND	ND	ND	ND	ND	ND	ND	ND	ND	ND	ND	ND	ND	ND	ND	ND	ND	ND	ND	ND	ND	ND	ND	ND	ND	ND	ND	ND	ND
SEQF1408_00676	R.KPSFLITNPGSNQGPR.F	Alkyl hydroperoxide reductase subunit F	Escherichia	coli	0157:H7 str. Sakai	0157:H7 str. Sakai	Unassigned	574	Yes	ND	ND	ND	ND	ND	ND	ND	9	1	ND	ND	ND	ND	ND	ND	ND	ND	ND	ND	ND	ND	ND	ND	ND	ND	ND	ND	ND	ND	ND	ND	ND	ND	ND	ND	ND	ND	ND	ND	ND
SEQF1429_03311	R.KPSFLITNPGSNQGPR.F	Alkyl hydroperoxide reductase subunit F	Escherichia	coli	C str. ATCC 8739	C str. ATCC 8739	Unassigned	574	Yes	ND	ND	ND	ND	ND	ND	ND	9	1	ND	ND	ND	ND	ND	ND	ND	ND	ND	ND	ND	ND	ND	ND	ND	ND	ND	ND	ND	ND	ND	ND	ND	ND	ND	ND	ND	ND	ND	ND	ND
SEQF1430_00597	R.KPSFLITNPGSNQGPR.F	Alkyl hydroperoxide reductase subunit F	Escherichia	coli	APEC O1	APEC O1	Unassigned	574	Yes	ND	ND	ND	ND	ND	ND	ND	9	1	ND	ND	ND	ND	ND	ND	ND	ND	ND	ND	ND	ND	ND	ND	ND	ND	ND	ND	ND	ND	ND	ND	ND	ND	ND	ND	ND	ND	ND	ND	ND
SEQF1433_00641	R.KPSFLITNPGSNQGPR.F	Alkyl hydroperoxide reductase subunit F	Escherichia	coli	536	536	Unassigned	574	Yes	ND	ND	ND	ND	ND	ND	ND	9	1	ND	ND	ND	ND	ND	ND	ND	ND	ND	ND	ND	ND	ND	ND	ND	ND	ND	ND	ND	ND	ND	ND	ND	ND	ND	ND	ND	ND	ND	ND	ND
SEQF1503_00612	R.KPSFLITNPGSNQGPR.F	Alkyl hydroperoxide reductase subunit F	Escherichia	coli	BL21(DE3)	BL21(DE3)	Unassigned	574	Yes	ND	ND	ND	ND	ND	ND	ND	9	1	ND	ND	ND	ND	ND	ND	ND	ND	ND	ND	ND	ND	ND	ND	ND	ND	ND	ND	ND	ND	ND	ND	ND	ND	ND	ND	ND	ND	ND	ND	ND
SEQF1504_00586	R.KPSFLITNPGSNQGPR.F	Alkyl hydroperoxide reductase subunit F	Escherichia	coli	str. K-12 substr. DH10B	str. K-12 substr. DH10B	Unassigned	574	Yes	ND	ND	ND	ND	ND	ND	ND	9	1	ND	ND	ND	ND	ND	ND	ND	ND	ND	ND	ND	ND	ND	ND	ND	ND	ND	ND	ND	ND	ND	ND	ND	ND	ND	ND	ND	ND	ND	ND	ND
SEQF1504_00700	R.KPSFLITNPGSNQGPR.F	Alkyl hydroperoxide reductase subunit F	Escherichia	coli	str. K-12 substr. DH10B	str. K-12 substr. DH10B	Unassigned	574	Yes	ND	ND	ND	ND	ND	ND	ND	9	1	ND	ND	ND	ND	ND	ND	ND	ND	ND	ND	ND	ND	ND	ND	ND	ND	ND	ND	ND	ND	ND	ND	ND	ND	ND	ND	ND	ND	ND	ND	ND
SEQF1507_00489	R.KPSFLITNPGSNQGPR.F	Alkyl hydroperoxide reductase subunit F	Escherichia	coli	O157:H7 str. EC4042	O157:H7 str. EC4042	Unassigned	574	Yes	ND	ND	ND	ND	ND	ND	ND	9	1	ND	ND	ND	ND	ND	ND	ND	ND	ND	ND	ND	ND	ND	ND	ND	ND	ND	ND	ND	ND	ND	ND	ND	ND	ND	ND	ND	ND	ND	ND	ND
SEQF1508_01340	R.KPSFLITNPGSNQGPR.F	Alkyl hydroperoxide reductase subunit F	Escherichia	coli	O157:H7 str. EC4045	O157:H7 str. EC4045	Unassigned	574	Yes	ND	ND	ND	ND	ND	ND	ND	9	1	ND	ND	ND	ND	ND	ND	ND	ND	ND	ND	ND	ND	ND	ND	ND	ND	ND	ND	ND	ND	ND	ND	ND	ND	ND	ND	ND	ND	ND	ND	ND
SEQF1509_05066	R.KPSFLITNPGSNQGPR.F	Alkyl hydroperoxide reductase subunit F	Escherichia	coli	O157:H7 str. EC4076	O157:H7 str. EC4076	Unassigned	574	Yes	ND	ND	ND	ND	ND	ND	ND	9	1	ND	ND	ND	ND	ND	ND	ND	ND	ND	ND	ND	ND	ND	ND	ND	ND	ND	ND	ND	ND	ND	ND	ND	ND	ND	ND	ND	ND	ND	ND	ND
SEQF1510_04945	R.KPSFLITNPGSNQGPR.F	Alkyl hydroperoxide reductase subunit F	Escherichia	coli	O157:H7 str. EC4113	O157:H7 str. EC4113	Unassigned	574	Yes	ND	ND	ND	ND	ND	ND	ND	9	1	ND	ND	ND	ND	ND	ND	ND	ND	ND	ND	ND	ND	ND	ND	ND	ND	ND	ND	ND	ND	ND	ND	ND	ND	ND	ND	ND	ND	ND	ND	ND
SEQF1511_00680	R.KPSFLITNPGSNQGPR.F	Alkyl hydroperoxide reductase subunit F	Escherichia	coli	O157:H7 str. EC4115	O157:H7 str. EC4115	Unassigned	574	Yes	ND	ND	ND	ND	ND	ND	ND	9	1	ND	ND	ND	ND	ND	ND	ND	ND	ND	ND	ND	ND	ND	ND	ND	ND	ND	ND	ND	ND	ND	ND	ND	ND	ND	ND	ND	ND	ND	ND	ND
SEQF1512_03619	R.KPSFLITNPGSNQGPR.F	Alkyl hydroperoxide reductase subunit F	Escherichia	coli	O157:H7 str. EC4196	O157:H7 str. EC4196	Unassigned	574	Yes	ND	ND	ND	ND	ND	ND	ND	9	1	ND	ND	ND	ND	ND	ND	ND	ND	ND	ND	ND	ND	ND	ND	ND	ND	ND	ND	ND	ND	ND	ND	ND	ND	ND	ND	ND	ND	ND	ND	ND
SEQF1513_04848	R.KPSFLITNPGSNQGPR.F	Alkyl hydroperoxide reductase subunit F	Escherichia	coli	O157:H7 str. EC4206	O157:H7 str. EC4206	Unassigned	574	Yes	ND	ND	ND	ND	ND	ND	ND	9	1	ND	ND	ND	ND	ND	ND	ND	ND	ND	ND	ND	ND	ND	ND	ND	ND	ND	ND	ND	ND	ND	ND	ND	ND	ND	ND	ND	ND	ND	ND	ND
SEQF1514_04581	R.KPSFLITNPGSNQGPR.F	Alkyl hydroperoxide reductase subunit F	Escherichia	coli	O157:H7 str. EC4401	O157:H7 str. EC4401	Unassigned	574	Yes	ND	ND	ND	ND	ND	ND	ND	9	1	ND	ND	ND	ND	ND	ND	ND	ND	ND	ND	ND	ND	ND	ND	ND	ND	ND	ND	ND	ND	ND	ND	ND	ND	ND	ND	ND	ND	ND	ND	ND
[truncated: 3,093 more rows]
[truncated: 14 more columns]
