# Supplementary material for: Oral Microbiome–Derived Proteins in Brain Extracellular Vesicles Circulate and Tie to Specific Dysbiotic and Neuropathological Profiles in Age-Related Dementias
Source: Mol Cell Proteomics. 2025 Nov 17;24(12):101464. doi: 10.1016/j.mcpro.2025.101464 (PMC12757489; doi:10.1016/j.mcpro.2025.101464)
Supplement: Supplemental Dataset S2 [file mmc2.xlsx]

## Sheet: Dataset
Oral microbiome-derived proteins in brain extracellular vesicles circulate and tie to specific dysbiotic and neuropathological profiles in age-related dementias
María Mulet1,2, Jose Antonio Sánchez Milán1,2†, Cristina Lorca1,2†, María Fernández-Rhodes1,2, Ana Adrados-Planell3, María Consuelo Bejarano Castillo4, Laura Saiz5, María-Victoria Mateos-Moreno6, Yoshiki Hase7, Alex Mira3, Alberto Rábano5, Teodoro del Ser5, Raj N. Kalaria7, Anna Lagunas8,9, Mònica Mir8,9,10, Andrés Crespo8,9, Josep Samitier8,9,10, Xavier Gallart-Palau1‡* and Aida Serra1,2‡*
1Biomedical Research Institute of Lleida (IRBLLEIDA) - +Pec Proteomics Research Group (+PPRG) - Neuroscience Area – University Hospital Arnau de Vilanova (HUAV), 80 Av. Rovira Roure, 25198, Lleida, Spain
2Department of Medical Basic Sciences, University of Lleida (UdL), 25198, Lleida, Spain
3Department of Genomics and Health, FISABIO Foundation, Valencia, Spain
4Centro de Salud Argüelles. Servicio Madrileño de Salud.
5Alzheimer's Centre Reina Sofia-CIEN Foundation-ISCIII, Research Platforms, 28031 Madrid, Spain.
6Department of Dental Clinical Specialties, Faculty of Dentistry, Complutense University of Madrid, Madrid, Spain
7Translational and Clinical Research Institute, Campus for Ageing and Vitality, Newcastle University, Newcastle upon Tyne, NE4 5PL, UK.
8Networking Biomedical Research Center in Bioengineering, Biomaterials and Nanomedicine (CIBER-BBN), 08028 Barcelona, Spain.
9Nanobioengineering group, Institute for Bioengineering of Catalonia (IBEC) Barcelona Institute of Science and Technology (BIST), 12 Baldiri Reixac 15-21, Barcelona 08028, Spain.
10Department of Electronics and Biomedical engineering, University of Barcelona, Martí i Franquès 1, 08028 Barcelona, Spain.
Jose Antonio Sánchez Milán and Cristina Lorca contributed equally.
‡Xavier Gallart-Palau and Aida Serra are joint senior authors.
Supplementary dataset: Proteome characterization of complemetary whole brain tissues (WB) free of brain extracellular vesicles (bEVs). List of molecular features identified from WB by LC-MS/MS. Three replicates were analyzed (A, B and C) for all study groups (age-matched controls (C), vascular dementia (VaD), early AD (AD3), and three advanced AD stages (AD4, AD5 and AD6).
* indicates data obtained from the Human Oral Microbiome Database. # in Protein Accessions indicates the proteins and microorganisms that can be found in all study groups. **Yes in the column unique peptide indicates that the identity of this protein was verified by the indentification of a unique peptide, as a peptide sequence that is exclusively present in the sequence of this protein.
							C			VaD			AD3			AD4			AD5			AD6
Protein	Peptide	Protein identity	Genus*	Species*	Habitat*	Unique	A	B	C	A	B	C	A	B	C	A	B	C	A	B	C	A	B	C
SEQF2847_01100	R.G(+229.16)GGSIINMSSVASSVK(+229.16).G	2-keto-3-deoxy-L-fuconate dehydrogenase	Klebsiella	aerogenes	Unassigned	Yes	0	60802	55076	0	56130	56312	0	56128	79418	0	65467	99203	0	64877	69535	0	42026	50421
SEQF2169_02615	R.G(+229.16)GGSIINMSSVASSVK(+229.16).G	2-keto-3-deoxy-L-fuconate dehydrogenase	Pseudomonas	fluorescens	Unassigned	Yes	0	60802	55076	0	56130	56312	0	56128	79418	0	65467	99203	0	64877	69535	0	42026	50421
SEQF3076_05112	N.G(+229.16)GGSIINMSSVASSVK(+229.16).G	2-keto-3-deoxy-L-fuconate dehydrogenase	Pseudomonas	luteola	Unassigned	Yes	0	60802	55076	0	56130	56312	0	56128	79418	0	65467	99203	0	64877	69535	0	42026	50421
SEQF1485_02783	K.V(+229.16)PAINVNDSVTK(+229.16).S	Adenosylhomocysteinase	Acinetobacter	baumannii	Unassigned	Yes	3253400	8413700	6307000	3682300	7528900	5273700	3211300	8775200	5757100	3197500	8571500	5672400	3293700	8873600	7280500	2410400	7346900	4215400
SEQF2916_02301	K.V(+229.16)PAINVNDSVTK(+229.16).S	Adenosylhomocysteinase	Acinetobacter	johnsonii	Unassigned	Yes	3253400	8413700	6307000	3682300	7528900	5273700	3211300	8775200	5757100	3197500	8571500	5672400	3293700	8873600	7280500	2410400	7346900	4215400
SEQF2884_01658	K.V(+229.16)PAINVNDSVTK(+229.16).S	Adenosylhomocysteinase	Acinetobacter	lwoffii	Unassigned	Yes	3253400	8413700	6307000	3682300	7528900	5273700	3211300	8775200	5757100	3197500	8571500	5672400	3293700	8873600	7280500	2410400	7346900	4215400
SEQF2864_01188	K.V(+229.16)PAINVNDSVTK(+229.16).S	Adenosylhomocysteinase	Acinetobacter	radioresistens	Unassigned	Yes	3253400	8413700	6307000	3682300	7528900	5273700	3211300	8775200	5757100	3197500	8571500	5672400	3293700	8873600	7280500	2410400	7346900	4215400
SEQF2848_00122	K.V(+229.16)PAINVNDSVTK(+229.16).S	Adenosylhomocysteinase	Micavibrio	aeruginosavorus	Unassigned	Yes	3253400	8413700	6307000	3682300	7528900	5273700	3211300	8775200	5757100	3197500	8571500	5672400	3293700	8873600	7280500	2410400	7346900	4215400
SEQF2167_00440	K.V(+229.16)PAINVNDSVTK(+229.16).S	Adenosylhomocysteinase	Pseudomonas	aeruginosa	Unassigned	Yes	3253400	8413700	6307000	3682300	7528900	5273700	3211300	8775200	5757100	3197500	8571500	5672400	3293700	8873600	7280500	2410400	7346900	4215400
SEQF2696_00465	K.V(+229.16)PAINVNDSVTK(+229.16).S	Adenosylhomocysteinase	Pseudomonas	aeruginosa	Unassigned	Yes	3253400	8413700	6307000	3682300	7528900	5273700	3211300	8775200	5757100	3197500	8571500	5672400	3293700	8873600	7280500	2410400	7346900	4215400
SEQF2697_00459	K.V(+229.16)PAINVNDSVTK(+229.16).S	Adenosylhomocysteinase	Pseudomonas	aeruginosa	Unassigned	Yes	3253400	8413700	6307000	3682300	7528900	5273700	3211300	8775200	5757100	3197500	8571500	5672400	3293700	8873600	7280500	2410400	7346900	4215400
SEQF1992_04086	K.V(+229.16)PAINVNDSVTK(+229.16).S	Adenosylhomocysteinase	Pseudomonas	aeruginosa	Unassigned	Yes	3253400	8413700	6307000	3682300	7528900	5273700	3211300	8775200	5757100	3197500	8571500	5672400	3293700	8873600	7280500	2410400	7346900	4215400
SEQF2193_00424	K.V(+229.16)PAINVNDSVTK(+229.16).S	Adenosylhomocysteinase	Pseudomonas	aeruginosa	Unassigned	Yes	3253400	8413700	6307000	3682300	7528900	5273700	3211300	8775200	5757100	3197500	8571500	5672400	3293700	8873600	7280500	2410400	7346900	4215400
SEQF2168_05796	K.V(+229.16)PAINVNDSVTK(+229.16).S	Adenosylhomocysteinase	Pseudomonas	aeruginosa	Unassigned	Yes	3253400	8413700	6307000	3682300	7528900	5273700	3211300	8775200	5757100	3197500	8571500	5672400	3293700	8873600	7280500	2410400	7346900	4215400
SEQF2695_03416	K.V(+229.16)PAINVNDSVTK(+229.16).S	Adenosylhomocysteinase	Pseudomonas	otitidis	Unassigned	Yes	3253400	8413700	6307000	3682300	7528900	5273700	3211300	8775200	5757100	3197500	8571500	5672400	3293700	8873600	7280500	2410400	7346900	4215400
SEQF2352_04233	K.V(+229.16)PAINVNDSVTK(+229.16).S	Adenosylhomocysteinase	Pseudomonas	pseudoalcaligenes	Unassigned	Yes	3253400	8413700	6307000	3682300	7528900	5273700	3211300	8775200	5757100	3197500	8571500	5672400	3293700	8873600	7280500	2410400	7346900	4215400
SEQF2513_00194	K.V(+229.16)PAINVNDSVTK(+229.16).S	Adenosylhomocysteinase	Pseudomonas	stutzeri	Unassigned	Yes	3253400	8413700	6307000	3682300	7528900	5273700	3211300	8775200	5757100	3197500	8571500	5672400	3293700	8873600	7280500	2410400	7346900	4215400
SEQF2521_00352	K.V(+229.16)PAINVNDSVTK(+229.16).S	Adenosylhomocysteinase	Pseudomonas	stutzeri	Unassigned	Yes	3253400	8413700	6307000	3682300	7528900	5273700	3211300	8775200	5757100	3197500	8571500	5672400	3293700	8873600	7280500	2410400	7346900	4215400
SEQF2170_04011	K.V(+229.16)PAINVNDSVTK(+229.16).S	Adenosylhomocysteinase	Pseudomonas	stutzeri	Unassigned	Yes	3253400	8413700	6307000	3682300	7528900	5273700	3211300	8775200	5757100	3197500	8571500	5672400	3293700	8873600	7280500	2410400	7346900	4215400
SEQF2171_04179	K.V(+229.16)PAINVNDSVTK(+229.16).S	Adenosylhomocysteinase	Pseudomonas	stutzeri	Unassigned	Yes	3253400	8413700	6307000	3682300	7528900	5273700	3211300	8775200	5757100	3197500	8571500	5672400	3293700	8873600	7280500	2410400	7346900	4215400
SEQF2803_00643	L.V(+229.16)PAINVNDSVTK(+229.16).S	Adenosylhomocysteinase	Stenotrophomonas	nitritireducens	Unassigned	Yes	3253400	8413700	6307000	3682300	7528900	5273700	3211300	8775200	5757100	3197500	8571500	5672400	3293700	8873600	7280500	2410400	7346900	4215400
SEQF2738_02286	L.V(+229.16)PAINVNDSVTK(+229.16).S	Adenosylhomocysteinase	Tannerella	forsythia	Oral	Yes	3253400	8413700	6307000	3682300	7528900	5273700	3211300	8775200	5757100	3197500	8571500	5672400	3293700	8873600	7280500	2410400	7346900	4215400
SEQF2807_02149	L.V(+229.16)PAINVNDSVTK(+229.16).S	Adenosylhomocysteinase	Tannerella	sp. HMT 286	Oral	Yes	3253400	8413700	6307000	3682300	7528900	5273700	3211300	8775200	5757100	3197500	8571500	5672400	3293700	8873600	7280500	2410400	7346900	4215400
SEQF3068_01103	L.V(+229.16)PAINVNDSVTK(+229.16).S	Adenosylhomocysteinase	Tannerella	sp. HMT 287	Oral	Yes	3253400	8413700	6307000	3682300	7528900	5273700	3211300	8775200	5757100	3197500	8571500	5672400	3293700	8873600	7280500	2410400	7346900	4215400
SEQF3069_02149	L.V(+229.16)PAINVNDSVTK(+229.16).S	Adenosylhomocysteinase	Tannerella	sp. HMT 288	Oral	Yes	3253400	8413700	6307000	3682300	7528900	5273700	3211300	8775200	5757100	3197500	8571500	5672400	3293700	8873600	7280500	2410400	7346900	4215400
SEQF2638_00994	L.V(+229.16)PAINVNDSVTK(+229.16).S	Adenosylhomocysteinase	Tannerella	sp. HMT 289	Oral	Yes	3253400	8413700	6307000	3682300	7528900	5273700	3211300	8775200	5757100	3197500	8571500	5672400	3293700	8873600	7280500	2410400	7346900	4215400
SEQF2636_02709	L.V(+229.16)PAINVNDSVTK(+229.16).S	Adenosylhomocysteinase	Tannerella	sp. HMT 290	Oral	Yes	3253400	8413700	6307000	3682300	7528900	5273700	3211300	8775200	5757100	3197500	8571500	5672400	3293700	8873600	7280500	2410400	7346900	4215400
SEQF2637_01447	L.V(+229.16)PAINVNDSVTK(+229.16).S	Adenosylhomocysteinase	Tannerella	sp. HMT 291	Oral	Yes	3253400	8413700	6307000	3682300	7528900	5273700	3211300	8775200	5757100	3197500	8571500	5672400	3293700	8873600	7280500	2410400	7346900	4215400
SEQF2637_01450	L.V(+229.16)PAINVNDSVTK(+229.16).S	Adenosylhomocysteinase	Tannerella	sp. HMT 292	Oral	Yes	3253400	8413700	6307000	3682300	7528900	5273700	3211300	8775200	5757100	3197500	8571500	5672400	3293700	8873600	7280500	2410400	7346900	4215400
SEQF2637_01456	L.V(+229.16)PAINVNDSVTK(+229.16).S	Adenosylhomocysteinase	Tannerella	sp. HMT 293	Oral	Yes	3253400	8413700	6307000	3682300	7528900	5273700	3211300	8775200	5757100	3197500	8571500	5672400	3293700	8873600	7280500	2410400	7346900	4215400
SEQF2637_01453	L.V(+229.16)PAINVNDSVTK(+229.16).S	Adenosylhomocysteinase	Tannerella	sp. HMT 294	Oral	Yes	3253400	8413700	6307000	3682300	7528900	5273700	3211300	8775200	5757100	3197500	8571500	5672400	3293700	8873600	7280500	2410400	7346900	4215400
SEQF2634_02271	L.V(+229.16)PAINVNDSVTK(+229.16).S	Adenosylhomocysteinase	Tannerella	sp. HMT 295	Oral	Yes	3253400	8413700	6307000	3682300	7528900	5273700	3211300	8775200	5757100	3197500	8571500	5672400	3293700	8873600	7280500	2410400	7346900	4215400
SEQF2635_01829	L.V(+229.16)PAINVNDSVTK(+229.16).S	Adenosylhomocysteinase	Tannerella	sp. HMT 296	Oral	Yes	3253400	8413700	6307000	3682300	7528900	5273700	3211300	8775200	5757100	3197500	8571500	5672400	3293700	8873600	7280500	2410400	7346900	4215400
SEQF3104_00410	L.V(+229.16)PAINVNDSVTK(+229.16).S	Adenosylhomocysteinase	Tannerella	sp. HMT 297	Oral	Yes	3253400	8413700	6307000	3682300	7528900	5273700	3211300	8775200	5757100	3197500	8571500	5672400	3293700	8873600	7280500	2410400	7346900	4215400
SEQF2056_02839	K.K(+229.16)(+229.16)GSITSVQAIYVPADDLTDPAPAAS(+44.01)FAHLDATTVLSR.D	ATP synthase subunit beta	Brevundimonas	diminuta	Unassigned	Yes	2123900	2219700	2565900	2969900	3160200	3080700	3395600	3897900	3620600	2586900	3110800	2706200	1657400	1938800	2047800	1547100	1351200	1580300
SEQF2673_03658	R.T(+229.16)REGNDLYHEMIESGVNK(+229.16)LGGGE(+43.04)GSK(+229.16).A	ATP synthase subunit beta	Ochrobactrum	anthropi	Unassigned	Yes	716400	0	0	2070000	0	0	1316600	0	0	1972000	0	0	752940	0	0	739860	0	0
SEQF2673_03658	R.L(+229.16)VLEVAQHLGEDTVR.T	ATP synthase subunit beta	Ochrobactrum	anthropi	Unassigned	Yes	60839	0	0	50562	0	0	57660	0	0	50261	0	0	49722	0	0	30202	0	0
SEQF2673_03658	R.L(+229.16)VLEVAQHLGEDTVR(+54.01).T	ATP synthase subunit beta	Ochrobactrum	anthropi	Unassigned	Yes	52053	0	99870	64271	0	88031	79907	0	164270	69976	0	102020	68380	0	130850	38630	0	99296
SEQF2673_03658	R.E(+229.16)GNDLYHEMIESGVNK(+229.16)LGGGE(+43.04)GSK(+229.16).A	ATP synthase subunit beta	Ochrobactrum	anthropi	Unassigned	Yes	0	587030	0	0	585030	0	0	931610	0	0	664060	0	0	484810	0	0	448730	0
SEQF2673_03658	K.G(+229.16)SITSVQAIYVPADDLTDPAPATSFAHLDATTVLSRSI(+43.04).A	ATP synthase subunit beta	Ochrobactrum	anthropi	Unassigned	Yes	0	0	396530	0	0	404840	0	0	502020	0	0	384520	0	0	260800	0	0	248620
SEQF2673_03658	K.G(+229.16)SITSVQAIYVPADDLTDPAPATSFAHLD(+43.04)ATTVLSRSI.A	ATP synthase subunit beta	Ochrobactrum	anthropi	Unassigned	Yes	685780	0	0	749160	0	0	1059300	0	0	700370	0	0	523330	0	0	442160	0	0
SEQF2867_00695	T.S(+229.16)IQAVYVPADDLTDPAPATTFAHLDATTVLSR.A	ATP synthase subunit beta	Paracoccus	yeei	Unassigned	Yes	170810	96236	119540	161750	123160	132750	247870	130990	161350	251670	124080	149310	208210	109050	113950	155800	69276	105940
SEQF2867_00695	S.I(+229.16)QAVYVPADDLTDPAPATTFAHLDATTVLSR.A	ATP synthase subunit beta	Paracoccus	yeei	Unassigned	Yes	191460	304510	118400	240790	410700	152130	243010	475010	160660	245730	440240	162470	184200	317740	118940	134680	228920	99216
SEQF2867_00695	N.G(+229.16)SITSIQAVYVPADDLTDPAPATTFAHLDATTVLSR.A	ATP synthase subunit beta	Paracoccus	yeei	Unassigned	Yes	288840	95445	125000	329370	95321	96651	313200	117270	120530	329850	119970	109060	361360	76795	91566	260080	60624	67476
SEQF1734_00981	K.D(+229.16)RPHIVVGTPGR.M	ATP-dependent RNA helicase CshA	Enterococcus	casseliflavus	Unassigned	Yes	0	0	81310	0	0	112670	0	0	71118	0	0	107790	0	0	137380	0	0	80129
SEQF1961_01033	K.D(+229.16)RPHIVVGTPGR.M	ATP-dependent RNA helicase CshA	Enterococcus	casseliflavus	Unassigned	Yes	0	0	81310	0	0	112670	0	0	71118	0	0	107790	0	0	137380	0	0	80129
SEQF2549_00409	K.D(+229.16)RPHIVVGTPGR.M	ATP-dependent RNA helicase CshA	Enterococcus	casseliflavus	Unassigned	Yes	0	0	81310	0	0	112670	0	0	71118	0	0	107790	0	0	137380	0	0	80129
SEQF2417_01929	K.D(+229.16)RPHIVVGTPGR.M	ATP-dependent RNA helicase CshA	Enterococcus	durans	Unassigned	Yes	0	0	81310	0	0	112670	0	0	71118	0	0	107790	0	0	137380	0	0	80129
SEQF2484_00193	K.D(+229.16)RPHIVVGTPGR.M	ATP-dependent RNA helicase CshA	Enterococcus	durans	Unassigned	Yes	0	0	81310	0	0	112670	0	0	71118	0	0	107790	0	0	137380	0	0	80129
SEQF2534_01751	K.D(+229.16)RPHIVVGTPGR.M	ATP-dependent RNA helicase CshA	Enterococcus	durans	Unassigned	Yes	0	0	81310	0	0	112670	0	0	71118	0	0	107790	0	0	137380	0	0	80129
SEQF1495_00599	K.D(+229.16)RPHIVVGTPGR.L	ATP-dependent RNA helicase CshA	Enterococcus	faecalis	Unassigned	Yes	0	0	81310	0	0	112670	0	0	71118	0	0	107790	0	0	137380	0	0	80129
SEQF1449_02010	K.D(+229.16)RPHIVVGTPGR.L	ATP-dependent RNA helicase CshA	Enterococcus	faecalis	Unassigned	Yes	0	0	81310	0	0	112670	0	0	71118	0	0	107790	0	0	137380	0	0	80129
SEQF1080_00835	K.D(+229.16)RPHIVVGTPGR.L	ATP-dependent RNA helicase CshA	Enterococcus	faecalis	Unassigned	Yes	0	0	81310	0	0	112670	0	0	71118	0	0	107790	0	0	137380	0	0	80129
SEQF1751_02756	K.D(+229.16)RPHIVVGTPGR.L	ATP-dependent RNA helicase CshA	Enterococcus	faecalis	Unassigned	Yes	0	0	81310	0	0	112670	0	0	71118	0	0	107790	0	0	137380	0	0	80129
SEQF2278_01197	K.D(+229.16)RPHIVVGTPGR.L	ATP-dependent RNA helicase CshA	Enterococcus	faecalis	Unassigned	Yes	0	0	81310	0	0	112670	0	0	71118	0	0	107790	0	0	137380	0	0	80129
SEQF1736_01246	K.D(+229.16)RPHIVVGTPGR.L	ATP-dependent RNA helicase CshA	Enterococcus	faecalis	Unassigned	Yes	0	0	81310	0	0	112670	0	0	71118	0	0	107790	0	0	137380	0	0	80129
SEQF1752_01264	K.D(+229.16)RPHIVVGTPGR.L	ATP-dependent RNA helicase CshA	Enterococcus	faecalis	Unassigned	Yes	0	0	81310	0	0	112670	0	0	71118	0	0	107790	0	0	137380	0	0	80129
SEQF2019_02086	K.D(+229.16)RPHIVVGTPGR.M	ATP-dependent RNA helicase CshA	Enterococcus	italicus	Unassigned	Yes	0	0	81310	0	0	112670	0	0	71118	0	0	107790	0	0	137380	0	0	80129
SEQF2060_02555	K.D(+229.16)RPHIVVGTPGR.M	ATP-dependent RNA helicase CshA	Enterococcus	saccharolyticus	Unassigned	Yes	0	0	81310	0	0	112670	0	0	71118	0	0	107790	0	0	137380	0	0	80129
SEQF2533_00212	K.D(+229.16)RPHIVVGTPGR.M	ATP-dependent RNA helicase CshA	Enterococcus	saccharolyticus	Unassigned	Yes	0	0	81310	0	0	112670	0	0	71118	0	0	107790	0	0	137380	0	0	80129
SEQF1260_00283	K.D(+229.16)RPHIVVGTPGR.L	ATP-dependent RNA helicase CshA	Leptotrichia	buccalis	Oral	Yes	0	0	81310	0	0	112670	0	0	71118	0	0	107790	0	0	137380	0	0	80129
SEQF2570_01059	R.I(+229.16)VNEPTAAALAYGLDK(+229.16)TDK(+229.16)D.E	Chaperone protein DnaK	Lactococcus	lactis	Oral	Yes	4903800	6499200	6922500	5982400	7305900	7207500	7448900	10695000	10756000	7391800	10618000	10484000	4430700	6760700	6585900	4552400	6625500	6934600
SEQF2473_00970	R.I(+229.16)VNEPTAAALAYGLDK(+229.16)TDK(+229.16)D.E	Chaperone protein DnaK	Lactococcus	lactis	Oral	Yes	4903800	6499200	6922500	5982400	7305900	7207500	7448900	10695000	10756000	7391800	10618000	10484000	4430700	6760700	6585900	4552400	6625500	6934600
SEQF2561_00818	R.I(+229.16)VNEPTAAALAYGLDK(+229.16)TDK(+229.16)D.E	Chaperone protein DnaK	Lactococcus	lactis	Oral	Yes	4903800	6499200	6922500	5982400	7305900	7207500	7448900	10695000	10756000	7391800	10618000	10484000	4430700	6760700	6585900	4552400	6625500	6934600
SEQF2560_01538	R.I(+229.16)VNEPTAAALAYGLDK(+229.16)TDK(+229.16)D.E	Chaperone protein DnaK	Lactococcus	lactis	Oral	Yes	4903800	6499200	6922500	5982400	7305900	7207500	7448900	10695000	10756000	7391800	10618000	10484000	4430700	6760700	6585900	4552400	6625500	6934600
SEQF2764_06369	M.D(+229.16)GK(+42.01)EPK(+229.16)VIENAEGAR.T	Chaperone protein DnaK	Mesorhizobium	japonicum	Unassigned	Yes	18259	0	0	27494	0	0	26966	0	0	14884	0	0	27717	0	0	13232	0	0
SEQF2763_05644	M.D(+229.16)GK(+42.01)EPK(+229.16)VIENAEGAR.T	Chaperone protein DnaK	Mesorhizobium	japonicum	Unassigned	Yes	18259	0	0	27494	0	0	26966	0	0	14884	0	0	27717	0	0	13232	0	0
SEQF1289_00010	R.I(+229.16)INEPTAAALAYGLDR.E	Chaperone protein DnaK	Proteus	mirabilis	Unassigned	Yes	8758600	8653700	7846900	9506900	9443100	10480000	12306000	11751000	11908000	12722000	12680000	12646000	10235000	9398200	8826900	8908700	7981100	7238500
SEQF1289_00010	R.I(+229.16)INE(+21.98)PTAAALAYGLDR.E	Chaperone protein DnaK	Proteus	mirabilis	Unassigned	Yes	2787100	3481600	0	3322200	4292100	0	4116300	4714100	0	4180800	4887200	0	3751500	4788400	0	2952200	4020500	0
SEQF2394_02584	R.I(+229.16)INEPTAAALAYGLDR.E	Chaperone protein DnaK	Proteus	mirabilis	Unassigned	Yes	8758600	8653700	7846900	9506900	9443100	10480000	12306000	11751000	11908000	12722000	12680000	12646000	10235000	9398200	8826900	8908700	7981100	7238500
SEQF2394_02584	R.I(+229.16)INE(+21.98)PTAAALAYGLDR.E	Chaperone protein DnaK	Proteus	mirabilis	Unassigned	Yes	2787100	3481600	0	3322200	4292100	0	4116300	4714100	0	4180800	4887200	0	3751500	4788400	0	2952200	4020500	0
SEQF2393_03237	R.I(+229.16)INEPTAAALAYGLDR.E	Chaperone protein DnaK	Proteus	mirabilis	Unassigned	Yes	8758600	8653700	7846900	9506900	9443100	10480000	12306000	11751000	11908000	12722000	12680000	12646000	10235000	9398200	8826900	8908700	7981100	7238500
SEQF2393_03237	R.I(+229.16)INE(+21.98)PTAAALAYGLDR.E	Chaperone protein DnaK	Proteus	mirabilis	Unassigned	Yes	2787100	3481600	0	3322200	4292100	0	4116300	4714100	0	4180800	4887200	0	3751500	4788400	0	2952200	4020500	0
SEQF2572_00176	R.I(+229.16)INEPTAAALAYGLDR.E	Chaperone protein DnaK	Proteus	mirabilis	Unassigned	Yes	8758600	8653700	7846900	9506900	9443100	10480000	12306000	11751000	11908000	12722000	12680000	12646000	10235000	9398200	8826900	8908700	7981100	7238500
SEQF2572_00176	R.I(+229.16)INE(+21.98)PTAAALAYGLDR.E	Chaperone protein DnaK	Proteus	mirabilis	Unassigned	Yes	2787100	3481600	0	3322200	4292100	0	4116300	4714100	0	4180800	4887200	0	3751500	4788400	0	2952200	4020500	0
SEQF2889_01405	R.I(+229.16)INEPTAAALAYGLDK(+229.16)EV.G	Chaperone protein DnaK	Serratia	marcescens	Unassigned	Yes	1429200	1572500	1132400	3149000	2705500	2663000	4957700	3749000	3454800	4371500	3554100	3076500	2392900	2196800	2105800	2946400	2473500	2368500
SEQF2127_02167	H.D(+229.16)K(+229.16)PHVNVGTIGHVDHGK(+229.16).T	Elongation factor Tu	Mobiluncus	mulieris	Unassigned	Yes	0	0	1629700	0	0	1206500	0	0	1404400	0	0	1138100	0	0	1393200	0	0	885130
SEQF1784_01101	H.D(+229.16)K(+229.16)PHVNVGTIGHVDHGK(+229.16).T	Elongation factor Tu	Mobiluncus	mulieris	Unassigned	Yes	0	0	1629700	0	0	1206500	0	0	1404400	0	0	1138100	0	0	1393200	0	0	885130
SEQF2128_00645	H.D(+229.16)K(+229.16)PHVNVGTIGHVDHGK(+229.16).T	Elongation factor Tu	Mobiluncus	mulieris	Unassigned	Yes	0	0	1629700	0	0	1206500	0	0	1404400	0	0	1138100	0	0	1393200	0	0	885130
SEQF1785_00999	H.D(+229.16)K(+229.16)PHVNVGTIGHVDHGK(+229.16).T	Elongation factor Tu	Mobiluncus	mulieris	Unassigned	Yes	0	0	1629700	0	0	1206500	0	0	1404400	0	0	1138100	0	0	1393200	0	0	885130
SEQF2889_01173	K.L(+229.16)YVYSSGSVEAQK(+229.16).L	Enolase-phosphatase E1	Serratia	marcescens	Unassigned	Yes	721580	1003900	626390	874730	920170	736030	847700	967950	759480	832040	945490	731360	647210	878660	586860	573060	732280	501320
SEQF2902_00643	K.Y(+229.16)VVVTAVTPTPLGEGK(+229.16).T	Formate--tetrahydrofolate ligase	Cutibacterium	granulosum	Unassigned	Yes	282670	216470	410100	270400	277330	369050	312770	215320	475850	349830	261060	447720	222400	246320	341590	143190	161300	272170
SEQF2411_03026	R.S(+229.16)GLGELILPENEPGSSIMPGK(+229.16).V	Fumarate hydratase class II	Afipia	broomeae	Unassigned	Yes	8431100	8486600	7283800	8395900	9881000	8800000	10259000	10836000	9329400	9697700	10116000	8585900	7346800	7629600	6466700	5983900	6165300	4966400
SEQF2411_03026	R.S(+229.16)GLGELILPE(+37.95)NEPGSSIMPGK(+229.16).V	Fumarate hydratase class II	Afipia	broomeae	Unassigned	Yes	627210	635990	1101700	626140	607510	891790	782220	739140	1111000	784430	668760	866460	501630	486690	795710	425240	385030	608620
SEQF2838_00435	R.S(+229.16)GIGEILIPENEPGSSIMPGK(+229.16).V	Fumarate hydratase class II	Aggregatibacter	actinomycetemcomitans	Oral	Yes	8431100	8486600	7283800	8395900	9881000	8800000	10259000	10836000	9329400	9697700	10116000	8585900	7346800	7629600	6466700	5983900	6165300	4966400
SEQF2838_00435	R.S(+229.16)GIGEILIPE(+37.95)NEPGSSIMPGK(+229.16).V	Fumarate hydratase class II	Aggregatibacter	actinomycetemcomitans	Oral	Yes	627210	635990	1101700	626140	607510	891790	782220	739140	1111000	784430	668760	866460	501630	486690	795710	425240	385030	608620
SEQF2839_00484	R.S(+229.16)GIGEILIPENEPGSSIMPGK(+229.16).V	Fumarate hydratase class II	Aggregatibacter	actinomycetemcomitans	Oral	Yes	8431100	8486600	7283800	8395900	9881000	8800000	10259000	10836000	9329400	9697700	10116000	8585900	7346800	7629600	6466700	5983900	6165300	4966400
SEQF2839_00484	R.S(+229.16)GIGEILIPE(+37.95)NEPGSSIMPGK(+229.16).V	Fumarate hydratase class II	Aggregatibacter	actinomycetemcomitans	Oral	Yes	627210	635990	1101700	626140	607510	891790	782220	739140	1111000	784430	668760	866460	501630	486690	795710	425240	385030	608620
SEQF2837_01772	R.S(+229.16)GIGEILIPENEPGSSIMPGK(+229.16).V	Fumarate hydratase class II	Aggregatibacter	actinomycetemcomitans	Oral	Yes	8431100	8486600	7283800	8395900	9881000	8800000	10259000	10836000	9329400	9697700	10116000	8585900	7346800	7629600	6466700	5983900	6165300	4966400
SEQF2837_01772	R.S(+229.16)GIGEILIPE(+37.95)NEPGSSIMPGK(+229.16).V	Fumarate hydratase class II	Aggregatibacter	actinomycetemcomitans	Oral	Yes	627210	635990	1101700	626140	607510	891790	782220	739140	1111000	784430	668760	866460	501630	486690	795710	425240	385030	608620
SEQF2836_00482	R.S(+229.16)GIGEILIPENEPGSSIMPGK(+229.16).V	Fumarate hydratase class II	Aggregatibacter	actinomycetemcomitans	Oral	Yes	8431100	8486600	7283800	8395900	9881000	8800000	10259000	10836000	9329400	9697700	10116000	8585900	7346800	7629600	6466700	5983900	6165300	4966400
SEQF2836_00482	R.S(+229.16)GIGEILIPE(+37.95)NEPGSSIMPGK(+229.16).V	Fumarate hydratase class II	Aggregatibacter	actinomycetemcomitans	Oral	Yes	627210	635990	1101700	626140	607510	891790	782220	739140	1111000	784430	668760	866460	501630	486690	795710	425240	385030	608620
SEQF2325_01211	R.S(+229.16)GLGELILPENEPGSSIMPGK(+229.16).V	Fumarate hydratase class II	Bradyrhizobium	elkanii	Unassigned	Yes	8431100	8486600	7283800	8395900	9881000	8800000	10259000	10836000	9329400	9697700	10116000	8585900	7346800	7629600	6466700	5983900	6165300	4966400
SEQF2325_01211	R.S(+229.16)GLGELILPE(+37.95)NEPGSSIMPGK(+229.16).V	Fumarate hydratase class II	Bradyrhizobium	elkanii	Unassigned	Yes	627210	635990	1101700	626140	607510	891790	782220	739140	1111000	784430	668760	866460	501630	486690	795710	425240	385030	608620
SEQF2487_07294	R.S(+229.16)GLGELILPENEPGSSIMPGK(+229.16).V	Fumarate hydratase class II	Bradyrhizobium	elkanii	Unassigned	Yes	8431100	8486600	7283800	8395900	9881000	8800000	10259000	10836000	9329400	9697700	10116000	8585900	7346800	7629600	6466700	5983900	6165300	4966400
SEQF2487_07294	R.S(+229.16)GLGELILPE(+37.95)NEPGSSIMPGK(+229.16).V	Fumarate hydratase class II	Bradyrhizobium	elkanii	Unassigned	Yes	627210	635990	1101700	626140	607510	891790	782220	739140	1111000	784430	668760	866460	501630	486690	795710	425240	385030	608620
SEQF3059_00344	R.S(+229.16)GIGEILIPENEPGSSIMPGK(+229.16).V	Fumarate hydratase class II	Capnocytophaga	sp. HMT 878	Oral	Yes	8431100	8486600	7283800	8395900	9881000	8800000	10259000	10836000	9329400	9697700	10116000	8585900	7346800	7629600	6466700	5983900	6165300	4966400
SEQF3059_00344	R.S(+229.16)GIGEILIPE(+37.95)NEPGSSIMPGK(+229.16).V	Fumarate hydratase class II	Capnocytophaga	sp. HMT 879	Oral	Yes	627210	635990	1101700	626140	607510	891790	782220	739140	1111000	784430	668760	866460	501630	486690	795710	425240	385030	608620
SEQF2615_01805	R.S(+229.16)GIGEILIPENEPGSSIMPGK(+229.16).V	Fumarate hydratase class II	Eikenella	corrodens	Oral	Yes	8431100	8486600	7283800	8395900	9881000	8800000	10259000	10836000	9329400	9697700	10116000	8585900	7346800	7629600	6466700	5983900	6165300	4966400
SEQF2615_01805	R.S(+229.16)GIGEILIPE(+37.95)NEPGSSIMPGK(+229.16).V	Fumarate hydratase class II	Eikenella	corrodens	Oral	Yes	627210	635990	1101700	626140	607510	891790	782220	739140	1111000	784430	668760	866460	501630	486690	795710	425240	385030	608620
SEQF1016_00959	R.S(+229.16)GIGEILIPENEPGSSIMPGK(+229.16).V	Fumarate hydratase class II	Eikenella	corrodens	Oral	Yes	8431100	8486600	7283800	8395900	9881000	8800000	10259000	10836000	9329400	9697700	10116000	8585900	7346800	7629600	6466700	5983900	6165300	4966400
SEQF1016_00959	R.S(+229.16)GIGEILIPE(+37.95)NEPGSSIMPGK(+229.16).V	Fumarate hydratase class II	Eikenella	corrodens	Oral	Yes	627210	635990	1101700	626140	607510	891790	782220	739140	1111000	784430	668760	866460	501630	486690	795710	425240	385030	608620
SEQF2853_00243	R.S(+229.16)GLGELILPENEPGSSIMPGK(+229.16).V	Fumarate hydratase class II	Haematobacter	missouriensis	Unassigned	Yes	8431100	8486600	7283800	8395900	9881000	8800000	10259000	10836000	9329400	9697700	10116000	8585900	7346800	7629600	6466700	5983900	6165300	4966400
SEQF2853_00243	R.S(+229.16)GLGELILPE(+37.95)NEPGSSIMPGK(+229.16).V	Fumarate hydratase class II	Haematobacter	missouriensis	Unassigned	Yes	627210	635990	1101700	626140	607510	891790	782220	739140	1111000	784430	668760	866460	501630	486690	795710	425240	385030	608620
SEQF2997_00803	R.S(+229.16)GIGEILIPENEPGSSIMPGK(+229.16).V	Fumarate hydratase class II	Haemophilus	haemolyticus	Oral	Yes	8431100	8486600	7283800	8395900	9881000	8800000	10259000	10836000	9329400	9697700	10116000	8585900	7346800	7629600	6466700	5983900	6165300	4966400
SEQF2997_00803	R.S(+229.16)GIGEILIPE(+37.95)NEPGSSIMPGK(+229.16).V	Fumarate hydratase class II	Haemophilus	haemolyticus	Oral	Yes	627210	635990	1101700	626140	607510	891790	782220	739140	1111000	784430	668760	866460	501630	486690	795710	425240	385030	608620
SEQF3016_00657	R.S(+229.16)GIGEILIPENEPGSSIMPGK(+229.16).V	Fumarate hydratase class II	Haemophilus	influenzae	Nasal	Yes	8431100	8486600	7283800	8395900	9881000	8800000	10259000	10836000	9329400	9697700	10116000	8585900	7346800	7629600	6466700	5983900	6165300	4966400
SEQF3016_00657	R.S(+229.16)GIGEILIPE(+37.95)NEPGSSIMPGK(+229.16).V	Fumarate hydratase class II	Haemophilus	influenzae	Nasal	Yes	627210	635990	1101700	626140	607510	891790	782220	739140	1111000	784430	668760	866460	501630	486690	795710	425240	385030	608620
SEQF2906_00106	R.S(+229.16)GIGEILIPENEPGSSIMPGK(+229.16).V	Fumarate hydratase class II	Haemophilus	influenzae	Nasal	Yes	8431100	8486600	7283800	8395900	9881000	8800000	10259000	10836000	9329400	9697700	10116000	8585900	7346800	7629600	6466700	5983900	6165300	4966400
SEQF2906_00106	R.S(+229.16)GIGEILIPE(+37.95)NEPGSSIMPGK(+229.16).V	Fumarate hydratase class II	Haemophilus	influenzae	Nasal	Yes	627210	635990	1101700	626140	607510	891790	782220	739140	1111000	784430	668760	866460	501630	486690	795710	425240	385030	608620
SEQF2965_01576	R.S(+229.16)GIGEILIPENEPGSSIMPGK(+229.16).V	Fumarate hydratase class II	Haemophilus	influenzae	Nasal	Yes	8431100	8486600	7283800	8395900	9881000	8800000	10259000	10836000	9329400	9697700	10116000	8585900	7346800	7629600	6466700	5983900	6165300	4966400
SEQF2965_01576	R.S(+229.16)GIGEILIPE(+37.95)NEPGSSIMPGK(+229.16).V	Fumarate hydratase class II	Haemophilus	influenzae	Nasal	Yes	627210	635990	1101700	626140	607510	891790	782220	739140	1111000	784430	668760	866460	501630	486690	795710	425240	385030	608620
SEQF2976_00851	R.S(+229.16)GIGEILIPENEPGSSIMPGK(+229.16).V	Fumarate hydratase class II	Haemophilus	parainfluenzae	Nasal,Oral	Yes	8431100	8486600	7283800	8395900	9881000	8800000	10259000	10836000	9329400	9697700	10116000	8585900	7346800	7629600	6466700	5983900	6165300	4966400
SEQF2976_00851	R.S(+229.16)GIGEILIPE(+37.95)NEPGSSIMPGK(+229.16).V	Fumarate hydratase class II	Haemophilus	parainfluenzae	Nasal,Oral	Yes	627210	635990	1101700	626140	607510	891790	782220	739140	1111000	784430	668760	866460	501630	486690	795710	425240	385030	608620
SEQF2941_00019	R.S(+229.16)GIGEILIPENEPGSSIMPGK(+229.16).V	Fumarate hydratase class II	Haemophilus	parainfluenzae	Nasal,Oral	Yes	8431100	8486600	7283800	8395900	9881000	8800000	10259000	10836000	9329400	9697700	10116000	8585900	7346800	7629600	6466700	5983900	6165300	4966400
SEQF2941_00019	R.S(+229.16)GIGEILIPE(+37.95)NEPGSSIMPGK(+229.16).V	Fumarate hydratase class II	Haemophilus	parainfluenzae	Nasal,Oral	Yes	627210	635990	1101700	626140	607510	891790	782220	739140	1111000	784430	668760	866460	501630	486690	795710	425240	385030	608620
SEQF2966_01680	R.S(+229.16)GIGEILIPENEPGSSIMPGK(+229.16).V	Fumarate hydratase class II	Haemophilus	parainfluenzae	Nasal,Oral	Yes	8431100	8486600	7283800	8395900	9881000	8800000	10259000	10836000	9329400	9697700	10116000	8585900	7346800	7629600	6466700	5983900	6165300	4966400
SEQF2966_01680	R.S(+229.16)GIGEILIPE(+37.95)NEPGSSIMPGK(+229.16).V	Fumarate hydratase class II	Haemophilus	parainfluenzae	Nasal,Oral	Yes	627210	635990	1101700	626140	607510	891790	782220	739140	1111000	784430	668760	866460	501630	486690	795710	425240	385030	608620
SEQF2974_00743	R.S(+229.16)GIGEILIPENEPGSSIMPGK(+229.16).V	Fumarate hydratase class II	Haemophilus	parainfluenzae	Nasal,Oral	Yes	8431100	8486600	7283800	8395900	9881000	8800000	10259000	10836000	9329400	9697700	10116000	8585900	7346800	7629600	6466700	5983900	6165300	4966400
SEQF2974_00743	R.S(+229.16)GIGEILIPE(+37.95)NEPGSSIMPGK(+229.16).V	Fumarate hydratase class II	Haemophilus	parainfluenzae	Nasal,Oral	Yes	627210	635990	1101700	626140	607510	891790	782220	739140	1111000	784430	668760	866460	501630	486690	795710	425240	385030	608620
SEQF3011_01228	R.S(+229.16)GIGEILIPENEPGSSIMPGK(+229.16).V	Fumarate hydratase class II	Haemophilus	parainfluenzae	Nasal,Oral	Yes	8431100	8486600	7283800	8395900	9881000	8800000	10259000	10836000	9329400	9697700	10116000	8585900	7346800	7629600	6466700	5983900	6165300	4966400
SEQF3011_01228	R.S(+229.16)GIGEILIPE(+37.95)NEPGSSIMPGK(+229.16).V	Fumarate hydratase class II	Haemophilus	parainfluenzae	Nasal,Oral	Yes	627210	635990	1101700	626140	607510	891790	782220	739140	1111000	784430	668760	866460	501630	486690	795710	425240	385030	608620
SEQF3022_00758	R.S(+229.16)GIGEILIPENEPGSSIMPGK(+229.16).V	Fumarate hydratase class II	Haemophilus	parainfluenzae	Nasal,Oral	Yes	8431100	8486600	7283800	8395900	9881000	8800000	10259000	10836000	9329400	9697700	10116000	8585900	7346800	7629600	6466700	5983900	6165300	4966400
SEQF3022_00758	R.S(+229.16)GIGEILIPE(+37.95)NEPGSSIMPGK(+229.16).V	Fumarate hydratase class II	Haemophilus	parainfluenzae	Nasal,Oral	Yes	627210	635990	1101700	626140	607510	891790	782220	739140	1111000	784430	668760	866460	501630	486690	795710	425240	385030	608620
SEQF2982_00269	R.S(+229.16)GIGEILIPENEPGSSIMPGK(+229.16).V	Fumarate hydratase class II	Haemophilus	parainfluenzae	Nasal,Oral	Yes	8431100	8486600	7283800	8395900	9881000	8800000	10259000	10836000	9329400	9697700	10116000	8585900	7346800	7629600	6466700	5983900	6165300	4966400
SEQF2982_00269	R.S(+229.16)GIGEILIPE(+37.95)NEPGSSIMPGK(+229.16).V	Fumarate hydratase class II	Haemophilus	parainfluenzae	Nasal,Oral	Yes	627210	635990	1101700	626140	607510	891790	782220	739140	1111000	784430	668760	866460	501630	486690	795710	425240	385030	608620
SEQF2983_00069	R.S(+229.16)GIGEILIPENEPGSSIMPGK(+229.16).V	Fumarate hydratase class II	Haemophilus	parainfluenzae	Nasal,Oral	Yes	8431100	8486600	7283800	8395900	9881000	8800000	10259000	10836000	9329400	9697700	10116000	8585900	7346800	7629600	6466700	5983900	6165300	4966400
SEQF2983_00069	R.S(+229.16)GIGEILIPE(+37.95)NEPGSSIMPGK(+229.16).V	Fumarate hydratase class II	Haemophilus	parainfluenzae	Nasal,Oral	Yes	627210	635990	1101700	626140	607510	891790	782220	739140	1111000	784430	668760	866460	501630	486690	795710	425240	385030	608620
SEQF2918_01094	R.S(+229.16)GIGEILIPENEPGSSIMPGK(+229.16).V	Fumarate hydratase class II	Haemophilus	paraphrohaemolyticus	Oral	Yes	8431100	8486600	7283800	8395900	9881000	8800000	10259000	10836000	9329400	9697700	10116000	8585900	7346800	7629600	6466700	5983900	6165300	4966400
SEQF2918_01094	R.S(+229.16)GIGEILIPE(+37.95)NEPGSSIMPGK(+229.16).V	Fumarate hydratase class II	Haemophilus	paraphrohaemolyticus	Oral	Yes	627210	635990	1101700	626140	607510	891790	782220	739140	1111000	784430	668760	866460	501630	486690	795710	425240	385030	608620
SEQF3061_00066	R.S(+229.16)GIGEILIPENEPGSSIMPGK(+229.16).V	Fumarate hydratase class II	Haemophilus	sp. HMT 036	Oral	Yes	8431100	8486600	7283800	8395900	9881000	8800000	10259000	10836000	9329400	9697700	10116000	8585900	7346800	7629600	6466700	5983900	6165300	4966400
SEQF3061_00066	R.S(+229.16)GIGEILIPE(+37.95)NEPGSSIMPGK(+229.16).V	Fumarate hydratase class II	Haemophilus	sp. HMT 036	Oral	Yes	627210	635990	1101700	626140	607510	891790	782220	739140	1111000	784430	668760	866460	501630	486690	795710	425240	385030	608620
SEQF2869_00451	R.S(+229.16)GIGEILIPENEPGSSIMPGK(+229.16).V	Fumarate hydratase class II	Haemophilus	sp. HMT 036	Oral	Yes	8431100	8486600	7283800	8395900	9881000	8800000	10259000	10836000	9329400	9697700	10116000	8585900	7346800	7629600	6466700	5983900	6165300	4966400
SEQF2869_00451	R.S(+229.16)GIGEILIPE(+37.95)NEPGSSIMPGK(+229.16).V	Fumarate hydratase class II	Haemophilus	sp. HMT 036	Oral	Yes	627210	635990	1101700	626140	607510	891790	782220	739140	1111000	784430	668760	866460	501630	486690	795710	425240	385030	608620
SEQF2867_00812	R.S(+229.16)GLGELILPENEPGSSIMPGK(+229.16).V	Fumarate hydratase class II	Paracoccus	yeei	Unassigned	Yes	8431100	8486600	7283800	8395900	9881000	8800000	10259000	10836000	9329400	9697700	10116000	8585900	7346800	7629600	6466700	5983900	6165300	4966400
SEQF2867_00812	R.S(+229.16)GLGELILPE(+37.95)NEPGSSIMPGK(+229.16).V	Fumarate hydratase class II	Paracoccus	yeei	Unassigned	Yes	627210	635990	1101700	626140	607510	891790	782220	739140	1111000	784430	668760	866460	501630	486690	795710	425240	385030	608620
SEQF2624_03507	R.S(+229.16)GLGELILPENEPGSSIMPGK(+229.16).V	Fumarate hydratase class II	Rhodobacter	capsulatus	Unassigned	Yes	8431100	8486600	7283800	8395900	9881000	8800000	10259000	10836000	9329400	9697700	10116000	8585900	7346800	7629600	6466700	5983900	6165300	4966400
SEQF2624_03507	R.S(+229.16)GLGELILPE(+37.95)NEPGSSIMPGK(+229.16).V	Fumarate hydratase class II	Rhodobacter	capsulatus	Unassigned	Yes	627210	635990	1101700	626140	607510	891790	782220	739140	1111000	784430	668760	866460	501630	486690	795710	425240	385030	608620
SEQF1980_02850	R.S(+229.16)GLGELILPENEPGSSIMPGK(+229.16).V	Fumarate hydratase class II	Rhodobacter	capsulatus	Unassigned	Yes	8431100	8486600	7283800	8395900	9881000	8800000	10259000	10836000	9329400	9697700	10116000	8585900	7346800	7629600	6466700	5983900	6165300	4966400
SEQF1980_02850	R.S(+229.16)GLGELILPE(+37.95)NEPGSSIMPGK(+229.16).V	Fumarate hydratase class II	Rhodobacter	capsulatus	Unassigned	Yes	627210	635990	1101700	626140	607510	891790	782220	739140	1111000	784430	668760	866460	501630	486690	795710	425240	385030	608620
SEQF2621_03098	R.S(+229.16)GLGELILPENEPGSSIMPGK(+229.16).V	Fumarate hydratase class II	Rhodobacter	capsulatus	Unassigned	Yes	8431100	8486600	7283800	8395900	9881000	8800000	10259000	10836000	9329400	9697700	10116000	8585900	7346800	7629600	6466700	5983900	6165300	4966400
SEQF2621_03098	R.S(+229.16)GLGELILPE(+37.95)NEPGSSIMPGK(+229.16).V	Fumarate hydratase class II	Rhodobacter	capsulatus	Unassigned	Yes	627210	635990	1101700	626140	607510	891790	782220	739140	1111000	784430	668760	866460	501630	486690	795710	425240	385030	608620
SEQF2620_03072	R.S(+229.16)GLGELILPENEPGSSIMPGK(+229.16).V	Fumarate hydratase class II	Rhodobacter	capsulatus	Unassigned	Yes	8431100	8486600	7283800	8395900	9881000	8800000	10259000	10836000	9329400	9697700	10116000	8585900	7346800	7629600	6466700	5983900	6165300	4966400
SEQF2620_03072	R.S(+229.16)GLGELILPE(+37.95)NEPGSSIMPGK(+229.16).V	Fumarate hydratase class II	Rhodobacter	capsulatus	Unassigned	Yes	627210	635990	1101700	626140	607510	891790	782220	739140	1111000	784430	668760	866460	501630	486690	795710	425240	385030	608620
SEQF2622_03106	R.S(+229.16)GLGELILPENEPGSSIMPGK(+229.16).V	Fumarate hydratase class II	Rhodobacter	capsulatus	Unassigned	Yes	8431100	8486600	7283800	8395900	9881000	8800000	10259000	10836000	9329400	9697700	10116000	8585900	7346800	7629600	6466700	5983900	6165300	4966400
SEQF2622_03106	R.S(+229.16)GLGELILPE(+37.95)NEPGSSIMPGK(+229.16).V	Fumarate hydratase class II	Rhodobacter	capsulatus	Unassigned	Yes	627210	635990	1101700	626140	607510	891790	782220	739140	1111000	784430	668760	866460	501630	486690	795710	425240	385030	608620
SEQF2623_03289	R.S(+229.16)GLGELILPENEPGSSIMPGK(+229.16).V	Fumarate hydratase class II	Rhodobacter	capsulatus	Unassigned	Yes	8431100	8486600	7283800	8395900	9881000	8800000	10259000	10836000	9329400	9697700	10116000	8585900	7346800	7629600	6466700	5983900	6165300	4966400
SEQF2623_03289	R.S(+229.16)GLGELILPE(+37.95)NEPGSSIMPGK(+229.16).V	Fumarate hydratase class II	Rhodobacter	capsulatus	Unassigned	Yes	627210	635990	1101700	626140	607510	891790	782220	739140	1111000	784430	668760	866460	501630	486690	795710	425240	385030	608620
SEQF2619_02901	R.S(+229.16)GLGELILPENEPGSSIMPGK(+229.16).V	Fumarate hydratase class II	Rhodobacter	capsulatus	Unassigned	Yes	8431100	8486600	7283800	8395900	9881000	8800000	10259000	10836000	9329400	9697700	10116000	8585900	7346800	7629600	6466700	5983900	6165300	4966400
SEQF2619_02901	R.S(+229.16)GLGELILPE(+37.95)NEPGSSIMPGK(+229.16).V	Fumarate hydratase class II	Rhodobacter	capsulatus	Unassigned	Yes	627210	635990	1101700	626140	607510	891790	782220	739140	1111000	784430	668760	866460	501630	486690	795710	425240	385030	608620
SEQF2711_03086	K.V(+229.16)EHQTGP(-27.99)IIWGEPGTNGQHAFYQLIHQGTK(+229.16).I	Glucose-6-phosphate isomerase	Kluyvera	ascorbata	Unassigned	Yes	719690	3314000	3188400	641940	2689400	2739800	849040	3535300	3152900	799690	3091500	3009400	455640	1627100	1126600	425300	1093600	1075200
SEQF2059_00061	K.V(+229.16)ELTPVAIAQGR.Q	Glutathione reductase	Dolosigranulum	pigrum	Nasal	Yes	2126400	0	0	1292800	0	0	1739300	0	0	1639500	0	0	1560000	0	0	1050300	0	0
SEQF3084_01537	R.N(+229.16)IIHGSDSVESAEK(+229.16).E	Nucleoside diphosphate kinase	Staphylococcus	auricularis	Unassigned	Yes	2402800	1495900	2535800	2351400	1386600	2365400	2508100	1409000	2547600	2294500	1292800	2188300	1981500	1366900	2032200	1341800	1069100	1573300
SEQF1295_00770	H.D(+229.16)IGPQAPVHFLVIPK(+229.16).R	Purine nucleoside phosphoramidase	Pseudomonas	aeruginosa	Unassigned	Yes	363790	360530	0	339610	314120	0	402830	284680	0	417500	274100	0	360540	295060	0	297980	170870	0
SEQF1298_00686	H.D(+229.16)IGPQAPVHFLVIPK(+229.16).R	Purine nucleoside phosphoramidase	Pseudomonas	aeruginosa	Unassigned	Yes	363790	360530	0	339610	314120	0	402830	284680	0	417500	274100	0	360540	295060	0	297980	170870	0
SEQF1297_00676	H.D(+229.16)IGPQAPVHFLVIPK(+229.16).R	Purine nucleoside phosphoramidase	Pseudomonas	aeruginosa	Unassigned	Yes	363790	360530	0	339610	314120	0	402830	284680	0	417500	274100	0	360540	295060	0	297980	170870	0
SEQF2697_00684	H.D(+229.16)IGPQAPVHFLVIPK(+229.16).R	Purine nucleoside phosphoramidase	Pseudomonas	aeruginosa	Unassigned	Yes	363790	360530	0	339610	314120	0	402830	284680	0	417500	274100	0	360540	295060	0	297980	170870	0
SEQF1619_00652	H.D(+229.16)IGPQAPVHFLVIPK(+229.16).R	Purine nucleoside phosphoramidase	Pseudomonas	aeruginosa	Unassigned	Yes	363790	360530	0	339610	314120	0	402830	284680	0	417500	274100	0	360540	295060	0	297980	170870	0
SEQF1992_03869	H.D(+229.16)IGPQAPVHFLVIPK(+229.16).R	Purine nucleoside phosphoramidase	Pseudomonas	aeruginosa	Unassigned	Yes	363790	360530	0	339610	314120	0	402830	284680	0	417500	274100	0	360540	295060	0	297980	170870	0
SEQF2696_00697	H.D(+229.16)IGPQAPVHFLVIPK(+229.16).R	Purine nucleoside phosphoramidase	Pseudomonas	aeruginosa	Unassigned	Yes	363790	360530	0	339610	314120	0	402830	284680	0	417500	274100	0	360540	295060	0	297980	170870	0
SEQF2193_00643	H.D(+229.16)IGPQAPVHFLVIPK(+229.16).R	Purine nucleoside phosphoramidase	Pseudomonas	aeruginosa	Unassigned	Yes	363790	360530	0	339610	314120	0	402830	284680	0	417500	274100	0	360540	295060	0	297980	170870	0
SEQF2167_00651	H.D(+229.16)IGPQAPVHFLVIPK(+229.16).R	Purine nucleoside phosphoramidase	Pseudomonas	aeruginosa	Unassigned	Yes	363790	360530	0	339610	314120	0	402830	284680	0	417500	274100	0	360540	295060	0	297980	170870	0
SEQF1991_02521	H.D(+229.16)IGPQAPVHFLVIPK(+229.16).R	Purine nucleoside phosphoramidase	Pseudomonas	aeruginosa	Unassigned	Yes	363790	360530	0	339610	314120	0	402830	284680	0	417500	274100	0	360540	295060	0	297980	170870	0
SEQF2168_05577	H.D(+229.16)IGPQAPVHFLVIPK(+229.16).R	Purine nucleoside phosphoramidase	Pseudomonas	aeruginosa	Unassigned	Yes	363790	360530	0	339610	314120	0	402830	284680	0	417500	274100	0	360540	295060	0	297980	170870	0
SEQF2695_03628	H.D(+229.16)IGPQAPVHFLVIPK(+229.16).R	Purine nucleoside phosphoramidase	Pseudomonas	otitidis	Unassigned	Yes	363790	360530	0	339610	314120	0	402830	284680	0	417500	274100	0	360540	295060	0	297980	170870	0
SEQF2160_01192	K.I(+229.16)IVDTYGGRASHGGGAFSGK(+229.16).D	S-adenosylmethionine synthase	Porphyromonas	asaccharolytica	Oral	Yes	0	0	100680	0	0	57200	0	0	87292	0	0	86216	0	0	66260	0	0	44459
SEQF2145_01076	K.I(+229.16)IVDTYGGRASHGGGAFSGK(+229.16).D	S-adenosylmethionine synthase	Porphyromonas	asaccharolytica	Oral	Yes	0	0	100680	0	0	57200	0	0	87292	0	0	86216	0	0	66260	0	0	44459
SEQF1064_01751	K.I(+229.16)IVDTYGGRASHGGGAFSGK(+229.16).D	S-adenosylmethionine synthase	Porphyromonas	gingivalis	Oral	Yes	0	0	100680	0	0	57200	0	0	87292	0	0	86216	0	0	66260	0	0	44459
SEQF2392_00753	K.I(+229.16)IVDTYGGRASHGGGAFSGK(+229.16).D	S-adenosylmethionine synthase	Porphyromonas	gingivalis	Oral	Yes	0	0	100680	0	0	57200	0	0	87292	0	0	86216	0	0	66260	0	0	44459
SEQF2741_01773	K.I(+229.16)IVDTYGGRASHGGGAFSGK(+229.16).D	S-adenosylmethionine synthase	Porphyromonas	gingivalis	Oral	Yes	0	0	100680	0	0	57200	0	0	87292	0	0	86216	0	0	66260	0	0	44459
SEQF2740_00100	K.I(+229.16)IVDTYGGRASHGGGAFSGK(+229.16).D	S-adenosylmethionine synthase	Porphyromonas	gingivalis	Oral	Yes	0	0	100680	0	0	57200	0	0	87292	0	0	86216	0	0	66260	0	0	44459
SEQF2507_00157	K.I(+229.16)IVDTYGGRASHGGGAFSGK(+229.16).D	S-adenosylmethionine synthase	Porphyromonas	gingivalis	Oral	Yes	0	0	100680	0	0	57200	0	0	87292	0	0	86216	0	0	66260	0	0	44459
SEQF2742_01717	K.I(+229.16)IVDTYGGRASHGGGAFSGK(+229.16).D	S-adenosylmethionine synthase	Porphyromonas	gingivalis	Oral	Yes	0	0	100680	0	0	57200	0	0	87292	0	0	86216	0	0	66260	0	0	44459
SEQF2797_01812	K.I(+229.16)IVDTYGGRASHGGGAFSGK(+229.16).D	S-adenosylmethionine synthase	Porphyromonas	gingivalis	Oral	Yes	0	0	100680	0	0	57200	0	0	87292	0	0	86216	0	0	66260	0	0	44459
SEQF2616_01927	K.I(+229.16)IVDTYGGRASHGGGAFSGK(+229.16).D	S-adenosylmethionine synthase	Porphyromonas	gingivalis	Oral	Yes	0	0	100680	0	0	57200	0	0	87292	0	0	86216	0	0	66260	0	0	44459
SEQF2743_01555	K.I(+229.16)IVDTYGGRASHGGGAFSGK(+229.16).D	S-adenosylmethionine synthase	Porphyromonas	gingivalis	Oral	Yes	0	0	100680	0	0	57200	0	0	87292	0	0	86216	0	0	66260	0	0	44459
SEQF2458_01614	K.I(+229.16)IVDTYGGRASHGGGAFSGK(+229.16).D	S-adenosylmethionine synthase	Porphyromonas	gingivalis	Oral	Yes	0	0	100680	0	0	57200	0	0	87292	0	0	86216	0	0	66260	0	0	44459
SEQF2355_01950	K.I(+229.16)IVDTYGGRASHGGGAFSGK(+229.16).D	S-adenosylmethionine synthase	Porphyromonas	gingivalis	Oral	Yes	0	0	100680	0	0	57200	0	0	87292	0	0	86216	0	0	66260	0	0	44459
SEQF2798_01710	K.I(+229.16)IVDTYGGRASHGGGAFSGK(+229.16).D	S-adenosylmethionine synthase	Porphyromonas	gingivalis	Oral	Yes	0	0	100680	0	0	57200	0	0	87292	0	0	86216	0	0	66260	0	0	44459
SEQF2356_00616	K.I(+229.16)IVDTYGGRASHGGGAFSGK(+229.16).D	S-adenosylmethionine synthase	Porphyromonas	gingivalis	Oral	Yes	0	0	100680	0	0	57200	0	0	87292	0	0	86216	0	0	66260	0	0	44459
SEQF2799_01554	K.I(+229.16)IVDTYGGRASHGGGAFSGK(+229.16).D	S-adenosylmethionine synthase	Porphyromonas	gingivalis	Oral	Yes	0	0	100680	0	0	57200	0	0	87292	0	0	86216	0	0	66260	0	0	44459
SEQF2366_00007	K.I(+229.16)IVDTYGGRASHGGGAFSGK(+229.16).D	S-adenosylmethionine synthase	Porphyromonas	gingivalis	Oral	Yes	0	0	100680	0	0	57200	0	0	87292	0	0	86216	0	0	66260	0	0	44459
SEQF2457_00387	K.I(+229.16)IVDTYGGRASHGGGAFSGK(+229.16).D	S-adenosylmethionine synthase	Porphyromonas	gingivalis	Oral	Yes	0	0	100680	0	0	57200	0	0	87292	0	0	86216	0	0	66260	0	0	44459
SEQF1538_01778	K.I(+229.16)IVDTYGGRASHGGGAFSGK(+229.16).D	S-adenosylmethionine synthase	Porphyromonas	gingivalis	Oral	Yes	0	0	100680	0	0	57200	0	0	87292	0	0	86216	0	0	66260	0	0	44459
SEQF1975_00148	K.I(+229.16)IVDTYGGRASHGGGAFSGK(+229.16).D	S-adenosylmethionine synthase	Porphyromonas	gingivalis	Oral	Yes	0	0	100680	0	0	57200	0	0	87292	0	0	86216	0	0	66260	0	0	44459
SEQF2447_01504	K.I(+229.16)IVDTYGGRASHGGGAFSGK(+229.16).D	S-adenosylmethionine synthase	Porphyromonas	gingivalis	Oral	Yes	0	0	100680	0	0	57200	0	0	87292	0	0	86216	0	0	66260	0	0	44459
SEQF1796_01209	K.I(+229.16)IVDTYGGRASHGGGAFSGK(+229.16).D	S-adenosylmethionine synthase	Porphyromonas	uenonis	Oral	Yes	0	0	100680	0	0	57200	0	0	87292	0	0	86216	0	0	66260	0	0	44459
SEQF2674_02021	K.I(+229.16)IVDTYGGRASHGGGAFSGK(+229.16).D	S-adenosylmethionine synthase	Porphyromonas	uenonis	Oral	Yes	0	0	100680	0	0	57200	0	0	87292	0	0	86216	0	0	66260	0	0	44459
SEQF1688_01348	K.I(+229.16)IVDTYGGSARHGGGAFSGK(+229.16).D	S-adenosylmethionine synthase	Rothia	aeria	Oral	Yes	51229	62556	0	28270	43143	0	52209	63316	0	45127	58120	0	32824	43843	0	25323	30342	0
SEQF1901_00293	K.I(+229.16)IVDTYGGSARHGGGAFSGK(+229.16).D	S-adenosylmethionine synthase	Rothia	aeria	Oral	Yes	51229	62556	0	28270	43143	0	52209	63316	0	45127	58120	0	32824	43843	0	25323	30342	0
SEQF1925_01979	K.I(+229.16)IVDTYGGSARHGGGAFSGK(+229.16).D	S-adenosylmethionine synthase	Rothia	dentocariosa	Oral	Yes	51229	62556	0	28270	43143	0	52209	63316	0	45127	58120	0	32824	43843	0	25323	30342	0
SEQF1994_00368	K.I(+229.16)IVDTYGGSARHGGGAFSGK(+229.16).D	S-adenosylmethionine synthase	Rothia	dentocariosa	Oral	Yes	51229	62556	0	28270	43143	0	52209	63316	0	45127	58120	0	32824	43843	0	25323	30342	0
SEQF1039_00195	K.I(+229.16)IVDTYGGSARHGGGAFSGK(+229.16).D	S-adenosylmethionine synthase	Rothia	mucilaginosa	Oral	Yes	51229	62556	0	28270	43143	0	52209	63316	0	45127	58120	0	32824	43843	0	25323	30342	0
SEQF2197_01073	K.I(+229.16)IVDTYGGSARHGGGAFSGK(+229.16).D	S-adenosylmethionine synthase	Rothia	mucilaginosa	Oral	Yes	51229	62556	0	28270	43143	0	52209	63316	0	45127	58120	0	32824	43843	0	25323	30342	0
SEQF1724_01007	K.I(+229.16)IVDTYGGSARHGGGAFSGK(+229.16).D	S-adenosylmethionine synthase	Rothia	mucilaginosa	Oral	Yes	51229	62556	0	28270	43143	0	52209	63316	0	45127	58120	0	32824	43843	0	25323	30342	0
SEQF1287_01846	K.T(+229.16)ATPEQAQEVHAFIR(-.98).G	Triosephosphate isomerase	Enterococcus	faecalis	Oral	Yes	10737000	2603800	828160	7899600	1444000	531590	4529200	1223100	409970	6234700	1369500	477390	4976400	1105700	494680	4543900	815950	297270
SEQF2581_01978	K.T(+229.16)ATPEQAQEVHAFIR(-.98).G	Triosephosphate isomerase	Leptotrichia	hofstadii	Oral	Yes	10737000	2603800	828160	7899600	1444000	531590	4529200	1223100	409970	6234700	1369500	477390	4976400	1105700	494680	4543900	815950	297270
SEQF1601_02696	K.T(+229.16)ATPEQAQEVHAFIR(-.98).G	Triosephosphate isomerase	Leptotrichia	hofstadii	Oral	Yes	10737000	2603800	828160	7899600	1444000	531590	4529200	1223100	409970	6234700	1369500	477390	4976400	1105700	494680	4543900	815950	297270
SEQF2501_01712	K.T(+229.16)ATPEQAQEVHAFIR(-.98).G	Triosephosphate isomerase	Leptotrichia	shahii	Oral	Yes	10737000	2603800	828160	7899600	1444000	531590	4529200	1223100	409970	6234700	1369500	477390	4976400	1105700	494680	4543900	815950	297270
SEQF2444_00707	K.T(+229.16)ATPEQAQEVHAFIR(-.98).G	Triosephosphate isomerase	Leptotrichia	sp._HMT_215	Oral	Yes	10737000	2603800	828160	7899600	1444000	531590	4529200	1223100	409970	6234700	1369500	477390	4976400	1105700	494680	4543900	815950	297270
SEQF2452_00298	K.T(+229.16)ATPEQAQEVHAFIR(-.98).G	Triosephosphate isomerase	Leptotrichia	sp._HMT_225	Oral	Yes	10737000	2603800	828160	7899600	1444000	531590	4529200	1223100	409970	6234700	1369500	477390	4976400	1105700	494680	4543900	815950	297270
SEQF2353_00308	K.T(+229.16)ATPEQAQEVHAFIR(-.98).G	Triosephosphate isomerase	Leptotrichia	sp._HMT_879	Oral	Yes	10737000	2603800	828160	7899600	1444000	531590	4529200	1223100	409970	6234700	1369500	477390	4976400	1105700	494680	4543900	815950	297270
