# Supplementary material for: Oral Microbiome–Derived Proteins in Brain Extracellular Vesicles Circulate and Tie to Specific Dysbiotic and Neuropathological Profiles in Age-Related Dementias
Source: Mol Cell Proteomics. 2025 Nov 17;24(12):101464. doi: 10.1016/j.mcpro.2025.101464 (PMC12757489; doi:10.1016/j.mcpro.2025.101464)
Supplement: Supplemental Tables [file mmc3.xlsx]

## Sheet: Supp. Table 2
Oral microbiome-derived proteins in brain extracellular vesicles circulate and tie to specific dysbiotic and neuropathological profiles in age-related dementias
María Mulet1,2, Jose Antonio Sánchez Milán1,2†, Cristina Lorca1,2†, María Fernández-Rhodes1,2, Ana Adrados-Planell3, María Consuelo Bejarano Castillo4, Laura Saiz5, María-Victoria Mateos-Moreno6, Yoshiki Hase7, Alex Mira3, Alberto Rábano5, Teodoro del Ser5, Raj N. Kalaria7, Anna Lagunas8,9, Mònica Mir8,9,10, Andrés Crespo8,9, Josep Samitier8,9,10, Xavier Gallart-Palau1‡* and Aida Serra1,2‡*
1Biomedical Research Institute of Lleida (IRBLLEIDA) - +Pec Proteomics Research Group (+PPRG) - Neuroscience Area – University Hospital Arnau de Vilanova (HUAV), 80 Av. Rovira Roure, 25198, Lleida, Spain
2Department of Medical Basic Sciences, University of Lleida (UdL), 25198, Lleida, Spain
3Department of Genomics and Health, FISABIO Foundation, Valencia, Spain
4Centro de Salud Argüelles. Servicio Madrileño de Salud.
5Alzheimer's Centre Reina Sofia-CIEN Foundation-ISCIII, Research Platforms, 28031 Madrid, Spain.
6Department of Dental Clinical Specialties, Faculty of Dentistry, Complutense University of Madrid, Madrid, Spain
7Translational and Clinical Research Institute, Campus for Ageing and Vitality, Newcastle University, Newcastle upon Tyne, NE4 5PL, UK.
8Networking Biomedical Research Center in Bioengineering, Biomaterials and Nanomedicine (CIBER-BBN), 08028 Barcelona, Spain.
9Nanobioengineering group, Institute for Bioengineering of Catalonia (IBEC) Barcelona Institute of Science and Technology (BIST), 12 Baldiri Reixac 15-21, Barcelona 08028, Spain.
10Department of Electronics and Biomedical engineering, University of Barcelona, Martí i Franquès 1, 08028 Barcelona, Spain.
Jose Antonio Sánchez Milán and Cristina Lorca contributed equally.
‡Xavier Gallart-Palau and Aida Serra are joint senior authors.
Supplementary Table 2. Relation of Gram-negative and Gram-positive microorganisms that potentially produce MdP in bEVs found in all groups of subjects.
Microorganisms	GRAM
Afipia broomeae	Gramnegative
Aggregatibacter actinomycetemcomitans	Gramnegative
Aggregatibacter paraphrophilus	Gramnegative
Aggregatibacter sp. HMT 458	Gramnegative
Agrobacterium tumefaciens	Gramnegative
Atopobium rimae	Grampositive
Bradyrhizobium elkanii	Gramnegative
Brevundimonas diminuta	Gramnegative
Campylobacter sputorum	Gramnegative
Campylobacter ureolyticus	Gramnegative
Cutibacterium acnes	Grampositive
Dialister invisus	Gramnegative
Haemophilus parainfluenzae	Gramnegative
Haemophilus pittmaniae	Gramnegative
Lactobacillus salivarius	Grampositive
Lactococcus lactis	Grampositive
Micavibrio aeruginosavorus	Gramnegative
Mycobacterium leprae	Grampositive
Mycobacterium neoaurum	Grampositive
Mycobacterium tuberculosis	Grampositive
Ochrobactrum anthropi	Gramnegative
Porphyrobacter tepidarius	Gramnegative
Proteus mirabilis	Gramnegative
Saccharibacteria (TM7) [G-7] bacterium HMT 989	Grampositive
Sneathia sanguinegens	Grampositive
Staphylococcus auricularis	Grampositive
Stenotrophomonas nitritireducens	Gramnegative
Streptococcus cristatus clade 578	Grampositive
Streptococcus infantis clade 431	Grampositive
Streptococcus salivarius	Grampositive
Tannerella forsythia	Gramnegative
Tannerella sp. HMT 286	Gramnegative
Tannerella sp. HMT 808	Gramnegative

## Sheet: Supp. Table 3
Supplementary Table 3. Habitat and pathogenicity from the microorganisms that potentially produce MdP in bEVs found in all groups of subjects. Superscripts refers to literature from which this information was retrieved.
Microorganism	Habitat	Pathogenicity
Afipia broomeae	Others[1]	Opportunistic[2]
Aggregatibacter actinomycetemcomitans	Oral[3]	Opportunistic[3]
Aggregatibacter paraphrophilus	Oral[4]	Opportunistic[5]
Aggregatibacter sp. oral taxon 458 str.	Oral[6]	Opportunistic[6]
Agrobacterium tumefaciens	Others[7]	Disease Associated[8]
Atopobium rimae	Oral[9]	Opportunistic[9, 10]
Bradyrhizobium elkanii	Others[7]	Health Associated[7]
Brevundimonas diminuta	Oral[11, 12]	Disease Associated[11, 12]
Campylobacter sputorum	Oral[13]	Opportunistic[13, 14]
Campylobacter ureolyticus	Others[15]	Health Associated[15]
Cutibacterium acnes	Oral[16]	Opportunistic[16, 17]
Dialister invisus	Oral[18]	Disease Associated[18]
Haemophilus parainfluenzae	Oral[19]	Health Associated[19]
Haemophilus pittmaniae	Oral[20]	Health Associated[20]
Lactobacillus salivarius	Oral[21]	Health Associated[21]
Lactococcus lactis	Oral[22]	Health Associated[22]
Micavibrio aeruginosavorus	Others[23]	Health Associated[23]
Mycobacterium leprae	Others[24]	Disease Associated[24]
Mycobacterium neoaurum	Oral[25]	Opportunistic[25]
Mycobacterium tuberculosis	Others[26]	Disease Associated[26]
Ochrobactrum anthropi	Others[27]	Opportunistic[27]
Porphyrobacter tepidarius	Oral[12]	Disease Associated[12]
Proteus mirabilis	Oral[28]	Disease Associated[29]
Saccharibacteria (TM7) [G-7] bacterium HMT 989	Oral[30]	Health Associated[30]
Sneathia sanguinegens	Oral[31]	Health Associated[31]
Staphylococcus auricularis	Oral[32]	Health Associated[33]
Stenotrophomonas nitritireducens	Oral[34]	Health Associated[35]
Streptococcus cristatus clade 578	Oral[36]	Health Associated[36]
Streptococcus infantis clade 431	Oral[37]	Health Associated[37]
Streptococcus salivarius	Oral[38]	Health Associated[38]
Tannerella forsythia	Oral[35]	Disease Associated[35]
Tannerella sp. HMT 286	Oral[39]	Disease Associated[40]
Tannerella sp. HMT 808	Oral[41]	Disease Associated[41]

## Sheet: Supp. Table 4
Supplementary Table 4. Peptide intensities identified using the entire and restricted databases for significant peptides across age-matched controls, AD3, and AD4 groups.
						C									AD3									AD4
						1			2			3			1			2			3			1			2			3
Protein Accession	Genus	Species	Protein identity	Analysis	Peptide	A	B	C	A	B	C	A	B	C	A	B	C	A	B	C	A	B	C	A	B	C	A	B	C	A	B	C
SEQF2169_02615	Pseudomonas	fluorescens	2-keto-3-deoxy-L-fuconate dehydrogenase	Entire DB	R.GGGSIINMSSVASSVK.G	ND	ND	ND	1	1	1	ND	ND	ND	2	1	2	ND	ND	ND	ND	ND	ND	2	2	3	ND	ND	ND	ND	ND	ND
SEQF2169_02615	Pseudomonas	fluorescens	2-keto-3-deoxy-L-fuconate dehydrogenase	Restricted DB	R.GGGSIINMSSVASSVK.G	ND	ND	ND	1	1	1	ND	ND	ND	1	1	1	ND	ND	ND	1	1	1	1	2	2	ND	ND	ND	ND	ND	ND
SEQF2738_02286	Tannerella	forsythia	Adenosylhomocysteinase	Entire DB	L.VPAINVNDSVTK.S	17	16	17	4	3	2	ND	1	ND	4	10	10	5	4	ND	ND	ND	ND	3	3	3	ND	ND	ND	3	2	2
SEQF2738_02286	Tannerella	forsythia	Adenosylhomocysteinase	Restricted DB	L.VPAINVNDSVTK.S	18	19	19	ND	3	ND	ND	ND	ND	4	8	7	5	8	ND	ND	ND	ND	3	3	3	2	2	3	3	2	2
SEQF1980_02995	Rhodobacter	capsulatus	ATP synthase subunit beta	Entire DB	R.IPSAVGYQPTLAT(+79.97)DMGALQER.I	ND	ND	ND	ND	ND	ND	ND	ND	ND	1	1	ND	2	ND	ND	ND	ND	ND	1	ND	ND	1	ND	2	ND	1	ND
SEQF1980_02995	Rhodobacter	capsulatus	ATP synthase subunit beta	Restricted DB	R.IPSAVGYQPTLAT(+79.97)DMGALQER.I	ND	ND	ND	2	ND	ND	ND	ND	ND	ND	ND	ND	ND	ND	ND	ND	ND	ND	ND	ND	ND	ND	ND	ND	ND	ND	ND
SEQF2824_02325	Aggregatibacter	actinomycetemcomitans	Chaperone protein DnaK	Entire DB	L.ATN(+.98)GDTHLGGEDFDNR.I	ND	ND	ND	2	2	1	ND	ND	ND	ND	1	1	1	ND	ND	ND	ND	ND	1	1	ND	ND	ND	ND	2	1	1
SEQF2824_02325	Aggregatibacter	actinomycetemcomitans	Chaperone protein DnaK	Restricted DB	L.ATN(+.98)GDTHLGGEDFDNR.I	ND	ND	ND	2	2	2	ND	ND	ND	ND	1	1	1	1	ND	2	2	2	1	1	ND	ND	ND	ND	ND	ND	ND
SEQF2775_01592	Haemophilus	pittmaniae	Chaperone protein DnaK	Entire DB	R.IINEPTAAALAYGLDK.G	13	13	11	9	12	12	ND	1	ND	3	4	3	7	ND	ND	ND	ND	ND	7	4	5	1	4	ND	4	3	1
SEQF2775_01592	Haemophilus	pittmaniae	Chaperone protein DnaK	Restricted DB	R.IINEPTAAALAYGLDK.G	15	14	12	9	11	13	ND	1	ND	3	2	3	3	6	ND	7	6	5	7	4	4	1	1	ND	ND	ND	ND
SEQF1295_00794	Pseudomonas	aeruginosa	Elongation factor Tu	Entire DB	R.AGENVGILLR.G	2	1	2	ND	ND	ND	ND	ND	ND	1	1	ND	ND	ND	ND	ND	ND	ND	1	1	2	2	3	1	2	2	ND
SEQF1295_00794	Pseudomonas	aeruginosa	Elongation factor Tu	Restricted DB	R.AGENVGILLR.G	1	1	2	ND	ND	ND	ND	ND	ND	ND	ND	ND	ND	ND	ND	ND	ND	ND	ND	ND	ND	2	ND	ND	ND	ND	ND
SEQF1179_00687	Chlamydophila	pneumoniae	Elongation factor Tu	Entire DB	R.AGENVGLLLR.G	ND	ND	ND	ND	ND	ND	ND	ND	ND	1	1	ND	ND	ND	ND	ND	ND	ND	1	1	2	2	3	1	ND	ND	ND
SEQF1179_00687	Chlamydophila	pneumoniae	Elongation factor Tu	Restricted DB	R.AGENVGLLLR.G	1	1	2	ND	ND	ND	ND	ND	ND	ND	ND	ND	ND	ND	ND	ND	ND	ND	ND	ND	ND	2	ND	ND	ND	ND	ND
SEQF2902_00643	Cutibacterium	granulosum	Formate--tetrahydrofolate ligase	Entire DB	K.YVVVTAVTPTPLGEGK.T	3	1	ND	1	1	1	ND	ND	ND	2	2	1	1	ND	ND	ND	ND	ND	ND	ND	ND	ND	ND	ND	ND	ND	ND
SEQF2902_00643	Cutibacterium	granulosum	Formate--tetrahydrofolate ligase	Restricted DB	K.YVVVTAVTPTPLGEGK.T	4	5	5	1	1	1	ND	ND	ND	1	1	1	1	2	ND	ND	ND	ND	ND	ND	ND	ND	ND	ND	ND	ND	ND
SEQF1433_04041	Escherichia	coli	Thioredoxin 1	Entire DB	K.LNIDQNPGTAPK.Y	2	ND	1	ND	ND	ND	ND	ND	ND	ND	ND	ND	ND	ND	ND	ND	ND	ND	ND	ND	ND	ND	ND	ND	ND	ND	ND
SEQF1433_04041	Escherichia	coli	Thioredoxin 1	Restricted DB	K.LNIDQNPGTAPK.Y	ND	5	ND	ND	ND	ND	ND	ND	ND	ND	ND	ND	ND	ND	ND	ND	ND	ND	ND	ND	ND	ND	ND	ND	ND	ND	ND

## Sheet: Supp. Table 5
Supplementary Table 5. Protein coverage of confidently identified peptides using the entire and restricted databases across age-matched controls, AD3, and AD4 groups.
Protein	Microorganism	Coverage Entire db (%)	Coverage Restricted db (%)	Mean Entire db	Mean Restricted db	Diff_absolute Mean	Diff_relative Mean (%)
2-keto-3-deoxy-L-fuconate dehydrogenase	Pseudomonas fluorescens	6.50407	6.50407	6.50407	6.50407	0	0
	Klebsiella aerogenes	6.50407	6.50407
2-methylcitrate dehydratase (2-methyl-trans-aconitate forming)	Prevotella dentalis	2.08877	2.08877	2.08877	2.08877	0	0
ATP synthase subunit beta	Rhodobacter capsulatus	15.678	19.2797	15.678	19.2797	3.60169	22.973
Chaperone protein DnaK	Lactococcus lactis	5.60132	5.60132	5.01895	5.37011	0.351162	6.99672
	Aggregatibacter actinomycetemcomitans	6.63507	6.63507
	Actinomyces massiliensis	2.57649	2.57649
	Actinomyces sp.	2.64026	2.64026
	Aggregatibacter aphrophilus	4.86322	4.86322
	Aggregatibacter sp. HMT58str.	5.05529	5.05529
	Campylobacter sputorum	7.02875	5.1118
	Campylobacter ureolyticus	6.99523	5.0874
	Corynebacterium coyleae	2.62295	4.59016
	Enterococcus faecalis	3.28407	9.68801
	Haemophilus parainfluenzae	5.06329	5.06329
	Haemophilus pittmaniae	6.63507	6.63507
	Lancefieldella rimae	5.03937	6.92913
	Mycobacterium neoaurum	4.37601	6.32091
	Parascardovia denticolens	6.36943	6.6879
	Proteus mirabilis	3.43214	4.68019
	Scardovia inopinata	6.36943	6.6879
	Scardovia wiggsiae	5.6962	4.1139
	Streptococcus cristatus	4.92611	6.23974
	Streptococcus intermedius	5.2459	2.62295
	Streptococcus thermophilus	4.94234	4.94234

## Sheet: Supp. Table 6
Supplementary Table 6. Additional peptides linked to restricted database validation.
Protein	Microorganism	New peptides
ATP synthase subunit beta	Rhodobacter capsulatus	F.AHLDATTVLSR.A
		I.YPAVDPLDSTSR.I
		R.AISELGIYPAVDPLDSTSR.I
		R.FTQAGSEVSALLGR.I
		R.IPSAVGYQP.T
Chaperone protein DnaK	Enterococcus faecalis	K.AAIEANDIEQMKAK.R
		K.DLGTQKEQTITIKSSSGLSDDEIER.M
	Lancefieldella rimae	E.PTAAALAYGLDKK.D
		I.TVPAYFNDSQR.Q
		K.DAGKIAGLNVQR.I
		Q.RIVNEPTAAALAYGLDKK.D
		V.NEPTAAALAYGLDK.K
		V.PAYFNDSQR.Q
	Mycobacterium neoaurum	K.EAGQIAGLNVLR.I
	Parascardovia denticolens	R.IINEPTAAALAY.G
	Proteus mirabilis	R.IINEPTAAALAY.G
		R.QAVTNSQNTLFAIK.R
	Scardovia inopinata	R.IINEPTAAALAY.G
	Streptococcus cristatus	I.DHLVAEFK.K

## Sheet: Supp. Table 7
Supplementary Table 7. Cluster classification of DnaK protein accessions. DnaK accessions were clustered in four different clusters classified based on the modulation of their abundance alongside the AD progression. Cluster 1 is indicated as ‘Early AD and dementia’ as its expression is significantly higher in AD3 and in VaD; Cluster 2 is indicated as ‘Early AD’ as its expression is significantly …
DnaK Protein Accession	Cluster tendency	Codification
SEQF1289_00010	Early AD and dementia	DnaK1
SEQF1451_00547	Early AD and dementia	DnaK1
SEQF1853_01195	Early AD and dementia	DnaK1
SEQF2326_01667	Early AD and dementia	DnaK1
SEQF2393_03237	Early AD and dementia	DnaK1
SEQF2394_02584	Early AD and dementia	DnaK1
SEQF2416_01738	Early AD and dementia	DnaK1
SEQF2434_02070	Early AD and dementia	DnaK1
SEQF2445_00622	Early AD and dementia	DnaK1
SEQF2476_00981	Early AD and dementia	DnaK1
SEQF2488_00973	Early AD and dementia	DnaK1
SEQF2572_00176	Early AD and dementia	DnaK1
SEQF2578_01916	Early AD and dementia	DnaK1
SEQF2579_01361	Early AD and dementia	DnaK1
SEQF2580_00840	Early AD and dementia	DnaK1
SEQF2750_01844	Early AD and dementia	DnaK1
SEQF2775_01592	Early AD and dementia	DnaK1
SEQF2823_01096	Early AD and dementia	DnaK1
SEQF2824_02325	Early AD and dementia	DnaK1
SEQF2826_00011	Early AD and dementia	DnaK1
SEQF2827_01457	Early AD and dementia	DnaK1
SEQF2828_00616	Early AD and dementia	DnaK1
SEQF2829_01904	Early AD and dementia	DnaK1
SEQF2830_01734	Early AD and dementia	DnaK1
SEQF2831_00838	Early AD and dementia	DnaK1
SEQF2832_00384	Early AD and dementia	DnaK1
SEQF2833_01576	Early AD and dementia	DnaK1
SEQF2834_01401	Early AD and dementia	DnaK1
SEQF2835_00293	Early AD and dementia	DnaK1
SEQF2836_01964	Early AD and dementia	DnaK1
SEQF2837_02139	Early AD and dementia	DnaK1
SEQF2838_00313	Early AD and dementia	DnaK1
SEQF2853_02959	Early AD and dementia	DnaK1
SEQF2941_00054	Early AD and dementia	DnaK1
SEQF2966_01644	Early AD and dementia	DnaK1
SEQF2974_00708	Early AD and dementia	DnaK1
SEQF2976_00885	Early AD and dementia	DnaK1
SEQF2982_00304	Early AD and dementia	DnaK1
SEQF2983_00103	Early AD and dementia	DnaK1
SEQF3011_01193	Early AD and dementia	DnaK1
SEQF3022_00724	Early AD and dementia	DnaK1
SEQF1177_01300	Early AD	DnaK2
SEQF1654_00019	Early AD	DnaK2
SEQF1655_00016	Early AD	DnaK2
SEQF1894_00744	Early AD	DnaK2
SEQF2021_01500	Early AD	DnaK2
SEQF2152_00975	Early AD	DnaK2
SEQF2278_01737	Early AD	DnaK2
SEQF2391_00648	Early AD	DnaK2
SEQF2412_00351	Early AD	DnaK2
SEQF2439_00390	Early AD	DnaK2
SEQF2592_01583	Early AD	DnaK2
SEQF2613_01063	Early AD	DnaK2
SEQF2614_01009	Early AD	DnaK2
SEQF2672_00886	Early AD	DnaK2
SEQF2737_00199	Early AD	DnaK2
SEQF2780_00833	Early AD	DnaK2
SEQF2795_01424	Early AD	DnaK2
SEQF3088_00556	Early AD	DnaK2
SEQF1068_00291	Late AD	DnaK3
SEQF2385_00735	Late AD	DnaK3
SEQF2786_00500	Late AD	DnaK3
SEQF2808_01752	Late AD	DnaK3
SEQF2891_00184	Late AD	DnaK3
SEQF3003_01973	Late AD	DnaK3
SEQF3008_02157	Late AD	DnaK3
SEQF3062_01537	Late AD	DnaK3
SEQF3064_01752	Late AD	DnaK3
SEQF3078_00585	Late AD	DnaK3
SEQF3091_00646	Late AD	DnaK3
SEQF3092_00764	Late AD	DnaK3
SEQF3093_01149	Late AD	DnaK3
SEQF2441_01984	Dementia	DnaK4
SEQF2498_02021	Dementia	DnaK4
SEQF2525_01005	Dementia	DnaK4
SEQF2542_01640	Dementia	DnaK4
SEQF2543_01597	Dementia	DnaK4

## Sheet: Supp. Table 8
Supplementary table 8. Summary of significant results from left-censored imputation and log2 transformation of spectral count data. For each protein, the table shows the mean ± SD per group, the statistical test applied, the corresponding p-value, and whether the finding confirms previously reported differences or reveals new significant differences.
Protein	Comparison	Group1 MEAN ± SD (log2 LFQ)	Group2 MEAN ± SD (log2 LFQ)	Test / Correction	p value	Notes
ACAD	C vs. AD3	-3.13 ± 1.81	0 ± 0	Two-way ANOVA. Bonferroni	<0.0001	Newly significant in MaxLFQ
	C vs. AD4	-3.13 ± 1.81	0 ± 0	Two-way ANOVA. Bonferroni	<0.0001	Newly significant in MaxLFQ
	C vs. AD6	-3.13 ± 1.81	0.46 ± 1.39	Two-way ANOVA. Bonferroni	<0.0001	Confirmed original result
	AD3 vs. AD5	0 ± 0	-3.45 ± 1.22	Two-way ANOVA. Bonferroni	<0.0001	Newly significant in MaxLFQ
	AD3 vs. VaD	0 ± 0	-4.19 ± 1.28	Two-way ANOVA. Bonferroni	<0.0001	Newly significant in MaxLFQ
	AD4 vs. AD5	0 ± 0	-3.45 ± 1.22	Two-way ANOVA. Bonferroni	<0.0001	Newly significant in MaxLFQ
	AD4 vs. VaD	0 ± 0	-4.19 ± 1.28	Two-way ANOVA. Bonferroni	<0.0001	Newly significant in MaxLFQ
	AD5 vs. AD6	-3.45 ± 1.22	0.46 ± 1.39	Two-way ANOVA. Bonferroni	<0.0001	Confirmed original result
	AD6 vs. VaD	0.46 ± 1.39	-4.19 ± 1.28	Two-way ANOVA. Bonferroni	<0.0001	Confirmed original result
AHCY	C vs. AD3	-1.46 ± 1.64	1.65 ± 1.10	Two-way ANOVA. Bonferroni	<0.0001	Newly significant in MaxLFQ
	C vs. AD4	-1.46 ± 1.64	0.48 ± 1.10	Two-way ANOVA. Bonferroni	0.0017	Newly significant in MaxLFQ
	C vs. AD5	-1.46 ± 1.64	2.09 ± 0.39	Two-way ANOVA. Bonferroni	<0.0001	Confirmed original result
	C vs. AD6	-1.46 ± 1.64	-0.34 ± 4.28	Fisher’s LSD (uncorrected)	0.0174	Newly significant in MaxLFQ
	AD3 vs. AD4	1.65 ± 1.10	0.48 ± 1.10	Fisher’s LSD (uncorrected)	0.0263	Newly significant in MaxLFQ
	AD3 vs. AD6	1.65 ± 1.10	-0.34 ± 4.28	Two-way ANOVA. Bonferroni	0.0027	Newly significant in MaxLFQ
	AD3 vs. VaD	1.65 ± 1.10	-1.37 ± 0.94	Two-way ANOVA. Bonferroni	<0.0001	Newly significant in MaxLFQ
	AD4 vs. AD5	0.48 ± 1.10	2.09 ± 0.39	Two-way ANOVA. Bonferroni	0.0348	Confirmed original result
	AD4 vs. VaD	0.48 ± 1.10	-1.37 ± 0.94	Two-way ANOVA. Bonferroni	0.0077	Newly significant in MaxLFQ
	AD5 vs. AD6	2.09 ± 0.39	-0.34 ± 4.28	Two-way ANOVA. Bonferroni	<0.0001	Newly significant in MaxLFQ
	AD5 vs. VaD	2.09 ± 0.39	-1.37 ± 0.94	Two-way ANOVA. Bonferroni	<0.0001	Confirmed original result
DNAK	AD3 vs. AD5	-0.97 ± 0.71	-0.31 ± 0.36	Kruskal–Wallis	0.0393	Confirmed original result
	AD3 vs. AD6	-0.97 ± 0.71	-0.23 ± 0.46	Kruskal–Wallis	0.0146	Confirmed original result
	AD3 vs. VaD	-0.97 ± 0.71	-0.10 ± 0.39	Kruskal–Wallis	0.0029	Confirmed original result
	AD4 vs. VaD	-0.62 ± 0.48	-0.10 ± 0.39	Kruskal–Wallis	0.0379	Confirmed original result
FHS	C vs. AD4	-2.19 ± 1.38	0 ± 0	Two-way ANOVA. Bonferroni	0.0001	Confirmed original result
	C vs. AD5	-2.19 ± 1.38	0 ± 0	Two-way ANOVA. Bonferroni	0.0001	Confirmed original result
	C vs. AD6	-2.19 ± 1.38	0 ± 0	Two-way ANOVA. Bonferroni	0.0001	Confirmed original result
	C vs. VaD	-2.19 ± 1.38	-3.59 ± 1.34	Fisher’s LSD (uncorrected)	0.0399	Newly significant in MaxLFQ
	AD3 vs. AD4	-3.25 ± 0.71	0 ± 0	Two-way ANOVA. Bonferroni	<0.0001	Newly significant in MaxLFQ
	AD3 vs. AD5	-3.25 ± 0.71	0 ± 0	Two-way ANOVA. Bonferroni	<0.0001	Confirmed original result
	AD3 vs. AD6	-3.25 ± 0.71	0 ± 0	Two-way ANOVA. Bonferroni	<0.0001	Confirmed original result
	AD4 vs. VaD	0 ± 0	-3.59 ± 1.34	Two-way ANOVA. Bonferroni	<0.0001	Newly significant in MaxLFQ
	AD5 vs. VaD	0 ± 0	-3.59 ± 1.34	Two-way ANOVA. Bonferroni	<0.0001	Newly significant in MaxLFQ
	AD6 vs. VaD	0 ± 0	-3.59 ± 1.34	Two-way ANOVA. Bonferroni	<0.0001	Newly significant in MaxLFQ
PstS	C vs. AD3	-1.69 ± 3.08	1.18 ± 0.29	Two-way ANOVA. Bonferroni	<0.0001	Newly significant in MaxLFQ
	C vs. AD4	-1.69 ± 3.08	1.28 ± 2.76	Two-way ANOVA. Bonferroni	<0.0001	Newly significant in MaxLFQ
	C vs. AD5	-1.69 ± 3.08	-3.35 ± 1.06	Fisher’s LSD (uncorrected)	0.0078	Newly significant in MaxLFQ
	C vs. AD6	-1.69 ± 3.08	0.60 ± 6.81	Two-way ANOVA. Bonferroni	<0.0001	Confirmed original result
	C vs. VaD	-1.69 ± 3.08	1.02 ± 2.20	Two-way ANOVA. Bonferroni	<0.0001	Newly significant in MaxLFQ
	AD3 vs. AD5	1.18 ± 0.29	-3.35 ± 1.06	Two-way ANOVA. Bonferroni	<0.0001	Newly significant in MaxLFQ
	AD4 vs. AD5	1.28 ± 2.76	-3.35 ± 1.06	Two-way ANOVA. Bonferroni	<0.0001	Newly significant in MaxLFQ
	AD5 vs. AD6	-3.35 ± 1.06	0.60 ± 6.81	Two-way ANOVA. Bonferroni	<0.0001	Confirmed original result
	AD5 vs. VaD	-3.35 ± 1.06	1.02 ± 2.20	Two-way ANOVA. Bonferroni	<0.0001	Newly significant in MaxLFQ
SDR	AD3 vs. AD5	-1.75 ± 0.66	-3.07 ± 1.23	Fisher’s LSD (uncorrected)	0.0125	Confirmed original result
	AD3 vs. AD6	-1.75 ± 0.66	-3.38 ± 1.15	Two-way ANOVA. Bonferroni	0.032	Confirmed original result
	AD4 vs. AD5	-1.93 ± 0.80	-3.07 ± 1.23	Fisher’s LSD (uncorrected)	0.0304	Confirmed original result
	AD4 vs. AD6	-1.93 ± 0.80	-3.38 ± 1.15	Two-way ANOVA. Bonferroni	0.092	Confirmed original result
TUF	C vs. AD3	-1.99 ± 1.35	-3.89 ± 1.20	Two-way ANOVA. Bonferroni	0.037	Confirmed original result
	AD3 vs. AD4	-3.89 ± 1.20	-1.55 ± 0.75	Two-way ANOVA. Bonferroni	0.0002	Newly significant in MaxLFQ
	AD3 vs. VaD	-3.89 ± 1.20	-2.76 ± 0.92	Fisher’s LSD (uncorrected)	0.033	Confirmed original result
	AD4 vs. AD5	-1.55 ± 0.75	-3.18 ± 0.88	Two-way ANOVA. Bonferroni	0.032	Newly significant in MaxLFQ
	AD4 vs. AD6	-1.55 ± 0.75	-3.08 ± 0.83	Two-way ANOVA. Bonferroni	0.0581	Newly significant in MaxLFQ
	AD4 vs. VaD	-1.55 ± 0.75	-2.76 ± 0.92	Fisher’s LSD (uncorrected)	0.0222	Confirmed original result
TrxA	C vs. AD4	-3.23 ± 1.76	0 ± 0	Two-way ANOVA. Bonferroni	<0.0001	Confirmed original result
	C vs. AD5	-3.23 ± 1.76	0 ± 0	Two-way ANOVA. Bonferroni	<0.0001	Confirmed original result
	C vs. AD6	-3.23 ± 1.76	0 ± 0	Two-way ANOVA. Bonferroni	<0.0001	Confirmed original result
	AD3 vs. AD4	-4.14 ± 1.15	0 ± 0	Two-way ANOVA. Bonferroni	<0.0001	Newly significant in MaxLFQ
	AD3 vs. AD5	-4.14 ± 1.15	0 ± 0	Two-way ANOVA. Bonferroni	<0.0001	Newly significant in MaxLFQ
	AD3 vs. AD6	-4.14 ± 1.15	0 ± 0	Two-way ANOVA. Bonferroni	<0.0001	Newly significant in MaxLFQ
	AD4 vs. VaD	0 ± 0	-4.29 ± 1.25	Two-way ANOVA. Bonferroni	<0.0001	Confirmed original result
	AD5 vs. VaD	0 ± 0	-4.29 ± 1.25	Two-way ANOVA. Bonferroni	<0.0001	Confirmed original result
	AD6 vs. VaD	0 ± 0	-4.29 ± 1.25	Two-way ANOVA. Bonferroni	<0.0001	Confirmed original result
atpD	C vs. AD3	1.93 ± 1.69	-1.02 ± 1.53	Two-way ANOVA. Bonferroni	<0.0001	Newly significant in MaxLFQ
	C vs. AD4	1.93 ± 1.69	-0.99 ± 1.21	Two-way ANOVA. Bonferroni	<0.0001	Newly significant in MaxLFQ
	C vs. AD5	1.93 ± 1.69	-1.88 ± 0.31	Two-way ANOVA. Bonferroni	<0.0001	Newly significant in MaxLFQ
	C vs. AD6	1.93 ± 1.69	-0.76 ± 0.80	Two-way ANOVA. Bonferroni	<0.0001	Newly significant in MaxLFQ
	C vs. VaD	1.93 ± 1.69	0.86 ± 0.70	Fisher’s LSD (uncorrected)	0.0159	Newly significant in MaxLFQ
	AD3 vs. VaD	-1.02 ± 1.53	0.86 ± 0.70	Two-way ANOVA. Bonferroni	0.006	Confirmed original result
	AD4 vs. VaD	-0.99 ± 1.21	0.86 ± 0.70	Two-way ANOVA. Bonferroni	0.0076	Confirmed original result
	AD5 vs. AD6	-1.88 ± 0.31	-0.76 ± 0.80	Fisher’s LSD (uncorrected)	0.0337	Newly significant in MaxLFQ
	AD5 vs. VaD	-1.88 ± 0.31	0.86 ± 0.70	Two-way ANOVA. Bonferroni	<0.0001	Confirmed original result
	AD6 vs. VaD	-0.76 ± 0.80	0.86 ± 0.70	Two-way ANOVA. Bonferroni	0.0355	Confirmed original result
acnA	C vs. AD3	0 ± 0	-3.82 ± 1.56	Two-way ANOVA. Bonferroni	<0.0001	Newly significant in MaxLFQ
	C vs. AD6	0 ± 0	-3.17 ± 1.76	Two-way ANOVA. Bonferroni	<0.0001	Confirmed original result
	AD3 vs. AD4	-3.82 ± 1.56	0 ± 0	Two-way ANOVA. Bonferroni	<0.0001	Newly significant in MaxLFQ
	AD3 vs. AD5	-3.82 ± 1.56	0 ± 0	Two-way ANOVA. Bonferroni	<0.0001	Newly significant in MaxLFQ
	AD3 vs. VaD	-3.82 ± 1.56	0 ± 0	Two-way ANOVA. Bonferroni	<0.0001	Newly significant in MaxLFQ
	AD4 vs. AD6	0 ± 0	-3.17 ± 1.76	Two-way ANOVA. Bonferroni	<0.0001	Confirmed original result
	AD5 vs. AD6	0 ± 0	-3.17 ± 1.76	Two-way ANOVA. Bonferroni	<0.0001	Newly significant in MaxLFQ
	AD6 vs. VaD	-3.17 ± 1.76	0 ± 0	Two-way ANOVA. Bonferroni	<0.0001	Confirmed original result

## Sheet: Supp. Table 9
Supplementary table 9. Summary of significant results from MaxLFQ-based analysis. For each protein, the table shows the mean ± SD per group, the statistical test applied, the corresponding p-value, and whether the finding confirms previously reported differences or reveals new significant differences.
Protein	Comparison	Group1 MEAN ± SD (log2 LFQ)	Group2 MEAN ± SD (log2 LFQ)	Test / Correction	p value	Notes
AHCY	AD4 vs. AD5	1.93 ± 0.70	0.42 ± 1.41	Fisher’s LSD (uncorrected)	0.0286	Confirmed original result
	AD5 vs. VaD	0.42 ± 1.41	2.31 ± 1.50	Fisher’s LSD (uncorrected)	0.0061	Newly significant
DNAK1	C vs. AD3	2.05 ± 3.34	3.63 ± 0.79	Fisher’s LSD (uncorrected)	0.0369	Newly significant
	C vs. AD4	2.05 ± 3.34	-0.07 ± 1.90	Fisher’s LSD (uncorrected)	0.004	Confirmed original result
	C vs. AD5	2.05 ± 3.34	-0.10 ± 1.93	Fisher’s LSD (uncorrected)	0.0037	Confirmed original result
	AD3 vs. AD4	3.63 ± 0.79	-0.07 ± 1.90	Two-way ANOVA. Bonferroni	<0.0001	Confirmed original result
	AD3 vs. AD5	3.63 ± 0.79	-0.10 ± 1.93	Two-way ANOVA. Bonferroni	<0.0001	Confirmed original result
	AD3 vs. AD6	3.63 ± 0.79	1.16 ± 0.53	Two-way ANOVA. Bonferroni	0.0081	Confirmed original result
	AD4 vs. VaD	-0.07 ± 1.90	3.31 ± 1.56	Two-way ANOVA. Bonferroni	<0.0001	Confirmed original result
	AD5 vs. VaD	-0.10 ± 1.93	3.31 ± 1.56	Two-way ANOVA. Bonferroni	<0.0001	Confirmed original result
	AD6 vs. VaD	1.16 ± 0.53	3.31 ± 1.56	Two-way ANOVA. Bonferroni	0.028	Confirmed original result
DNAK2	C vs. AD5	0.59 ± 0.97	-1.24 ± 0.93	Fisher’s LSD (uncorrected)	0.0084	Newly significant
	C vs. AD6	0.59 ± 0.97	-1.32 ± 1.68	Fisher’s LSD (uncorrected)	0.0062	Newly significant
	AD3 vs. AD4	1.85 ± 0.32	-0.33 ± 1.66	Two-way ANOVA. Bonferroni	0.0196	Confirmed original result
	AD3 vs. AD5	1.85 ± 0.32	-1.24 ± 0.93	Two-way ANOVA. Bonferroni	0.0001	Confirmed original result
	AD3 vs. AD6	1.85 ± 0.32	-1.32 ± 1.68	Two-way ANOVA. Bonferroni	<0.0001	Confirmed original result
	AD3 vs. VaD	1.85 ± 0.32	-0.05 ± 1.66	Fisher’s LSD (uncorrected)	0.0048	Confirmed original result
	AD6 vs. VaD	-1.32 ± 1.68	-0.05 ± 1.66	Fisher’s LSD (uncorrected)	0.0491	Confirmed original result
FHS	C vs. AD5	0.26 ± 2.51	-1.36 ± 1.10	Fisher’s LSD (uncorrected)	0.0373	Confirmed original result
SDR	AD3 vs. AD4	1.34 ± 0.52	-0.49 ± 1.84	Fisher’s LSD (uncorrected)	0.0068	Newly significant
	AD3 vs. AD5	1.34 ± 0.52	-1.36 ± 1.10	Two-way ANOVA. Bonferroni	0.0014	Confirmed original result
	AD3 vs. AD6	1.34 ± 0.52	-0.89 ± 1.20	Two-way ANOVA. Bonferroni	0.0161	Confirmed original result
	AD5 vs. VaD	-1.36 ± 1.10	0.67 ± 0.88	Two-way ANOVA. Bonferroni	0.0303	Confirmed original result
	AD6 vs. VaD	-0.89 ± 1.20	0.67 ± 0.88	Fisher’s LSD (uncorrected)	0.0168	Confirmed original result
TUF	AD5 vs. VaD	-1.36 ± 1.10	-0.01 ± 1.29	Fisher’s LSD (uncorrected)	0.0384	Confirmed original result
atpD	AD5 vs. VaD	-1.36 ± 1.10	-0.07 ± 1.39	Fisher’s LSD (uncorrected)	0.0482	Confirmed original result
ACAD	C vs. AD6	-1.06 ± 1.83	0.35 ± 2.03	Fisher’s LSD (uncorrected)	0.0407	Confirmed original result

## Sheet: Supp. Table 10
Supplementary Table 10. Habitat and pathogenicity from the microorganisms associated to MdP in bEVs that show significant modulation alongside the progression of AD. Superscripts refers to literature from which this information was retrieved.
Microorganism	Habitat	Pathogenicity
Actinomyces massiliensis	Oral[42]	Opportunistic[12, 43]
Actinomyces sp.	Oral[42, 44]	Opportunistic[44]
Aggregatibacter actinomycetemcomitans	Oral[3]	Opportunistic[3]
Aggregatibacter paraphrophilus	Oral[4]	Opportunistic[45]
Aggregatibacter sp. oral taxon 458 str.	Oral[6]	Opportunistic[6]
Agrobacterium tumefaciens	Others[7]	Disease Associated[8]
Arachnia propionica	Oral[46]	Opportunistic[46]
Arsenicicoccus bolidensis	Others[47]	Disease Associated[47]
Atopobium rimae	Oral[9]	Opportunistic[9, 10]
Campylobacter sputorum	Oral[13]	Opportunistic[13, 14]
Campylobacter ureolyticus	Others[15]	Health Associated[15]
Chlamydia pneumoniae	Oral[48]	Disease Associated[48]
Corynebacterium coyleae	Oral[49, 50]	Health Associated[50]
Cronobacter sakazakii	Oral[51]	Health Associated[51]
Cutibacterium avidum	Oral[52]	Opportunistic[52]
Cutibacterium granulosum	Oral[52]	Opportunistic[52]
Enterobacter cancerogenus	Oral[53]	Opportunistic[54]
Enterobacter hormaechei	Gut[55]	Opportunistic[55]
Enterococcus faecalis	Oral[56]	Opportunistic[56]
Escherichia coli	Oral[57, 58]	Opportunistic[58]
Haemophilus parainfluenzae	Oral[19]	Health Associated[19]
Haemophilus pittmaniae	Oral[20]	Health Associated[20]
Janibacter indicus	Others[59]	Disease Associated[59]
Klebsiella aerogenes	Oral[60]	Opportunistic[60]
Klebsiella pneumoniae	Oral[57]	Disease Associated[61]
Kluyvera ascorbata	Oral[62]	Disease Associated[62]
Kytococcus sedentarius	Oral[63]	Opportunistic[64]
Lactiplantibacillus plantarum	Oral[65]	Opportunistic[65]
Lactococcus lactis	Oral[22]	Health Associated[22]
Micavibrio aeruginosavorus	Others[23]	Health Associated[23]
Mycobacterium neoaurum	Oral[25]	Opportunistic[25]
Mycolicibacterium neoaurum	Oral[25]	Opportunistic[25]
Parascardovia denticolens	Oral[66]	Disease Associated[66]
Prevotella dentalis	Oral[67]	Disease Associated[67]
Proteus mirabilis	Oral[28]	Disease Associated[68]
Pseudomonas aeruginosa	Oral[69]	Disease Associated[69]
Pseudomonas fluorescens	Oral[70]	Opportunistic[70]
Pseudomonas luteola	Oral[71]	Opportunistic[72]
Ralstonia pickettii	Oral[73]	Disease Associated[73]
Rhodobacter capsulatus	Others[74]	Health Associated[74]
Scardovia inopinata	Oral[75]	Disease Associated[75]
Scardovia wiggsiae	Oral[76]	Disease Associated[76]
Stenotrophomonas nitritireducens	Oral[34]	Health Associated[35]
Streptococcus cristatus clade 578	Oral[36]	Health Associated[36]
Streptococcus intermedius	Oral[40]	Opportunistic[40, 77]
Streptococcus thermophilus	Oral[78]	Health Associated[79]
Tannerella forsythia	Oral[35]	Disease Associated[35]
Tannerella sp. Oral taxon 286 str.	Oral[39]	Disease Associated[40]
Tannerella sp. Oral taxon 808 str.	Oral[41]	Disease Associated[41]

## Sheet: Supp, Table 11
Supplementary Table 11. Relation of Gram-negative and Gram-positive microorganisms that potentially produce MdP in bEVs found significantly dysregulated linked to the progression of AD.
Microorganism	GRAM
Actinomyces massiliensis	Grampositive
Actinomyces sp.	Grampositive
Aggregatibacter actinomycetemcomitans	Gramnegative
Aggregatibacter paraphrophilus	Gramnegative
Aggregatibacter sp. oral taxon 458	Gramnegative
Agrobacterium tumefaciens	Gramnegative
Arsenicicoccus bolidensis	Grampositive
Atopobium rimae	Grampositive
Campylobacter sputorum	Gramnegative
Campylobacter ureolyticus	Gramnegative
Chlamydia pneumoniae	Gramnegative
Corynebacterium coyleae	Grampositive
Cronobacter sakazakii	Gramnegative
Cutibacterium sp	Grampositive
Cutibacterium avidum	Grampositive
Cutibacterium granulosum	Grampositive
Enterobacter cancerogenus	Gramnegative
Enterobacter hormaechei	Gramnegative
Enterococcus faecalis	Grampositive
Escherichia coli	Gramnegative
Haemophilus parainfluenzae	Gramnegative
Haemophilus pittmaniae	Gramnegative
Janibacter indicus	Grampositive
Klebsiella aerogenes	Gramnegative
Klebsiella pneumoniae	Gramnegative
Kluyvera ascorbata	Gramnegative
Kytococcus sedentarius	Grampositive
Lactococcus lactis	Grampositive
Micavibrio aeruginosavorus	Gramnegative
Mycobacterium neoaurum	Grampositive
Parascardovia denticolens	Grampositive
Prevotella dentalis	Gramnegative
Propionibacterium propionicum	Grampositive
Proteus mirabilis	Gramnegative
Pseudomonas aeruginosa	Gramnegative
Pseudomonas fluorescens	Gramnegative
Pseudomonas luteola	Gramnegative
Ralstonia pickettii	Gramnegative
Scardovia inopinata	Grampositive
Scardovia wiggsiae	Grampositive
Stenotrophomonas nitritireducens	Gramnegative
Streptococcus cristatus	Gramnegative
Streptococcus intermedius	Gramnegative
Streptococcus thermophilus	Gramnegative
Tannerella forsythia	Gramnegative
Tannerella sp. HMT 286	Gramnegative
Tannerella sp. HMT 808	Gramnegative

[truncated: 15 more sheets: Supp. Table 12, Supp. Table 13, Supp. Table 14, Supp. Table 15, Supp. Table 16, Supp. Table 17, Supp. Table 18, Supp. Table 19, Supp. Table 20, Supp. Table 21, Supp. Table 22, Supp. Table 23, Supp. Table 24, Supp. Table 25, Supp. Table 26]
